# Supplementary material for: CDC42‐Effector Proteins Regulate Higher Order Structure of Septins Required for CNS Myelin Integrity
Source: Glia. 2026 Jan 6;74(3):e70134. doi: 10.1002/glia.70134 (PMC12858042; doi:10.1002/glia.70134)
Supplement: Supplementary file 2 — Table S1: Label‐free quantification of proteins in CNS myelin fractions from Cdc42 icKO and control mice. Identification and quantification data of proteins detected in myelin by MSE (sheet 1) and UDMSE (sheet 2). For each of the two conditions, tryptic peptides derived from two technical replicates (replicate digestion) per each of three biological replicates were analyzed by LC–MS (12 runs in total). Proteins (FDR < 1%; two peptides/protein) and peptides (FDR < 1%; ≥ 6 amino acids) were identified by database search against the UniprotKB/SwissProt mouse database using PLGS. Data were post‐processed with the software package ISOQuant to calculate absolute in‐sample amounts for each detected protein based on the TOP3 approach. Reported abundance values are defined as the relative amount of each protein in respect to the sum over all detected proteins (ppm: parts per million (w/w) of total protein). Typical contaminant proteins like albumin, hemoglobins, and keratins were filtered. The relative ppm abundance of myelin‐associated proteins in each sample was adjusted to yield 1 million after removal of contaminants. The ‐log10‐transformed q‐value (column minuslog10q.mod) was plotted against the log2‐transformed fold change (column logFC) to obtain the volcano plot shown in figure 2H,H′. As no imputation of missing values was performed, proteins exclusive for only one of the conditions do not appear in the volcano plot, but are appended at the end of the list. Proteins are sorted in descending order for zdist (see column descriptions below). Criteria for statistically significant regulation were as follows: fold change of at least 1.4 (log2FC CDC42 icKO/Ctrl > |0.5|) and q‐value below 0.05 (minuslog10q.mod > 1.3). [file GLIA-74-0-s002.xlsx]

## Sheet: Table legend
Supplementary Table 1. Label-free quantification of proteins in CNS myelin fractions from CDC42 icKO and control mice
Identification and quantification data of proteins detected in myelin by MSe (sheet 1) and UDMSe (sheet 2). For each of the two conditions, tryptic peptides derived from two technical replicates (replicate digestion) per each of three biological replicates were analyzed by LC-MS (12 runs in total). Proteins (FDR < 1%; 2 peptides/protein) and peptides (FDR < 1%; ≥6 amino acids) were identified by …
Sheet 1	1_MSe icKO vs Ctrl	Differential LC-MS analysis of CDC42 icKO vs. control myelin by MSe
Sheet 2	2_UDMSe icKO vs Ctrl	Differential LC-MS analysis of CDC42 icKO vs. control myelin by UDMSe
Column descriptions sheets 1-2
A	gene name	Gene name as extracted from description (column B)
B	description	Protein description as parsed from UniprotKB/SwissProt mouse source database
C	IEP	Calculated isoelectric point
D	mw	Calculated molecular weight (Da)
E	max score	Maximum identification score provided by PLGS database searching
F	accession	Database accession number as parsed from source database
G	reported peptides	Number of peptides after ISOQuant processing
H	sequence coverage	Sequence coverage of the protein
I	entry	Protein entry as parsed from source database
J-U	Ctrl 1 to CDC42_iKO 6	Relative protein abundance in ppm for each replicate
V,W	AVG_Ctrl, AVG_iKO	Average relative protein abundance in ppm for Ctrl and Ap2m cKO group
X	logFC	"log2" of fold change Ap2m cKO/Ctrl as calculated with the R data analysis pipeline (see Materials & Methods for details)
Y	minuslog10q.mod	"-log10" of q-value
Z	q.mod	q-value as calculated with the R data analysis pipeline (see Materials & Methods for details)
AA	zdist	Length of the segment connecting the two points (0,0) and (x,y) with x = log2(fold change) and y= -log10(q-value) (Euclidian distance)

## Sheet: 1_MSe icKO vs Ctrl
gene name	description	IEP	mw	max.score	accession	reported.peptides	sequence.coverage	entry	Ctrl.1	Ctrl.2	Ctrl.3	Ctrl.4	Ctrl.5	Ctrl.6	iKO.1	iKO.2	iKO.3	iKO.4	iKO.5	iKO.6	AVG_Ctrl	AVG_iKO	logFC	minuslog10q.mod	q.mod	zdist
Cdc42	Cell division control protein 42 homolog OS=Mus musculus OX=10090 GN=Cdc42 PE=1 SV=2	6.18	21600.8	6180.98	P60766	8	58.64	CDC42_MOUSE	286.113	296.51	269.815	274.306	269.749	263.534	78.6372	82.6378	79.5378	81.0919	90.9714	91.6835	276.671	84.0932	-1.71972	10.5067	3.11402e-11	10.6465
Septin8	Septin-8 OS=Mus musculus OX=10090 GN=Septin8 PE=1 SV=4	5.63	50154.6	3390.18	Q8CHH9	12	40.33	SEPT8_MOUSE	747.664	829.353	803.391	743.656	755.308	673.691	428.689	399.119	452.39	403.788	416.184	405.546	758.844	417.619	-0.859877	6.76051	1.73575e-07	6.81498
Septin2	Septin-2 OS=Mus musculus OX=10090 GN=Septin2 PE=1 SV=2	6.12	41753.7	1439.58	P42208	10	43.21	SEPT2_MOUSE	181.593	178.336	199.111	191.858	169.008	173.716	66.9433	67.9102	53.5791	72.0672	70.669	35.0696	182.27	61.0397	-1.61757	5.38915	4.08181e-06	5.62667
Septin4	Septin-4 OS=Mus musculus OX=10090 GN=Septin4 PE=1 SV=1	5.5	55392.2	2013.73	P28661	8	24.9	SEPT4_MOUSE	470.953	526.141	538.366	495.865	497.628	455.648	346.445	300.694	351.775	341.678	321.795	317.321	497.434	329.951	-0.592044	5.04147	9.08923e-06	5.07612
Plekhb1	Pleckstrin homology domain-containing family B member 1 OS=Mus musculus OX=10090 GN=Plekhb1 PE=1 SV=1	6.61	27739.3	1189.63	Q9QYE9	4	20.16	PKHB1_MOUSE	174.361	129.056	122.289	115.809	89.847	100.379	257.125	247.033	252.778	272.912	289.815	337.452	121.957	276.186	1.20336	4.60212	2.49963e-05	4.75685
Atp12a	Potassium-transporting ATPase alpha chain 2 OS=Mus musculus OX=10090 GN=Atp12a PE=1 SV=3	5.93	115468	1643.76	Q9Z1W8	6	5.12	AT12A_MOUSE	625.044	674.121	641.493	661.083	786.532	772.273	1170.58	1118.4	1047.59	951.207	1105.46	1053.63	693.424	1074.48	0.634551	4.57443	2.66425e-05	4.61823
Septin11	Septin-11 OS=Mus musculus OX=10090 GN=Septin11 PE=1 SV=4	6.26	50036.9	889.682	Q8C1B7	6	22.27	SEP11_MOUSE	606.498	655.335	619.007	585.48	578.621	592.921	281.613	287.126	436.859	377.464	276.794	424.372	606.31	347.371	-0.829954	3.71574	0.000192424	3.8073
Septin7	Septin-7 OS=Mus musculus OX=10090 GN=Septin7 PE=1 SV=1	8.83	50892.1	4567.07	O55131	17	51.38	SEPT7_MOUSE	624.749	708.566	640.379	616.272	668.314	609.923	488.469	468.002	421.519	390.66	401.483	319.098	644.701	414.872	-0.647365	3.71574	0.000192424	3.77171
Rdx	Radixin OS=Mus musculus OX=10090 GN=Rdx PE=1 SV=3	5.85	68657	826.646	P26043	15	33.45	RADI_MOUSE	254.269	263.223	236.611	237.637	227.368	195.52	382.799	361.196	337.069	280.418	381.739	333.453	235.771	346.113	0.552301	3.21453	0.000610204	3.26163
Ldhb	L-lactate dehydrogenase B chain OS=Mus musculus OX=10090 GN=Ldhb PE=1 SV=2	5.65	36857.5	1196.45	P16125	9	29.64	LDHB_MOUSE	158.296	153.469	153.522	158.22	149.922	135.528	240.085	213.038	188.401	179.887	201.945	195.654	151.493	203.168	0.419014	2.98662	0.0010313	3.01587
Phgdh	D-3-phosphoglycerate dehydrogenase OS=Mus musculus OX=10090 GN=Phgdh PE=1 SV=3	6.13	57384	457.766	Q61753	11	26.83	SERA_MOUSE	224.873	242.383	244.617	231.915	200.303	197.684	303.251	282.356	303.075	269.201	275.493	298.545	223.629	288.653	0.37174	2.79463	0.00160462	2.81924
Ap2a1	AP-2 complex subunit alpha-1 OS=Mus musculus OX=10090 GN=Ap2a1 PE=1 SV=1	6.66	108748	375.269	P17426	8	13	AP2A1_MOUSE	337.906	333.199	355.914	324.586	338.026	299.512	471.357	423.839	429.215	379.371	416.493	398.036	331.524	419.718	0.338991	2.77796	0.00166739	2.79857
Ywhaz	14-3-3 protein zeta/delta OS=Mus musculus OX=10090 GN=Ywhaz PE=1 SV=1	4.53	27942.3	2670.82	P63101	11	57.96	1433Z_MOUSE	145.125	154.523	165.498	178.398	172.931	171.469	249.065	224.921	224.739	199.971	198.265	198.917	164.658	215.98	0.389732	2.69885	0.00200053	2.72685
Atp1a3	Sodium/potassium-transporting ATPase subunit alpha-3 OS=Mus musculus OX=10090 GN=Atp1a3 PE=1 SV=1	5.1	113117	25910.6	Q6PIC6	44	54.69	AT1A3_MOUSE	22392	21994.8	21530.2	21242.6	24888.6	25129.1	19563.4	18703.7	17257.1	16437.3	18573	18361.5	22862.9	18149.3	-0.33213	2.68731	0.00205444	2.70775
Kcnab2	Voltage-gated potassium channel subunit beta-2 OS=Mus musculus OX=10090 GN=Kcnab2 PE=1 SV=1	9.31	41306.5	2831.37	P62482	9	41.14	KCAB2_MOUSE	451.185	435.907	438.203	414.064	428.821	385.463	305.755	294.561	340.578	339.881	364.618	366.163	425.607	335.259	-0.34722	2.67297	0.00212339	2.69543
Cmtm5	CKLF-like MARVEL transmembrane domain-containing protein 5 OS=Mus musculus OX=10090 GN=Cmtm5 PE=1 SV=1	4.55	17617.5	1938.85	Q9D6G9	2	16.67	CKLF5_MOUSE	144.911	167.39	256.28	238.403	125.877	122.694	82.6076	65.8769	76.5972	68.4453	127.141	116.076	175.926	89.4573	-0.96075	2.33556	0.00461789	2.52544
Pllp	Plasmolipin OS=Mus musculus OX=10090 GN=Pllp PE=1 SV=1	9.6	19915.6	5316.96	Q9DCU2	2	21.43	PLLP_MOUSE	1446.83	1394.6	1323.43	1375.51	1302.24	1115.7	990.566	1040	1042.71	965.626	1159.35	1073.97	1326.38	1045.37	-0.341147	2.49788	0.00317777	2.52107
Vat1	Synaptic vesicle membrane protein VAT-1 homolog OS=Mus musculus OX=10090 GN=Vat1 PE=1 SV=3	5.95	43324.8	2522.81	Q62465	13	53.45	VAT1_MOUSE	288.81	294.215	305.377	331.354	273.521	259.84	463.196	417.39	351.006	318.76	430.908	415.987	292.186	399.541	0.444279	2.44812	0.00356357	2.4881
Opalin	Opalin OS=Mus musculus OX=10090 GN=Opalin PE=1 SV=1	4.64	15947	967.2	Q7M750	2	31.47	OPALI_MOUSE	208.217	215.764	215.647	215.281	120.123	113.298	94.965	69.7563	123.209	85.5691	113.563	108.084	181.388	99.1909	-0.841549	2.32031	0.00478293	2.4682
S100b	Protein S100-B OS=Mus musculus OX=10090 GN=S100b PE=1 SV=2	4.28	10842.1	851.066	P50114	2	40.22	S100B_MOUSE	26.5165	31.9733	45.9159	34.5167	17.2724	23.7035	44.3638	55.0854	43.1955	49.2335	58.2648	53.5137	29.983	50.6094	0.813415	2.32866	0.0046918	2.46664
Vdac2	Voltage-dependent anion-selective channel protein 2 OS=Mus musculus OX=10090 GN=Vdac2 PE=1 SV=2	7.38	32360.2	3418.79	Q60930	10	42.71	VDAC2_MOUSE	462.628	483.701	425.129	424.562	415.065	410.662	378.366	376.844	368.59	355.469	343.585	351.543	436.958	362.399	-0.268213	2.44615	0.00357974	2.46081
Gapdh	Glyceraldehyde-3-phosphate dehydrogenase OS=Mus musculus OX=10090 GN=Gapdh PE=1 SV=2	8.36	36095.2	12534.4	P16858	13	57.06	G3P_MOUSE	1842.45	1839.04	1757.76	1709.31	1801.7	1582.63	2522.89	2311.39	2038.34	1980.44	2266.77	2053.8	1755.48	2195.6	0.319428	2.3706	0.00425988	2.39203
Pgk1	Phosphoglycerate kinase 1 OS=Mus musculus OX=10090 GN=Pgk1 PE=1 SV=4	7.92	44949.8	1209.14	P09411	10	42.69	PGK1_MOUSE	288.017	276.74	304.004	307.632	281.048	244.3	356.077	342.133	350.215	320.443	368.008	339.815	283.623	346.115	0.290015	2.3706	0.00425988	2.38828
Hspa12a	Heat shock 70 kDa protein 12A OS=Mus musculus OX=10090 GN=Hspa12a PE=1 SV=1	6.35	75213.7	836.496	Q8K0U4	7	16.15	HS12A_MOUSE	472.959	430.734	459.151	466.311	446.906	383.118	374.774	368.981	391.871	347.153	346.73	349.059	443.196	363.095	-0.285622	2.3706	0.00425988	2.38775
Stx1b	Syntaxin-1B OS=Mus musculus OX=10090 GN=Stx1b PE=1 SV=1	5.09	33472.9	4248.61	P61264	11	43.06	STX1B_MOUSE	741.798	729.569	743.295	722.285	758.754	729.581	590.894	579.872	571.876	532.964	679.109	678.298	737.547	605.502	-0.290223	2.33556	0.00461789	2.35352
Ywhag	14-3-3 protein gamma OS=Mus musculus OX=10090 GN=Ywhag PE=1 SV=2	4.61	28473.7	1084.9	P61982	5	24.29	1433G_MOUSE	72.4519	81.2972	80.1082	80.1622	81.8631	75.6398	100.809	104.185	94.8433	91.0564	98.1672	83.4822	78.5871	95.4238	0.277697	2.33556	0.00461789	2.35201
Vdac1	Voltage-dependent anion-selective channel protein 1 OS=Mus musculus OX=10090 GN=Vdac1 PE=1 SV=3	8.7	32522.6	9457.6	Q60932	14	64.53	VDAC1_MOUSE	1118.26	1157.47	1176.43	1032.43	1188.66	1179.87	1022.01	977.119	1015.55	907.005	904.018	891.107	1142.19	952.803	-0.262184	2.33556	0.00461789	2.35023
Cyc1	Cytochrome c1_ heme protein_ mitochondrial OS=Mus musculus OX=10090 GN=Cyc1 PE=1 SV=1	9.44	35555.8	1814.93	Q9D0M3	6	29.54	CY1_MOUSE	378.109	427.091	408.928	396.058	404.278	388.585	366.941	338.739	358.62	323.285	323.64	324.675	400.508	339.317	-0.240018	2.33556	0.00461789	2.34786
Slc25a3	Phosphate carrier protein_ mitochondrial OS=Mus musculus OX=10090 GN=Slc25a3 PE=1 SV=1	9.6	40088.6	1181.27	Q8VEM8	13	38.1	MPCP_MOUSE	1005.81	1063.55	978.272	982.701	1174.08	1087.58	742.329	863.334	908.803	907.272	887.463	830.803	1048.67	856.667	-0.292155	2.32866	0.0046918	2.34692
Lgi3	Leucine-rich repeat LGI family member 3 OS=Mus musculus OX=10090 GN=Lgi3 PE=1 SV=1	8.1	62559.1	1814.37	Q8K406	17	36.5	LGI3_MOUSE	605.866	655.871	586.835	554.32	544.426	511.885	456.507	452.369	503.701	437.948	479.91	495.622	576.534	471.01	-0.288862	2.32279	0.00475561	2.34069
Hsp90ab1	Heat shock protein HSP 90-beta OS=Mus musculus OX=10090 GN=Hsp90ab1 PE=1 SV=3	4.78	83623.5	695.245	P11499	12	24.59	HS90B_MOUSE	191.936	220.768	215.95	213.329	196.653	188.379	254.15	239.354	238.955	235.858	286.439	238.68	204.502	248.906	0.28276	2.32057	0.00478	2.33774
Adam22	Disintegrin and metalloproteinase domain-containing protein 22 OS=Mus musculus OX=10090 GN=Adam22 PE=1 SV=2	7.67	102395	532.544	Q9R1V6	13	25.22	ADA22_MOUSE	680.856	625.181	662.617	661.299	691.518	640.214	575.663	529.9	562.922	524.061	627.189	524.93	660.281	557.444	-0.246464	2.31841	0.00480384	2.33148
Omg	Oligodendrocyte-myelin glycoprotein OS=Mus musculus OX=10090 GN=Omg PE=1 SV=1	8.45	49739.9	559.123	Q63912	3	7.05	OMGP_MOUSE	344.158	386.387	346.254	351.631	319.925	276.313	284.548	287.293	257.373	245.538	254.802	278.673	337.445	268.038	-0.327349	2.26603	0.00541968	2.28955
Mdh1	Malate dehydrogenase_ cytoplasmic OS=Mus musculus OX=10090 GN=Mdh1 PE=1 SV=3	6.18	36682.3	1323.56	P14152	7	30.84	MDHC_MOUSE	213.319	242.429	218.22	242.911	206.835	183.075	335.341	309.939	277.814	244.03	263.415	263.883	217.798	282.404	0.373055	2.25059	0.00561574	2.2813
Cltc	Clathrin heavy chain 1 OS=Mus musculus OX=10090 GN=Cltc PE=1 SV=3	5.36	193325	805.311	Q68FD5	26	24.96	CLH1_MOUSE	923.163	1043.66	859.012	895.398	828.202	821.718	1339.22	1273.14	1229.18	1003.66	1062.64	1022.57	895.193	1155.07	0.363362	2.25059	0.00561574	2.27974
Ndufb7	NADH dehydrogenase [ubiquinone] 1 beta subcomplex subunit 7 OS=Mus musculus OX=10090 GN=Ndufb7 PE=1 SV=3	8.25	16558.9	1107.31	Q9CR61	4	42.34	NDUB7_MOUSE	78.5753	83.5231	75.5735	66.5744	75.6686	73.2765	64.8353	58.9979	70.0584	62.5528	60.1069	57.6361	75.5319	62.3646	-0.276095	2.25059	0.00561574	2.26747
Nefl	Neurofilament light polypeptide OS=Mus musculus OX=10090 GN=Nefl PE=1 SV=5	4.41	61565.6	7237.03	P08551	26	59.3	NFL_MOUSE	912.384	942.621	902.51	905.317	1896.58	1825.06	799.983	769.255	469.566	470.376	684.197	696.222	1230.74	648.266	-0.871891	2.07999	0.00831783	2.25534
Rab31	Ras-related protein Rab-31 OS=Mus musculus OX=10090 GN=Rab31 PE=1 SV=1	7.19	21673.7	594.766	Q921E2	3	19.59	RAB31_MOUSE	52.1948	52.5568	48.8676	50.9064	44.9601	43.2152	55.4268	60.8214	59.089	53.3314	66.1278	63.0462	48.7835	59.6404	0.290002	2.22491	0.00595783	2.24373
Nefh	Neurofilament heavy polypeptide OS=Mus musculus OX=10090 GN=Nefh PE=1 SV=3	5.56	117280	2093.33	P19246	20	26.06	NFH_MOUSE	483.911	495.899	535.966	483.914	793.683	732.549	403.995	482.397	254.664	234.443	365.505	400.677	587.654	356.947	-0.734741	2.1093	0.00777507	2.2336
Mtco2	Cytochrome c oxidase subunit 2 OS=Mus musculus OX=10090 GN=Mtco2 PE=1 SV=1	4.41	26147.6	4727.48	P00405	5	26.43	COX2_MOUSE	892.754	950.042	881.893	810.614	890.991	835.227	803.845	741.08	787.281	750.772	684.215	657.438	876.92	737.439	-0.251724	2.12538	0.0074924	2.14023
Cox4i1	Cytochrome c oxidase subunit 4 isoform 1_ mitochondrial OS=Mus musculus OX=10090 GN=Cox4i1 PE=1 SV=2	9.71	19587.5	4433.95	P19783	7	47.93	COX41_MOUSE	625.422	668.627	607.082	611.918	607.281	575.946	589.496	533.354	542.704	449.298	459.726	457.115	616.046	505.282	-0.292303	2.1093	0.00777507	2.12945
Ndufv1	NADH dehydrogenase [ubiquinone] flavoprotein 1_ mitochondrial OS=Mus musculus OX=10090 GN=Ndufv1 PE=1 SV=1	8.16	51518.6	2000.99	Q91YT0	15	50.22	NDUV1_MOUSE	417.839	416.724	392.284	364.329	385.145	355.782	345.035	300.808	374.538	314.451	279.089	299.876	388.684	318.966	-0.289492	2.05557	0.00879886	2.07586
Atp1b1	Sodium/potassium-transporting ATPase subunit beta-1 OS=Mus musculus OX=10090 GN=Atp1b1 PE=1 SV=1	8.82	35593.8	11784.2	P14094	11	33.22	AT1B1_MOUSE	5840.83	5788.76	5422.74	5876.62	6948.28	7019.47	5535.71	5264.37	4963.06	4813.67	4903.79	4860.58	6149.45	5056.86	-0.277172	2.04759	0.00896202	2.06627
Slc25a5	ADP/ATP translocase 2 OS=Mus musculus OX=10090 GN=Slc25a5 PE=1 SV=3	10.21	33159.5	9666.19	P51881	15	60.07	ADT2_MOUSE	1000.91	957.346	955.677	890.222	1021.9	904.206	895.127	846.954	856.696	762.876	763.692	760.796	955.043	814.357	-0.231282	2.04759	0.00896202	2.06061
Tuba4a	Tubulin alpha-4A chain OS=Mus musculus OX=10090 GN=Tuba4a PE=1 SV=1	4.75	50665.8	12114	P68368	17	54.69	TBA4A_MOUSE	2292.51	2284.72	2268.76	2132.66	2326.77	2287.45	2149.59	2019.93	1845.8	1843.83	2000.88	1991.57	2265.48	1975.27	-0.199283	2.04759	0.00896202	2.05727
Nefm	Neurofilament medium polypeptide OS=Mus musculus OX=10090 GN=Nefm PE=1 SV=4	4.56	96030.3	2961.02	P08553	21	33.61	NFM_MOUSE	943.102	1063.21	972.258	916.955	1933.54	1812.87	856.973	819.912	538.993	483.768	892.838	762.223	1273.66	725.784	-0.775238	1.9023	0.0125228	2.0542
Eno2	Gamma-enolase OS=Mus musculus OX=10090 GN=Eno2 PE=1 SV=2	4.8	47638.9	7510.96	P17183	11	42.86	ENOG_MOUSE	321.371	309.225	273.239	290.375	325.238	341.404	368.628	357.879	359.803	334.544	400.765	385.502	310.142	367.854	0.247764	2.0321	0.00928749	2.04715
Plcb1	1-phosphatidylinositol 4_5-bisphosphate phosphodiesterase beta-1 OS=Mus musculus OX=10090 GN=Plcb1 PE=1 SV=2	5.76	139252	450.361	Q9Z1B3	16	21.3	PLCB1_MOUSE	596.755	552.874	700.836	749.679	572.908	764.389	396.774	457.254	379.403	407.97	552.818	646.007	656.24	473.371	-0.486698	1.92763	0.0118133	1.98812
Epb41l3	Band 4.1-like protein 3 OS=Mus musculus OX=10090 GN=Epb41l3 PE=1 SV=1	5.04	103794	429.499	Q9WV92	17	28.53	E41L3_MOUSE	634.2	711.619	709.462	718.573	705.562	591.27	645.476	537.017	612.044	541.509	529.126	492.371	678.448	559.59	-0.280197	1.95248	0.0111562	1.97249
Bin1	Myc box-dependent-interacting protein 1 OS=Mus musculus OX=10090 GN=Bin1 PE=1 SV=1	4.77	64698.4	1560.97	O08539	13	34.86	BIN1_MOUSE	3838.19	6028.77	735.903	4372.6	5278.93	7029.98	5247.5	5899.61	762.904	567.43	584.629	563.562	4547.4	2270.94	-1.54826	1.21114	0.0614977	1.9657
Pgam1	Phosphoglycerate mutase 1 OS=Mus musculus OX=10090 GN=Pgam1 PE=1 SV=3	6.82	28946.1	1237.32	Q9DBJ1	3	18.5	PGAM1_MOUSE	100.196	108.824	99.6114	102.385	77.201	88.2011	138.444	132.217	131.387	103.668	109.51	114.481	96.0696	121.618	0.340903	1.91345	0.0122053	1.94358
Csrp1	Cysteine and glycine-rich protein 1 OS=Mus musculus OX=10090 GN=Csrp1 PE=1 SV=3	8.56	21438.8	3012.12	P97315	7	55.44	CSRP1_MOUSE	346.204	351.498	329.359	313.456	298.568	269.173	285.954	258.498	273.584	241.183	253.797	276.849	318.043	264.978	-0.259806	1.91926	0.012043	1.93677
Rhoa	Transforming protein RhoA OS=Mus musculus OX=10090 GN=Rhoa PE=1 SV=1	5.75	22124.4	7399.73	Q9QUI0	7	55.44	RHOA_MOUSE	253.882	254.439	264.003	260.907	223.618	188.867	191.224	180.737	198.887	186.888	211.799	202.895	240.953	195.405	-0.294546	1.91345	0.0122053	1.93599
Gltp	Glycolipid transfer protein OS=Mus musculus OX=10090 GN=Gltp PE=1 SV=3	7.24	23860.7	362.248	Q9JL62	2	10.53	GLTP_MOUSE	99.6525	122.053	103.825	119.385	86.4927	76.0735	157.724	157.781	151.366	122.338	116.381	115.43	101.247	136.836	0.440289	1.87228	0.0134189	1.92336
Atp5pb	ATP synthase F(0) complex subunit B1_ mitochondrial OS=Mus musculus OX=10090 GN=Atp5pb PE=1 SV=1	9.5	29062.9	2373.15	Q9CQQ7	7	28.13	AT5F1_MOUSE	376.201	419.064	361.404	360.161	370.776	347.948	356.536	314.901	335.152	306.891	298.36	269.428	372.592	313.545	-0.251985	1.90603	0.0124157	1.92261
Pfn1	Profilin-1 OS=Mus musculus OX=10090 GN=Pfn1 PE=1 SV=2	8.46	15128.3	1034.43	P62962	5	52.14	PROF1_MOUSE	59.8509	56.0348	52.5007	45.1636	38.6642	45.2173	64.1246	61.8794	59.4833	56.2331	62.6805	74.5882	49.5719	63.1648	0.35969	1.88429	0.0130531	1.91831
Thy1	Thy-1 membrane glycoprotein OS=Mus musculus OX=10090 GN=Thy1 PE=1 SV=1	9.29	18308.1	6665.84	P01831	5	35.19	THY1_MOUSE	968.681	1029.07	999.441	1030.27	1037.07	983.819	951.064	910.293	867.383	741.794	887.255	867.897	1008.06	870.948	-0.214625	1.90603	0.0124157	1.91807
Ndufs1	NADH-ubiquinone oxidoreductase 75 kDa subunit_ mitochondrial OS=Mus musculus OX=10090 GN=Ndufs1 PE=1 SV=2	5.38	80803.5	1585.83	Q91VD9	22	42.09	NDUS1_MOUSE	705.225	720.336	672.745	667.18	693.7	655.695	645.352	604.961	624.812	619.382	554.684	567.976	685.814	602.861	-0.187259	1.9023	0.0125228	1.91149
Serpinb1a	Leukocyte elastase inhibitor A OS=Mus musculus OX=10090 GN=Serpinb1a PE=1 SV=1	5.82	42746.1	553.401	Q9D154	5	20.05	ILEUA_MOUSE	99.0162	104.72	98.8269	100.414	70.0401	75.1426	136.271	133.2	103.193	97.9793	133.349	119.211	91.3599	120.534	0.404923	1.8414	0.0144078	1.8854
Aldoc	Fructose-bisphosphate aldolase C OS=Mus musculus OX=10090 GN=Aldoc PE=1 SV=4	6.77	39794.1	2781.2	P05063	9	38.29	ALDOC_MOUSE	191.541	208.322	209.078	216.193	185.892	168.3	311.721	285.952	269.244	223.849	203.684	225.411	196.554	253.31	0.354673	1.8485	0.0141744	1.88221
Cntn2	Contactin-2 OS=Mus musculus OX=10090 GN=Cntn2 PE=1 SV=2	7.44	114016	596.787	Q61330	15	23.56	CNTN2_MOUSE	579.205	610.052	533.346	564.312	539.534	521.108	469.362	474.402	493.682	425.173	528.992	498.64	557.926	481.708	-0.21303	1.84949	0.014142	1.86172
Ndufa4	Cytochrome c oxidase subunit NDUFA4 OS=Mus musculus OX=10090 GN=Ndufa4 PE=1 SV=2	10.04	9326.81	7476.71	Q62425	4	46.34	NDUA4_MOUSE	261.374	253.922	226.622	225.906	238.523	219.115	219.552	213.169	219.652	191.961	185.325	186.921	237.577	202.763	-0.229543	1.84707	0.0142211	1.86128
Cryab	Alpha-crystallin B chain OS=Mus musculus OX=10090 GN=Cryab PE=1 SV=2	6.96	20068.8	4632.01	P23927	6	50.29	CRYAB_MOUSE	205.368	271.879	184.851	197.864	61.6003	62.464	386.995	371.193	344.097	306.484	203.716	189.305	164.005	300.298	1.03604	1.5439	0.0285828	1.8593
Slc25a12	Electrogenic aspartate/glutamate antiporter SLC25A12_ mitochondrial OS=Mus musculus OX=10090 GN=Slc25a12 PE=1 SV=1	8.31	74968.9	2291.88	Q8BH59	24	51.11	S2512_MOUSE	670.413	724.922	702.655	650.342	682.739	675.096	619.907	584.331	631.56	596.015	584.606	639.344	684.361	609.294	-0.167692	1.84949	0.014142	1.85707
Ppt1	Palmitoyl-protein thioesterase 1 OS=Mus musculus OX=10090 GN=Ppt1 PE=1 SV=2	7.95	35060.5	1142.96	O88531	6	26.47	PPT1_MOUSE	366.447	362.761	335.64	331.73	284.249	252.42	264.49	244.599	276.578	243.12	270.682	263.699	322.208	260.528	-0.295676	1.81402	0.0153453	1.83796
Mtco1	Cytochrome c oxidase subunit 1 OS=Mus musculus OX=10090 GN=Mtco1 PE=1 SV=2	6.25	56967.3	510.083	P00397	2	9.53	COX1_MOUSE	614.736	692.506	677.943	914.228	662.404	582.516	493.716	643.173	574.858	508.231	546.035	452.54	690.722	536.425	-0.358484	1.80071	0.015823	1.83605
Ndufa10	NADH dehydrogenase [ubiquinone] 1 alpha subcomplex subunit 10_ mitochondrial OS=Mus musculus OX=10090 GN=Ndufa10 PE=1 SV=1	7.74	40888.6	478.577	Q99LC3	6	29.86	NDUAA_MOUSE	4127.25	4068.07	3672.92	4101.3	3704.62	3847.96	4402.68	4288.24	5056.45	4275.06	4582.29	4310.92	3920.35	4485.94	0.193491	1.80071	0.015823	1.81108
H4c16	Histone H4 OS=Mus musculus OX=10090 GN=H4c16 PE=1 SV=2	11.89	11367.4	1652.89	P62806	5	50.49	H4_MOUSE	45.2203	47.6005	113.794	116.594	42.1061	44.7549	39.0624	40.267	33.8981	29.1989	38.3204	35.6811	68.3449	36.0713	-0.77667	1.63155	0.0233587	1.80698
Ermn	Ermin OS=Mus musculus OX=10090 GN=Ermn PE=1 SV=1	4.34	32319	2317.43	Q5EBJ4	9	45.2	ERMIN_MOUSE	333.452	359.249	323.356	312.711	226.597	244.898	220.375	219.013	242.609	217.212	243.914	259.446	300.044	233.761	-0.3437	1.71317	0.0193567	1.74731
Tppp3	Tubulin polymerization-promoting protein family member 3 OS=Mus musculus OX=10090 GN=Tppp3 PE=1 SV=1	9.68	19136.6	3138.86	Q9CRB6	6	31.82	TPPP3_MOUSE	205.487	186.022	206.896	202.8	173.168	167.141	229.726	235.7	218.19	190.481	249.473	230.695	190.252	225.711	0.24671	1.71317	0.0193567	1.73084
Dsp	Desmoplakin OS=Mus musculus OX=10090 GN=Dsp PE=1 SV=1	6.41	335365	230.599	E9Q557	8	3.61	DESP_MOUSE	3133.52	2997.81	2315.28	2182.98	2122.2	1360.78	1799.83	1800.4	663.756	741.226	1940.95	1571.74	2352.09	1419.65	-0.802858	1.52626	0.0297673	1.72454
Gstm5	Glutathione S-transferase Mu 5 OS=Mus musculus OX=10090 GN=Gstm5 PE=1 SV=1	7.01	27034.2	647.784	P48774	6	27.68	GSTM5_MOUSE	72.5016	84.5411	69.6999	66.4652	81.0685	66.5041	91.4901	85.0195	87.3733	75.592	92.6256	86.4807	73.4634	86.4302	0.23777	1.7072	0.0196247	1.72367
Map1b	Microtubule-associated protein 1B OS=Mus musculus OX=10090 GN=Map1b PE=1 SV=2	4.57	271510	293.022	P14873	9	5.76	MAP1B_MOUSE	911.662	937.334	1012.97	1042.26	1173.94	1090.87	963.151	902.555	859.703	809.898	920.878	792.534	1028.17	874.786	-0.23118	1.7037	0.0197835	1.71931
Tubb5	Tubulin beta-5 chain OS=Mus musculus OX=10090 GN=Tubb5 PE=1 SV=1	4.59	50127.2	12846.4	P99024	20	62.84	TBB5_MOUSE	740.996	804.883	761.455	746.611	851.342	796.745	771.866	713.831	602.321	594.299	671.816	692.911	783.672	674.507	-0.220805	1.69878	0.0200086	1.71307
Uqcrc1	Cytochrome b-c1 complex subunit 1_ mitochondrial OS=Mus musculus OX=10090 GN=Uqcrc1 PE=1 SV=2	5.8	53479.1	3694.8	Q9CZ13	14	49.79	QCR1_MOUSE	1090.15	1257	1111.12	1147.92	1161.35	1102.6	1100.18	1047.79	1003.57	1034.19	935.675	905.479	1145.02	1004.48	-0.190447	1.69878	0.0200086	1.70943
Atp2b1	Plasma membrane calcium-transporting ATPase 1 OS=Mus musculus OX=10090 GN=Atp2b1 PE=1 SV=1	5.56	135717	378.665	G5E829	8	10.33	AT2B1_MOUSE	524.63	604.604	524.43	492.459	577.015	531.949	521.043	481.392	457.17	386.476	480.626	449.518	542.515	462.704	-0.232155	1.67678	0.0210485	1.69277
Aldh5a1	Succinate-semialdehyde dehydrogenase_ mitochondrial OS=Mus musculus OX=10090 GN=Aldh5a1 PE=1 SV=1	8.26	56538.6	2751.64	Q8BWF0	15	44.55	SSDH_MOUSE	664.29	578.703	521.967	539.118	545.56	517.607	673.692	598.874	673.981	638.232	630.249	652.11	561.208	644.523	0.203896	1.67041	0.0213593	1.68281
Ina	Alpha-internexin OS=Mus musculus OX=10090 GN=Ina PE=1 SV=3	5.2	55553.7	5943.64	P46660	21	52.1	AINX_MOUSE	674.964	681.319	602.91	577.636	1266.19	1201.67	631.935	593.701	405.889	319.427	559.203	591.452	834.114	516.935	-0.653485	1.54882	0.0282603	1.68104
Gdi2	Rab GDP dissociation inhibitor beta OS=Mus musculus OX=10090 GN=Gdi2 PE=1 SV=1	5.87	51050.5	1133.52	Q61598	16	46.52	GDIB_MOUSE	156.522	169.883	181.617	184.428	160.538	143.77	198.476	187.351	199.079	173.057	196.849	195.137	166.126	191.658	0.209889	1.66474	0.0216402	1.67792
Anxa5	Annexin A5 OS=Mus musculus OX=10090 GN=Anxa5 PE=1 SV=1	4.63	35809.5	681.119	P48036	8	31.35	ANXA5_MOUSE	100.979	86.7322	97.4344	96.5748	70.3077	68.3366	142.692	133.208	133.849	97.0273	92.2849	96.9929	86.7274	116.009	0.413395	1.61315	0.0243696	1.66528
Rab14	Ras-related protein Rab-14 OS=Mus musculus OX=10090 GN=Rab14 PE=1 SV=3	5.82	24125.1	2161.67	Q91V41	7	53.02	RAB14_MOUSE	549.922	333.765	446.077	755.278	451.84	218.17	1123.52	959.639	1012.56	481.504	798.582	402.493	459.175	796.383	0.798784	1.45312	0.0352272	1.6582
Prdx1	Peroxiredoxin-1 OS=Mus musculus OX=10090 GN=Prdx1 PE=1 SV=1	8.24	22404.6	8993.94	P35700	12	69.85	PRDX1_MOUSE	858.943	884.396	861.625	870.311	850.064	779.493	1067.45	1039.38	906.29	837.636	1065.67	986.563	850.805	983.832	0.205033	1.63136	0.0233689	1.6442
Sirpa	Tyrosine-protein phosphatase non-receptor type substrate 1 OS=Mus musculus OX=10090 GN=Sirpa PE=1 SV=2	8.27	56984.3	482.849	P97797	4	11.89	SHPS1_MOUSE	244.558	270.249	286.794	273.359	293.637	257.176	225.845	252.146	209.844	193.351	239.416	263.628	270.962	230.705	-0.237319	1.62505	0.0237108	1.64229
Cd81	CD81 antigen OS=Mus musculus OX=10090 GN=Cd81 PE=1 SV=2	5.46	26498.9	15284.8	P35762	4	30.93	CD81_MOUSE	2888.91	2989.04	3064.88	2983.79	2682.5	2614.45	2257.28	2118.58	2636.06	2511.6	2702.98	2660.31	2870.6	2481.14	-0.213742	1.60211	0.0249969	1.61631
Rac1	Ras-related C3 botulinum toxin substrate 1 OS=Mus musculus OX=10090 GN=Rac1 PE=1 SV=1	8.58	21849.3	5124.76	P63001	8	43.75	RAC1_MOUSE	703.823	699.403	710.435	687.084	679.228	665.191	662.176	624.82	587.989	581.904	644.576	642.87	690.861	624.056	-0.148015	1.60211	0.0249969	1.60894
Got1	Aspartate aminotransferase_ cytoplasmic OS=Mus musculus OX=10090 GN=Got1 PE=1 SV=3	6.79	46532.8	663.98	P05201	7	27.36	AATC_MOUSE	115.026	160.586	116.801	141.094	109.465	111.512	179.485	164.534	152.433	140.869	133.401	152.064	125.747	153.798	0.298593	1.56816	0.0270296	1.59633
Atp6v1b2	V-type proton ATPase subunit B_ brain isoform OS=Mus musculus OX=10090 GN=Atp6v1b2 PE=1 SV=1	5.46	56893.1	1012.42	P62814	14	40.12	VATB2_MOUSE	454.427	489.232	446.41	446.999	438.183	414.488	419.418	387.247	395.913	351.114	422.203	409.579	448.29	397.579	-0.174204	1.57389	0.0266756	1.5835
Atp5po	ATP synthase subunit O_ mitochondrial OS=Mus musculus OX=10090 GN=Atp5po PE=1 SV=1	10.66	23420.6	10319.9	Q9DB20	10	63.38	ATPO_MOUSE	892.744	828.298	665.42	635.579	908.206	550.719	669.901	633.375	578.065	530.5	522.677	541.265	746.827	579.297	-0.34787	1.5439	0.0285828	1.5826
Rab3d	Ras-related protein Rab-3D OS=Mus musculus OX=10090 GN=Rab3d PE=1 SV=1	4.57	24644.5	2464.07	P35276	5	28.77	RAB3D_MOUSE	140.41	115.867	138.325	112.986	109.495	102.236	181.051	136.913	124.812	129.646	148.678	200.121	119.886	153.537	0.344661	1.53658	0.0290686	1.57476
Ube2l3	Ubiquitin-conjugating enzyme E2 L3 OS=Mus musculus OX=10090 GN=Ube2l3 PE=1 SV=1	8.82	18032.7	1649.48	P68037	3	33.77	UB2L3_MOUSE	64.9314	64.4657	57.6197	53.434	50.5881	48.0664	68.836	60.941	68.7113	59.003	69.9159	73.3984	56.5176	66.8009	0.246281	1.5439	0.0285828	1.56342
Rab35	Ras-related protein Rab-35 OS=Mus musculus OX=10090 GN=Rab35 PE=1 SV=1	8.39	23310.4	1591.01	Q6PHN9	2	17.91	RAB35_MOUSE	92.2864	85.2241	80.055	84.9674	86.6424	79.3084	92.2713	71.5612	68.9623	61.0623	71.6938	67.4193	84.7473	72.1617	-0.241945	1.5439	0.0285828	1.56274
Psat1	Phosphoserine aminotransferase OS=Mus musculus OX=10090 GN=Psat1 PE=1 SV=1	8.09	40757.8	667.401	Q99K85	6	23.51	SERC_MOUSE	102.087	100.865	97.8107	101.536	76.0184	72.5746	99.381	97.5778	125.064	111.094	110.2	129.8	91.8152	112.186	0.295383	1.52626	0.0297673	1.55458
Gnb2	Guanine nucleotide-binding protein G(I)/G(S)/G(T) subunit beta-2 OS=Mus musculus OX=10090 GN=Gnb2 PE=1 SV=3	5.56	38072.5	17995.7	P62880	12	62.35	GBB2_MOUSE	1673.68	1725.52	1592.51	1550.08	1646.5	1510.28	1866.25	1748.37	1739.68	1667.53	1887.95	1894.14	1616.43	1800.65	0.155522	1.5439	0.0285828	1.55171
Cadm2	Cell adhesion molecule 2 OS=Mus musculus OX=10090 GN=Cadm2 PE=1 SV=2	5.08	48015.1	534.054	Q8BLQ9	5	18.16	CADM2_MOUSE	206.305	228.296	231.588	233.673	240.575	229.954	211.916	198.174	178.337	164.697	220.415	214.157	228.398	197.949	-0.212665	1.53658	0.0290686	1.55122
Cd9	CD9 antigen OS=Mus musculus OX=10090 GN=Cd9 PE=1 SV=2	6.98	25828.3	3728.45	P40240	4	26.55	CD9_MOUSE	1367.88	1358.11	1485.23	1386.68	1496.93	1451.62	944.115	998.142	1203.18	1179.25	1487.22	1346.58	1424.41	1193.08	-0.272423	1.52626	0.0297673	1.55038
Cox7a2	Cytochrome c oxidase subunit 7A2_ mitochondrial OS=Mus musculus OX=10090 GN=Cox7a2 PE=1 SV=2	10.87	9290.91	2716.43	P48771	2	27.71	CX7A2_MOUSE	214.812	227.371	197.121	188.953	203.694	181.08	197.298	184.113	181.633	171.405	162.566	155.829	202.172	175.474	-0.204646	1.53658	0.0290686	1.55014
Ndufs3	NADH dehydrogenase [ubiquinone] iron-sulfur protein 3_ mitochondrial OS=Mus musculus OX=10090 GN=Ndufs3 PE=1 SV=2	6.81	30320.4	555.237	Q9DCT2	2	13.31	NDUS3_MOUSE	237.152	253.225	229.476	213.62	218.861	208.081	196.099	221.005	210.84	195.989	191.001	186.769	226.736	200.284	-0.178228	1.53658	0.0290686	1.54688
Abat	4-aminobutyrate aminotransferase_ mitochondrial OS=Mus musculus OX=10090 GN=Abat PE=1 SV=1	8.02	57136.3	904.69	P61922	8	30	GABT_MOUSE	11412.2	9790.26	8280.67	7173.03	6490.81	4448.58	7377.92	7121.31	2515.01	3125.8	5066.18	4995.8	7932.59	5033.67	-0.699361	1.3768	0.041995	1.54424
Htra1	Serine protease HTRA1 OS=Mus musculus OX=10090 GN=Htra1 PE=1 SV=2	7.53	52126.4	353.728	Q9R118	2	8.54	HTRA1_MOUSE	NA	NA	109.05	106.255	106.488	102.763	NA	NA	133.089	118.27	113.357	133.752	106.139	124.617	0.228096	1.52626	0.0297673	1.54321
Sirt2	NAD-dependent protein deacetylase sirtuin-2 OS=Mus musculus OX=10090 GN=Sirt2 PE=1 SV=2	5.06	43883.6	28207.2	Q8VDQ8	18	68.12	SIR2_MOUSE	4767.35	4757.93	4436.08	4407.24	4273.57	3729.1	5309.34	4785.3	4890.99	4728.29	5031.46	5052.44	4395.21	4966.3	0.179931	1.52921	0.029566	1.53976
Sdha	Succinate dehydrogenase [ubiquinone] flavoprotein subunit_ mitochondrial OS=Mus musculus OX=10090 GN=Sdha PE=1 SV=1	7.06	73669	1168.21	Q8K2B3	8	25.6	SDHA_MOUSE	347.228	381.374	366.615	330.468	388.943	546.306	339.692	298.643	370.499	336.026	262.588	260.49	393.489	311.323	-0.330069	1.47873	0.0332104	1.51512
Phb2	Prohibitin-2 OS=Mus musculus OX=10090 GN=Phb2 PE=1 SV=1	10.39	33296.4	630.406	O35129	7	28.43	PHB2_MOUSE	196.604	196.679	181.153	188.9	191.261	176.54	185.251	174.542	174.379	169.96	155.553	155.02	188.523	169.118	-0.158526	1.49776	0.0317866	1.50612
Cox6c	Cytochrome c oxidase subunit 6C OS=Mus musculus OX=10090 GN=Cox6c PE=1 SV=3	10.72	8469.03	1565.68	Q9CPQ1	5	36.84	COX6C_MOUSE	101.394	97.6554	95.9604	85.6518	98.9305	76.1936	85.0325	80.4203	89.1807	78.5409	70.6713	71.2132	92.631	79.1765	-0.224599	1.47998	0.0331145	1.49693
Kcna2	Potassium voltage-gated channel subfamily A member 2 OS=Mus musculus OX=10090 GN=Kcna2 PE=1 SV=1	4.58	57157.1	892.142	P63141	10	26.45	KCNA2_MOUSE	484.53	500.081	472.098	483.214	477.646	468.422	425.712	391.195	451.12	378.927	463.898	256.085	480.999	394.49	-0.31177	1.46334	0.0344081	1.49618
Tpi1	Triosephosphate isomerase OS=Mus musculus OX=10090 GN=Tpi1 PE=1 SV=5	7.1	27054.8	1572.18	P17751	6	40.56	TPIS_MOUSE	128.313	128.982	121.198	131.326	95.8506	94.0832	169.494	161.261	152.101	122.134	129.329	125.591	116.625	143.318	0.29928	1.46334	0.0344081	1.49363
Ndufa6	NADH dehydrogenase [ubiquinone] 1 alpha subcomplex subunit 6 OS=Mus musculus OX=10090 GN=Ndufa6 PE=1 SV=1	10.76	15282.8	915.543	Q9CQZ5	3	31.3	NDUA6_MOUSE	76.7497	82.2213	81.472	74.5964	89.7577	74.038	72.9731	68.6394	77.5476	65.563	73.0744	67.8558	79.8058	70.9422	-0.168863	1.47873	0.0332104	1.48834
Slc25a11	Mitochondrial 2-oxoglutarate/malate carrier protein OS=Mus musculus OX=10090 GN=Slc25a11 PE=1 SV=3	10.44	34326.1	2188.64	Q9CR62	7	30.57	M2OM_MOUSE	281.767	329.684	255.737	264.547	305.218	256.414	268.024	261.695	267.641	221.639	212.978	207.148	282.228	239.854	-0.236993	1.46334	0.0344081	1.48241
Mobp	Myelin-associated oligodendrocyte basic protein OS=Mus musculus OX=10090 GN=Mobp PE=1 SV=1	11.73	19596.5	23603.9	Q9D2P8	6	34.12	MOBP_MOUSE	7409.84	7000.95	7572.46	7080.54	6303.75	6142.31	5554.93	5358.06	7044.09	6641.71	5824.41	5236.97	6918.31	5943.36	-0.223719	1.46334	0.0344081	1.48034
Vsnl1	Visinin-like protein 1 OS=Mus musculus OX=10090 GN=Vsnl1 PE=1 SV=2	4.82	22313.5	3589.64	P62761	10	53.93	VISL1_MOUSE	366.643	387.16	438.185	433.565	364.659	342.049	369.698	346.761	331.389	294.694	342.212	345.027	388.71	338.297	-0.197702	1.46334	0.0344081	1.47663
Hspa5	Endoplasmic reticulum chaperone BiP OS=Mus musculus OX=10090 GN=Hspa5 PE=1 SV=3	4.88	72536.2	654.547	P20029	5	11.3	BIP_MOUSE	131.489	141.925	138.137	135.808	139.449	117.296	161.2	148.905	144.718	137.35	155.382	149.644	134.017	149.533	0.159013	1.46334	0.0344081	1.47195
Ncam1	Neural cell adhesion molecule 1 OS=Mus musculus OX=10090 GN=Ncam1 PE=1 SV=3	4.54	120226	2110.17	P13595	21	29.33	NCAM1_MOUSE	2315.56	2522.36	2186.58	2176.44	1883.61	1842.79	1930.37	2027.47	1822.52	1680.54	1881.6	1790.21	2154.56	1855.45	-0.209445	1.45457	0.0351102	1.46957
Atp4a	Potassium-transporting ATPase alpha chain 1 OS=Mus musculus OX=10090 GN=Atp4a PE=1 SV=4	5.46	115776	1403.23	Q64436	7	7.25	ATP4A_MOUSE	2760.31	2442.92	2096.18	2107.72	2504.28	2137.39	2373.82	2246.04	1387.68	1389.91	1995.39	1871.75	2341.47	1877.43	-0.342302	1.3768	0.041995	1.41872
Kcna1	Potassium voltage-gated channel subfamily A member 1 OS=Mus musculus OX=10090 GN=Kcna1 PE=1 SV=1	4.86	56865.7	821.211	P16388	12	27.27	KCNA1_MOUSE	10373.3	8484.43	7043.6	6846.82	6082.46	4725.09	6254.32	6729.54	2366.62	2766	6651.14	5009.48	7259.29	4962.85	-0.622019	1.2615	0.0547641	1.40652
Mag	Myelin-associated glycoprotein OS=Mus musculus OX=10090 GN=Mag PE=1 SV=3	4.85	70243.4	5586.45	P20917	13	29.51	MAG_MOUSE	7903.21	7850.63	7447.86	7417.08	7620.28	7277.01	7503.81	7179.43	6613.65	6287.76	7147.02	6725.56	7586.01	6909.54	-0.136606	1.3768	0.041995	1.38356
Cadm4	Cell adhesion molecule 4 OS=Mus musculus OX=10090 GN=Cadm4 PE=1 SV=1	5.9	43179.6	3343.82	Q8R464	11	44.59	CADM4_MOUSE	600.58	668.976	548.563	500.374	393.578	431.651	606.951	714.059	717.789	585.299	619.332	565.219	523.954	634.775	0.294398	1.34699	0.0449788	1.37879
Idh3g	Isocitrate dehydrogenase [NAD] subunit gamma 1_ mitochondrial OS=Mus musculus OX=10090 GN=Idh3g PE=1 SV=1	9.33	43184.7	723.947	P70404	5	23.66	IDHG1_MOUSE	182.475	195.923	190.472	169.738	194.446	167.39	163.074	173.668	187.137	161.918	135.319	130.163	183.407	158.546	-0.219261	1.34818	0.0448557	1.3659
Pebp1	Phosphatidylethanolamine-binding protein 1 OS=Mus musculus OX=10090 GN=Pebp1 PE=1 SV=3	5.03	21001.6	1208.33	P70296	5	52.41	PEBP1_MOUSE	81.5123	77.1585	85.3268	82.2445	56.0124	61.9249	102.018	92.6814	83.665	80.4092	88.0839	80.6892	74.0299	87.9245	0.260374	1.33663	0.0460645	1.36176
Tubb4a	Tubulin beta-4A chain OS=Mus musculus OX=10090 GN=Tubb4a PE=1 SV=3	4.59	50042.1	16565.5	Q9D6F9	21	68.02	TBB4A_MOUSE	2946.21	3135.31	2951.13	2803.04	2830.97	2798.46	2886.1	2645.67	2594.88	2499.86	2723.69	2631.19	2910.85	2663.56	-0.128352	1.34818	0.0448557	1.35428
Atp6v1a	V-type proton ATPase catalytic subunit A OS=Mus musculus OX=10090 GN=Atp6v1a PE=1 SV=2	5.27	68668.4	1057.61	P50516	15	42.63	VATA_MOUSE	369.043	393.338	372.1	357	393.546	350.204	364.063	326.455	334.946	310.565	358.468	339.703	372.538	339.033	-0.136647	1.34699	0.0449788	1.35391
Tpp1	Tripeptidyl-peptidase 1 OS=Mus musculus OX=10090 GN=Tpp1 PE=1 SV=2	6.13	61798.5	270.94	O89023	2	7.47	TPP1_MOUSE	331.756	515.704	463.783	426.835	303.3	276.299	321.272	308.038	252.562	234.24	237.993	397.473	386.28	291.93	-0.39291	1.2824	0.052191	1.34125
Fam177a1	Protein FAM177A1 OS=Mus musculus OX=10090 GN=Fam177a1 PE=1 SV=1	4.33	23749.3	769.644	Q8BR63	4	26.09	F177A_MOUSE	122.294	129.91	121.196	124.069	109.646	97.4582	64.3989	124.139	116.65	107.869	74.951	75.775	117.429	93.9639	-0.359951	1.29009	0.0512752	1.33937
Sccpdh	Saccharopine dehydrogenase-like oxidoreductase OS=Mus musculus OX=10090 GN=Sccpdh PE=1 SV=1	8.7	47699.7	391.248	Q8R127	4	15.62	SCPDL_MOUSE	94.9361	106.939	NA	106.329	101.509	78.4988	153.35	151.272	104.766	93.2807	108.212	130.644	97.6422	123.587	0.323511	1.29009	0.0512752	1.33004
Atp2b2	Plasma membrane calcium-transporting ATPase 2 OS=Mus musculus OX=10090 GN=Atp2b2 PE=1 SV=2	5.61	133785	617.499	Q9R0K7	18	22.45	AT2B2_MOUSE	2012	1807.22	1595.24	1434.24	1410.16	1190.14	1607.35	1439.36	805.695	821.255	1255.62	1336.4	1574.83	1210.95	-0.407065	1.25773	0.0552417	1.32197
Ndufa13	NADH dehydrogenase [ubiquinone] 1 alpha subcomplex subunit 13 OS=Mus musculus OX=10090 GN=Ndufa13 PE=1 SV=3	9.88	16859.7	761.112	Q9ERS2	3	36.81	NDUAD_MOUSE	159.294	160.238	111.308	144.687	108.757	105.762	137.895	101.96	100.223	93.7829	91.2615	110.391	131.674	105.919	-0.304741	1.2824	0.052191	1.31812
Igsf8	Immunoglobulin superfamily member 8 OS=Mus musculus OX=10090 GN=Igsf8 PE=1 SV=2	7.9	65638.3	4133.58	Q8R366	10	28.31	IGSF8_MOUSE	1055.65	1513.65	980.665	988.785	835.94	702.249	952.154	1003.49	700.827	682.389	632.309	633.625	1012.82	767.466	-0.38546	1.25773	0.0552417	1.31547
Rtn4	Reticulon-4 OS=Mus musculus OX=10090 GN=Rtn4 PE=1 SV=2	4.27	127127	950.176	Q99P72	17	28.49	RTN4_MOUSE	1206.49	1218.47	1142.3	1098.15	1108.28	1003	986.781	951.103	984.252	879.611	1124.71	1105.54	1129.45	1005.33	-0.170123	1.3024	0.0498425	1.31346
Slc44a1	Choline transporter-like protein 1 OS=Mus musculus OX=10090 GN=Slc44a1 PE=1 SV=3	8.74	74606.9	3229.82	Q6X893	17	26.34	CTL1_MOUSE	2250.08	2404.44	1997.85	2073.64	1934.98	1978.82	2182.22	2144.13	2537.38	2309.56	2549.65	2461.44	2106.63	2364.06	0.167283	1.3024	0.0498425	1.3131
Jup	Junction plakoglobin OS=Mus musculus OX=10090 GN=Jup PE=1 SV=3	5.72	82542.3	743.935	Q02257	18	30.47	PLAK_MOUSE	573.495	591.433	590.705	533.924	543.284	292.034	428.101	419.589	174.446	312.414	499.932	408.975	520.813	373.91	-0.513999	1.20526	0.0623362	1.31028
Hspa8	Heat shock cognate 71 kDa protein OS=Mus musculus OX=10090 GN=Hspa8 PE=1 SV=1	5.2	71099.3	5308.17	P63017	24	54.02	HSP7C_MOUSE	1177.01	1152.64	1135.14	1200.46	1133.93	1128.68	1297.39	1333.38	1261.13	1150.25	1250.4	1228.26	1154.64	1253.47	0.117312	1.3024	0.0498425	1.30767
Adam23	Disintegrin and metalloproteinase domain-containing protein 23 OS=Mus musculus OX=10090 GN=Adam23 PE=1 SV=1	7.49	94171	457.788	Q9R1V7	11	23.4	ADA23_MOUSE	882.603	784.346	791.741	785.912	716.843	644.297	681.755	577.642	745.263	614.241	707.746	695.97	767.624	670.436	-0.193966	1.29009	0.0512752	1.30459
Phb1	Prohibitin 1 OS=Mus musculus OX=10090 GN=Phb1 PE=1 SV=1	5.44	29877.1	1480.8	P67778	5	25.74	PHB1_MOUSE	159.392	184.058	158.893	155.543	154.329	133.526	153.032	144.849	149.691	131.274	118.247	130.683	157.624	137.963	-0.191734	1.28447	0.0519431	1.2987
Pkm	Pyruvate kinase PKM OS=Mus musculus OX=10090 GN=Pkm PE=1 SV=4	7.23	58415.3	3651.83	P52480	22	58.19	KPYM_MOUSE	1085.42	1046.1	1002.11	986.896	1052.19	931.584	1284.97	1171.19	1100.5	1035.47	1071.04	1103.56	1017.38	1127.79	0.146818	1.29009	0.0512752	1.29842
Gpm6a	Neuronal membrane glycoprotein M6-a OS=Mus musculus OX=10090 GN=Gpm6a PE=1 SV=1	5.01	31890.9	849.753	P35802	4	15.47	GPM6A_MOUSE	382.008	437.047	406.405	392.911	449.4	416.529	391.365	349.086	353.067	320.512	417.734	391.236	414.05	370.5	-0.163647	1.28108	0.0523504	1.29149
Vcp	Transitional endoplasmic reticulum ATPase OS=Mus musculus OX=10090 GN=Vcp PE=1 SV=4	4.96	90006.3	397.014	Q01853	4	8.31	TERA_MOUSE	NA	296.127	235.819	250.349	240.691	201.033	304.27	310.048	243.933	271.959	283.78	282.949	244.804	282.823	0.215015	1.2615	0.0547641	1.2797
Atp1a1	Sodium/potassium-transporting ATPase subunit alpha-1 OS=Mus musculus OX=10090 GN=Atp1a1 PE=1 SV=1	5.14	114294	14561	Q8VDN2	43	47.8	AT1A1_MOUSE	6820.36	6737.31	6488.2	6627.39	6206.2	5894.62	6238.9	5717.47	5900.65	5434.53	6154.95	6040.65	6462.35	5914.52	-0.127541	1.27101	0.0535782	1.27739
Atp5mf	ATP synthase subunit f_ mitochondrial OS=Mus musculus OX=10090 GN=Atp5mf PE=1 SV=3	10.39	10401.3	1200.12	P56135	2	26.14	ATPK_MOUSE	103.021	118.109	99.9419	103.064	98.2952	105.285	99.4374	94.3351	106.299	86.8438	79.0824	94.246	104.619	93.3739	-0.167828	1.26195	0.0547084	1.27306
Sptbn1	Spectrin beta chain_ non-erythrocytic 1 OS=Mus musculus OX=10090 GN=Sptbn1 PE=1 SV=2	5.27	275079	688.467	Q62261	53	34.91	SPTB2_MOUSE	3440.61	3045.58	2094.9	2118.52	3628.27	1930.1	2234.6	2483.52	1602.26	1483.64	2173.57	2233.26	2709.66	2035.14	-0.391068	1.21114	0.0614977	1.27271
Tubb2a	Tubulin beta-2A chain OS=Mus musculus OX=10090 GN=Tubb2a PE=1 SV=1	4.59	50306.3	12176	Q7TMM9	17	55.28	TBB2A_MOUSE	482.427	521.013	498.843	482.95	549.777	537.4	527.47	493.069	412.196	408.831	459.868	456.415	512.068	459.641	-0.159942	1.26195	0.0547084	1.27204
Rap2a	Ras-related protein Rap-2a OS=Mus musculus OX=10090 GN=Rap2a PE=1 SV=2	4.53	20870.6	1130.88	Q80ZJ1	6	47.54	RAP2A_MOUSE	44.8617	49.0441	45.3923	48.0248	50.0349	43.3222	44.178	37.2949	39.7449	35.4108	46.1546	47.34	46.78	41.6872	-0.172838	1.23839	0.0577578	1.25039
Atp5mk	ATP synthase membrane subunit K_ mitochondrial OS=Mus musculus OX=10090 GN=Atp5mk PE=1 SV=1	10.32	6438.56	3607.97	Q78IK2	2	43.1	ATPMK_MOUSE	51.4273	49.6518	47.6704	47.4532	47.7259	39.9617	47.2402	43.9097	45.5285	39.4112	37.0764	39.1094	47.315	42.0459	-0.171571	1.23839	0.0577578	1.25022
Gng12	Guanine nucleotide-binding protein G(I)/G(S)/G(O) subunit gamma-12 OS=Mus musculus OX=10090 GN=Gng12 PE=1 SV=3	9.48	8111.3	18498.5	Q9DAS9	4	54.17	GBG12_MOUSE	330.249	316.075	303.984	320.679	281.694	258.817	376.096	343.97	340.282	294.566	342.094	327.642	301.916	337.442	0.161703	1.22633	0.0593836	1.23695
Slc3a2	4F2 cell-surface antigen heavy chain OS=Mus musculus OX=10090 GN=Slc3a2 PE=1 SV=1	5.54	58450.7	391.25	P10852	4	9.13	4F2_MOUSE	196.519	146.722	161.412	149.328	159.244	172.649	154.498	138.287	136.325	116.837	127.677	177.235	164.312	141.81	-0.218519	1.21523	0.0609219	1.23472
Qdpr	Dihydropteridine reductase OS=Mus musculus OX=10090 GN=Qdpr PE=1 SV=2	7.85	25798.4	8764.78	Q8BVI4	10	59.75	DHPR_MOUSE	615.157	635.691	585.194	587.272	432.426	389.468	493.493	444.754	448.502	413.111	423.711	470.647	540.868	449.036	-0.246796	1.19969	0.0631405	1.22481
Gng7	Guanine nucleotide-binding protein G(I)/G(S)/G(O) subunit gamma-7 OS=Mus musculus OX=10090 GN=Gng7 PE=1 SV=2	8.87	7593.75	8682.22	Q61016	4	57.35	GBG7_MOUSE	80.7347	89.3233	72.098	78.9992	74.9524	73.0696	94.0151	91.7935	86.3064	72.3769	90.7523	89.9596	78.1962	87.534	0.16137	1.21069	0.0615622	1.22139
Stxbp1	Syntaxin-binding protein 1 OS=Mus musculus OX=10090 GN=Stxbp1 PE=1 SV=2	6.54	67968	7659.96	O08599	25	51.35	STXB1_MOUSE	1990.12	2007.06	2056.56	1986.62	2187.88	2153.27	1943.8	1785.9	1922.9	1680.86	2038.16	1986.08	2063.59	1892.95	-0.126558	1.21114	0.0614977	1.21774
Cntnap2	Contactin-associated protein-like 2 OS=Mus musculus OX=10090 GN=Cntnap2 PE=1 SV=2	6.34	150193	298.747	Q9CPW0	7	9.08	CNTP2_MOUSE	549.817	525.228	578.642	486.572	547.804	475.317	460.195	409.292	483.961	415.888	495.755	552.1	527.23	469.532	-0.17146	1.20526	0.0623362	1.21739
Sfxn3	Sideroflexin-3 OS=Mus musculus OX=10090 GN=Sfxn3 PE=1 SV=1	9.88	35691.4	1670.39	Q91V61	7	33.64	SFXN3_MOUSE	203.61	203.827	163.304	183.587	183.997	158.772	179.178	168.4	175.697	163.693	137.992	135.962	182.849	160.153	-0.193112	1.19969	0.0631405	1.21513
Actr1a	Alpha-centractin OS=Mus musculus OX=10090 GN=Actr1a PE=1 SV=1	6.22	42727.9	717.235	P61164	7	26.33	ACTZ_MOUSE	218.741	212.681	224.311	208.429	184.065	154.153	248.287	226.017	224.241	200.334	237.683	228.543	200.397	227.518	0.191642	1.19969	0.0631405	1.2149
Immt	MICOS complex subunit Mic60 OS=Mus musculus OX=10090 GN=Immt PE=1 SV=1	6.19	84299.4	694.932	Q8CAQ8	13	22.46	MIC60_MOUSE	403.862	437.321	377.943	463.542	410.069	425.649	424.907	365.081	432.702	344.4	342.12	348.735	419.731	376.324	-0.161584	1.19913	0.0632216	1.20997
Syn2	Synapsin-2 OS=Mus musculus OX=10090 GN=Syn2 PE=1 SV=2	8.58	63657.8	2448.71	Q64332	13	32.59	SYN2_MOUSE	749.567	754.158	762.25	684.921	695.278	632.646	819.478	773.765	817.077	711.356	782.145	769.07	713.137	778.815	0.12868	1.19969	0.0631405	1.20657
Aco2	Aconitate hydratase_ mitochondrial OS=Mus musculus OX=10090 GN=Aco2 PE=1 SV=1	7.84	86205	4332.35	Q99KI0	29	54.49	ACON_MOUSE	1679.75	1777.6	1715.32	1682.36	1807.39	1605.9	1827.41	1752.38	1977.49	1846.12	1853.66	1796.77	1711.39	1842.3	0.106438	1.19969	0.0631405	1.2044
Ndufv2	NADH dehydrogenase [ubiquinone] flavoprotein 2_ mitochondrial OS=Mus musculus OX=10090 GN=Ndufv2 PE=1 SV=2	7.19	27627.6	833.332	Q9D6J6	6	41.94	NDUV2_MOUSE	229.888	216.662	188.826	205.599	175.487	171.038	193.74	181.877	192.21	162.084	149.314	161.502	197.917	173.454	-0.188756	1.18853	0.064785	1.20342
Gpi	Glucose-6-phosphate isomerase OS=Mus musculus OX=10090 GN=Gpi PE=1 SV=4	8.22	62995.1	4283.89	P06745	20	46.42	G6PI_MOUSE	2538.34	2815.59	2327.48	2264.54	2372.52	2197.63	2828	2778.61	2794.35	2535.14	2564.11	2477.37	2419.35	2662.93	0.141385	1.18711	0.0649967	1.1955
Uchl1	Ubiquitin carboxyl-terminal hydrolase isozyme L1 OS=Mus musculus OX=10090 GN=Uchl1 PE=1 SV=1	4.97	25180.5	343.413	Q9R0P9	2	17.49	UCHL1_MOUSE	84.1644	77.5379	93.6629	85.6228	71.5196	52.7656	118.927	116.586	75.8003	92.5071	88.8688	77.8119	77.5455	95.0836	0.294541	1.14621	0.0714149	1.18345
Rap2b	Ras-related protein Rap-2b OS=Mus musculus OX=10090 GN=Rap2b PE=1 SV=1	4.53	20732.5	755.562	P61226	5	42.62	RAP2B_MOUSE	24.0221	27.701	24.7504	28.8824	26.5212	31.195	22.4077	25.476	22.8633	26.5219	25.3737	24.1041	27.1787	24.4578	-0.149073	1.17401	0.0669866	1.18344
Dlat	Dihydrolipoyllysine-residue acetyltransferase component of pyruvate dehydrogenase complex_ mitochondrial OS=Mus musculus OX=10090 GN=Dlat PE=1 SV=2	8.71	68512.1	856.25	Q8BMF4	14	31.93	ODP2_MOUSE	596.88	610.194	489.096	525.262	570.902	542.423	544.705	476.081	569.076	491.848	448.3	469.24	555.793	499.875	-0.154036	1.17109	0.0674396	1.18117
Map6	Microtubule-associated protein 6 OS=Mus musculus OX=10090 GN=Map6 PE=1 SV=2	10.16	96735	501.62	Q7TSJ2	18	26.93	MAP6_MOUSE	574.389	601.187	551.381	617.375	529.896	456.131	502.482	488.551	527.792	464.555	476.372	528.456	555.06	498.035	-0.151154	1.17054	0.0675247	1.18026
Atp5mg	ATP synthase subunit g_ mitochondrial OS=Mus musculus OX=10090 GN=Atp5mg PE=1 SV=1	10.31	11424.5	2089.32	Q9CPQ8	2	25.24	ATP5L_MOUSE	234.939	233.953	196.561	216.899	211.765	193.842	197.268	219.432	220.107	169.547	173.122	155.19	214.66	189.111	-0.191367	1.1646	0.068454	1.18022
Rab5a	Ras-related protein Rab-5A OS=Mus musculus OX=10090 GN=Rab5a PE=1 SV=1	8.25	23826.8	917.808	Q9CQD1	9	66.51	RAB5A_MOUSE	115.093	116.692	98.8492	101.202	96.8503	75.9117	88.6248	89.3295	82.3597	72.3873	100.27	86.9695	100.766	86.6567	-0.210498	1.15557	0.0698919	1.17459
Gnaq	Guanine nucleotide-binding protein G(q) subunit alpha OS=Mus musculus OX=10090 GN=Gnaq PE=1 SV=4	5.35	42443.3	1805.33	P21279	10	35.65	GNAQ_MOUSE	528.212	546.731	510.505	487.14	498.13	391.966	568.492	540.715	549.069	495.058	568.308	563.724	493.781	547.561	0.155465	1.15345	0.0702346	1.16388
Dpysl4	Dihydropyrimidinase-related protein 4 OS=Mus musculus OX=10090 GN=Dpysl4 PE=1 SV=1	6.56	62531.9	435.399	O35098	2	4.02	DPYL4_MOUSE	283.136	288.947	188.707	122.743	137.717	131.582	166.775	182.153	98.3126	97.6544	116.966	153.541	192.139	135.9	-0.452133	1.07036	0.0850434	1.16193
Syt1	Synaptotagmin-1 OS=Mus musculus OX=10090 GN=Syt1 PE=1 SV=1	8.82	47760.2	706.029	P46096	8	22.09	SYT1_MOUSE	158.905	204.815	195.52	200.353	213.99	186.631	182.842	175.725	172.356	157.194	181.614	176.117	193.369	174.308	-0.145136	1.15016	0.0707677	1.15929
Atp5me	ATP synthase subunit e_ mitochondrial OS=Mus musculus OX=10090 GN=Atp5me PE=1 SV=2	9.84	8235.62	2176.22	Q06185	3	43.66	ATP5I_MOUSE	66.8975	81.6186	57.6001	69.3929	57.597	61.3494	70.6301	67.4497	81.526	79.5904	69.4449	74.4613	65.7426	73.8504	0.175259	1.14544	0.0715417	1.15877
Svip	Small VCP/p97-interacting protein OS=Mus musculus OX=10090 GN=Svip PE=3 SV=1	9.51	8477.66	569.842	Q3UZP4	2	32.47	SVIP_MOUSE	46.4007	57.1812	52.2742	59.1109	49.7179	47.3183	62.7707	60.4328	59.8668	49.3051	56.7339	57.7688	52.0005	57.813	0.154673	1.14621	0.0714149	1.1566
Tubb3	Tubulin beta-3 chain OS=Mus musculus OX=10090 GN=Tubb3 PE=1 SV=1	4.63	50875	6476.03	Q9ERD7	14	46.22	TBB3_MOUSE	568.253	607.422	552.817	553.734	583.77	580.3	596.452	532.695	499.591	482.848	546.573	526.103	574.383	530.71	-0.116605	1.15016	0.0707677	1.15606
Snap25	Synaptosomal-associated protein 25 OS=Mus musculus OX=10090 GN=Snap25 PE=1 SV=1	4.46	23543.3	3633.14	P60879	10	60.19	SNP25_MOUSE	586.592	527.1	1249.82	572.914	522.16	442.748	683.561	486.049	411.114	365.133	405.636	458.822	650.221	468.386	-0.41052	1.07036	0.0850434	1.14638
Anxa2	Annexin A2 OS=Mus musculus OX=10090 GN=Anxa2 PE=1 SV=2	7.7	38961.4	1292.94	P07356	9	37.76	ANXA2_MOUSE	315.678	299.871	261.332	272.046	211.564	185.305	214.045	216.906	189.886	172.104	248.587	240.077	257.633	213.601	-0.257148	1.10917	0.0777725	1.13859
Ube2n	Ubiquitin-conjugating enzyme E2 N OS=Mus musculus OX=10090 GN=Ube2n PE=1 SV=1	6.18	17194.9	1420.17	P61089	3	19.08	UBE2N_MOUSE	71.8291	98.7956	68.319	83.8363	71.5827	62.5601	60.2059	86.0879	45.6998	57.4774	64.1872	68.2508	76.1538	63.6515	-0.268284	1.09599	0.0801703	1.12834
Sptan1	Spectrin alpha chain_ non-erythrocytic 1 OS=Mus musculus OX=10090 GN=Sptan1 PE=1 SV=4	5.04	285396	749.561	P16546	63	38.55	SPTN1_MOUSE	3281.01	2766.24	2565.46	2831.42	2353.69	2172.03	2722.29	2812.93	1543.33	1717.98	2377.56	2162.48	2661.64	2222.76	-0.281826	1.0778	0.0835996	1.11403
Arhgdia	Rho GDP-dissociation inhibitor 1 OS=Mus musculus OX=10090 GN=Arhgdia PE=1 SV=3	4.92	23464.5	1622.57	Q99PT1	5	50	GDIR1_MOUSE	118.556	155.853	135.195	127.463	112.875	102.052	148.008	142.578	145.743	136.411	134.195	131.727	125.332	139.777	0.1693	1.09599	0.0801703	1.10899
Mbp	Myelin basic protein OS=Mus musculus OX=10090 GN=Mbp PE=1 SV=2	10.27	27167.7	20627.3	P04370	6	27.2	MBP_MOUSE	161292	138077	134763	152808	132101	145410	155875	155987	176206	170541	150109	140874	144075	158265	0.13509	1.09937	0.0795485	1.10764
Ndufb5	NADH dehydrogenase [ubiquinone] 1 beta subcomplex subunit 5_ mitochondrial OS=Mus musculus OX=10090 GN=Ndufb5 PE=1 SV=1	9.81	21767.3	543.54	Q9CQH3	3	16.93	NDUB5_MOUSE	106.649	109.961	102.971	101.73	104.142	85.5769	96.4844	97.2891	98.0501	83.7498	80.7541	97.714	101.838	92.3403	-0.14133	1.0778	0.0835996	1.08702
Pip4k2a	Phosphatidylinositol 5-phosphate 4-kinase type-2 alpha OS=Mus musculus OX=10090 GN=Pip4k2a PE=1 SV=1	6.57	46379.7	660.824	O70172	6	18.77	PI42A_MOUSE	141.853	145.364	160.673	152.924	132.917	116.948	146.148	138.878	169.003	161.894	159.892	164.575	141.78	156.732	0.148633	1.07036	0.0850434	1.08063
Gnai1	Guanine nucleotide-binding protein G(i) subunit alpha-1 OS=Mus musculus OX=10090 GN=Gnai1 PE=1 SV=1	5.61	40931.4	8076.37	B2RSH2	10	33.9	GNAI1_MOUSE	738.613	745.016	713.636	709.443	684.952	645.178	791.76	753.976	744.381	677.853	822.734	787.069	706.14	762.962	0.110641	1.07036	0.0850434	1.07606
Msn	Moesin OS=Mus musculus OX=10090 GN=Msn PE=1 SV=3	6.21	67881.2	681.763	P26041	12	23.57	MOES_MOUSE	194.909	188.753	177.225	203.302	150.191	145.432	196.374	195.515	209.892	174.649	213.177	190.162	176.636	196.628	0.163102	1.05035	0.0890524	1.06294
Atp5f1c	ATP synthase subunit gamma_ mitochondrial OS=Mus musculus OX=10090 GN=Atp5f1c PE=1 SV=1	9.48	33000	1695.77	Q91VR2	9	33.56	ATPG_MOUSE	401.375	444.849	371.576	378.216	341.144	309.877	350.119	319.28	386.998	347.828	287.195	304.966	374.506	332.731	-0.168195	1.04714	0.0897134	1.06056
Camk2a	Calcium/calmodulin-dependent protein kinase type II subunit alpha OS=Mus musculus OX=10090 GN=Camk2a PE=1 SV=2	6.66	54685.1	2048.93	P11798	12	33.89	KCC2A_MOUSE	524.671	561.078	582.41	533.514	623.374	573.102	571.946	567.048	456.744	422.216	527.844	537.133	566.358	513.822	-0.146992	1.04928	0.089273	1.05953
Vdac3	Voltage-dependent anion-selective channel protein 3 OS=Mus musculus OX=10090 GN=Vdac3 PE=1 SV=1	9.06	31094.9	2424.36	Q60931	10	49.47	VDAC3_MOUSE	299.863	381.69	318.531	298.032	327.313	305.845	308.276	327.301	290.933	300.88	264.132	262.021	321.879	292.257	-0.13857	1.04928	0.089273	1.05839
Glul	Glutamine synthetase OS=Mus musculus OX=10090 GN=Glul PE=1 SV=6	6.69	42861.1	11113.9	P15105	14	59.25	GLNA_MOUSE	3456.55	3582.34	3448.57	3358.06	3490.32	3269.98	3231.83	2852.11	3144.03	2860.32	3493.91	3494.42	3434.3	3179.43	-0.115574	1.05035	0.0890524	1.05669
Cntn1	Contactin-1 OS=Mus musculus OX=10090 GN=Cntn1 PE=1 SV=1	5.76	114244	2856.02	P12960	29	45.2	CNTN1_MOUSE	2225.11	2253.25	2194.13	2200.79	2111.46	1955.11	2099.29	1879.17	1961.37	1752.97	2114.52	2155.41	2156.64	1993.79	-0.115514	1.05035	0.0890524	1.05669
Ndufs2	NADH dehydrogenase [ubiquinone] iron-sulfur protein 2_ mitochondrial OS=Mus musculus OX=10090 GN=Ndufs2 PE=1 SV=1	6.58	53025	640.962	Q91WD5	7	20.73	NDUS2_MOUSE	1055.25	1113.22	911.885	1008.08	1060.6	1062.31	1160.8	1097.5	1181.94	1039.02	1188.85	1041.57	1035.22	1118.28	0.111853	1.04714	0.0897134	1.0531
Epb41l2	Band 4.1-like protein 2 OS=Mus musculus OX=10090 GN=Epb41l2 PE=1 SV=2	5.15	110453	485.12	O70318	9	14.27	E41L2_MOUSE	668.952	702.244	765.35	739.436	686.026	653.074	683.906	655.566	539.969	443.872	701.781	709.816	702.514	622.485	-0.192318	1.03514	0.0922281	1.05285
Tkt	Transketolase OS=Mus musculus OX=10090 GN=Tkt PE=1 SV=1	7.25	68314.9	6106.36	P40142	25	62.92	TKT_MOUSE	2143.5	2201.22	2333.19	2299.03	2072.18	1897.84	2516.43	2224.7	2349.16	2214.49	2331.23	2307.53	2157.83	2323.92	0.109074	1.04603	0.0899435	1.0517
Prdx2	Peroxiredoxin-2 OS=Mus musculus OX=10090 GN=Prdx2 PE=1 SV=3	5.04	21949.8	2682.51	Q61171	9	65.15	PRDX2_MOUSE	178.941	180.884	161.722	160.529	161.749	148.121	227.642	182.375	162.406	154.863	191.878	192.057	165.325	185.203	0.155758	1.01267	0.0971241	1.02458
Ndufb4	NADH dehydrogenase [ubiquinone] 1 beta subcomplex subunit 4 OS=Mus musculus OX=10090 GN=Ndufb4 PE=1 SV=3	10.31	15081.3	3237.04	Q9CQC7	4	45.74	NDUB4_MOUSE	105.094	113.33	104.446	108.189	99.5376	105.748	112.262	96.7112	97.8866	83.3713	90.264	105.901	106.058	97.7327	-0.123685	1.01079	0.0975466	1.01833
Ehd1	EH domain-containing protein 1 OS=Mus musculus OX=10090 GN=Ehd1 PE=1 SV=1	6.39	60659.9	606.419	Q9WVK4	6	22.66	EHD1_MOUSE	136.68	123.975	107.73	117.568	77.6246	90.2924	119.221	205.458	93.2355	125.848	142.063	123.458	108.978	134.881	0.290772	0.975836	0.105722	1.01824
Hsp90aa1	Heat shock protein HSP 90-alpha OS=Mus musculus OX=10090 GN=Hsp90aa1 PE=1 SV=4	4.74	85187.2	803.059	P07901	8	19.78	HS90A_MOUSE	248.779	265.457	249.778	251.667	226.2	220.349	252.741	237.702	271.562	270.839	265.307	275.14	243.705	262.215	0.106742	1.01235	0.0971956	1.01797
Ywhae	14-3-3 protein epsilon OS=Mus musculus OX=10090 GN=Ywhae PE=1 SV=1	4.44	29345	1912.96	P62259	11	48.63	1433E_MOUSE	209.111	214.762	236.655	227.549	198.862	177.787	249.274	228.138	222.025	216.992	232.816	222.456	210.788	228.617	0.121804	1.00845	0.0980728	1.01578
Mog	Myelin-oligodendrocyte glycoprotein OS=Mus musculus OX=10090 GN=Mog PE=1 SV=1	7.92	28670.2	23326.1	Q61885	10	39.84	MOG_MOUSE	14325.9	14915.7	12513.1	12763.7	11186.8	11041.7	14064.3	13088.5	15123.4	14170.5	13813.9	13521.2	12791.2	13963.6	0.134274	0.992393	0.101767	1.00144
Uqcrfs1	Cytochrome b-c1 complex subunit Rieske_ mitochondrial OS=Mus musculus OX=10090 GN=Uqcrfs1 PE=1 SV=1	8.92	29652.8	2144.37	Q9CR68	9	52.19	UCRI_MOUSE	329.043	323.873	276.918	285.899	285.693	263.927	297.108	291.323	276.723	245.306	252.098	257.272	294.226	269.972	-0.123227	0.986726	0.103104	0.994391
Ndufs4	NADH dehydrogenase [ubiquinone] iron-sulfur protein 4_ mitochondrial OS=Mus musculus OX=10090 GN=Ndufs4 PE=1 SV=3	10.7	19841.8	866.733	Q9CXZ1	2	14.29	NDUS4_MOUSE	149.931	167.593	137.043	148.361	129.7	127.043	149.378	120.321	122.853	123.271	101.072	150.969	143.279	127.977	-0.169877	0.978061	0.105181	0.992704
Camk2b	Calcium/calmodulin-dependent protein kinase type II subunit beta OS=Mus musculus OX=10090 GN=Camk2b PE=1 SV=2	6.93	61202.3	1599.16	P28652	11	31.37	KCC2B_MOUSE	449.717	477.755	463.156	435.495	512.797	466.121	474.295	469.047	411.836	346.821	424.815	448.289	467.507	429.184	-0.129248	0.980362	0.104626	0.988846
Gstm2	Glutathione S-transferase Mu 2 OS=Mus musculus OX=10090 GN=Gstm2 PE=1 SV=2	7.24	25887.9	2368.52	P15626	6	36.7	GSTM2_MOUSE	288.751	387.018	283.663	318.211	324.005	280.513	390.756	373.632	361.469	287.847	338.522	337.255	313.694	348.247	0.15328	0.975836	0.105722	0.987801
Got2	Aspartate aminotransferase_ mitochondrial OS=Mus musculus OX=10090 GN=Got2 PE=1 SV=1	9.36	47810.7	14985.9	P05202	22	64.65	AATM_MOUSE	4429.73	4736.17	4555.87	4591.74	5483.91	4991.91	5737.94	5497.88	4788.8	4224.21	6133.24	5754.5	4798.22	5356.1	0.151098	0.975836	0.105722	0.987464
Phyhip	Phytanoyl-CoA hydroxylase-interacting protein OS=Mus musculus OX=10090 GN=Phyhip PE=1 SV=1	6.59	38124.9	532.753	Q8K0S0	3	24.55	PHYIP_MOUSE	85.8825	120.028	116.866	105.288	82.9301	80.4032	105.029	123.496	118.654	92.738	106.097	120.736	98.5662	111.125	0.185363	0.952152	0.111647	0.970028
Crmp1	Dihydropyrimidinase-related protein 1 OS=Mus musculus OX=10090 GN=Crmp1 PE=1 SV=1	6.71	62510	3025.11	P97427	15	41.96	DPYL1_MOUSE	385.54	421.905	307.132	319.232	386.497	404.862	288.577	297.869	339.648	318.452	370.268	377.527	370.861	332.057	-0.156875	0.957023	0.110402	0.969795
Ezr	Ezrin OS=Mus musculus OX=10090 GN=Ezr PE=1 SV=3	5.75	69521	646.544	P26040	9	17.75	EZRI_MOUSE	193.272	204.175	181.176	184.261	160.031	144.629	202.468	192.767	189.516	170.887	209.032	205.656	177.924	195.054	0.138931	0.957023	0.110402	0.967055
Basp1	Brain acid soluble protein 1 OS=Mus musculus OX=10090 GN=Basp1 PE=1 SV=3	4.28	22086.6	6429.62	Q91XV3	8	68.14	BASP1_MOUSE	361.466	357.576	352.572	358.095	252.848	314.122	318.114	329.003	274.866	237.776	303.499	317.601	332.78	296.81	-0.162514	0.927817	0.118082	0.941942
Glud1	Glutamate dehydrogenase 1_ mitochondrial OS=Mus musculus OX=10090 GN=Glud1 PE=1 SV=1	7.99	61679.1	932.202	P26443	12	36.02	DHE3_MOUSE	322.117	320.998	312.104	287.409	283.815	281.808	390.079	392.843	357.238	328.225	290.281	266.413	301.375	337.513	0.15091	0.927817	0.118082	0.940009
Lrrc57	Leucine-rich repeat-containing protein 57 OS=Mus musculus OX=10090 GN=Lrrc57 PE=1 SV=1	8.4	27159.4	727.779	Q9D1G5	4	26.36	LRC57_MOUSE	93.96	99.7646	82.7837	83.8495	74.8266	67.781	71.5381	70.2914	76.0315	70.3584	83.968	80.2223	83.8276	75.4016	-0.144155	0.928295	0.117952	0.939422
Gnao1	Guanine nucleotide-binding protein G(o) subunit alpha OS=Mus musculus OX=10090 GN=Gnao1 PE=1 SV=3	5.2	40654.9	10973.8	P18872	16	54.8	GNAO_MOUSE	2062.15	2034.44	2055.04	1949.73	1998.51	1936.22	2325.67	2071.68	2072.97	1953.1	2161.34	2179.5	2006.01	2127.38	0.0830743	0.92917	0.117715	0.932876
Rab7a	Ras-related protein Rab-7a OS=Mus musculus OX=10090 GN=Rab7a PE=1 SV=2	6.57	23774.9	3198.87	P51150	10	58.45	RAB7A_MOUSE	155.784	161.863	137.171	140.043	148.274	123.598	166.301	158.024	150.753	131.381	165.223	174.889	144.456	157.762	0.126771	0.910073	0.123006	0.91886
Pdha1	Pyruvate dehydrogenase E1 component subunit alpha_ somatic form_ mitochondrial OS=Mus musculus OX=10090 GN=Pdha1 PE=1 SV=1	8.14	43916.1	1267.41	P35486	12	42.82	ODPA_MOUSE	433.023	458.65	422.331	416.44	364.624	302.644	386.168	355.076	394.676	378.355	310.702	318.453	399.619	357.239	-0.15466	0.897353	0.126662	0.910583
Tspan2	Tetraspanin-2 OS=Mus musculus OX=10090 GN=Tspan2 PE=1 SV=1	7.89	24808.9	8373.22	Q922J6	2	18.1	TSN2_MOUSE	1118.49	1186.83	1179.63	1142.49	1047.01	932.071	747.341	819.703	972.211	930.894	1261.71	1186.43	1101.09	986.381	-0.178819	0.869674	0.134998	0.887868
Fscn1	Fascin OS=Mus musculus OX=10090 GN=Fscn1 PE=1 SV=4	6.48	55249.4	963.832	Q61553	10	30.02	FSCN1_MOUSE	455.794	438.326	333.762	373.98	448.305	430.85	423.704	419.164	429.507	427.509	517.898	487.429	413.503	450.869	0.128873	0.866634	0.135946	0.876164
Kras	GTPase KRas OS=Mus musculus OX=10090 GN=Kras PE=1 SV=1	6.4	21941	694.79	P32883	4	28.04	RASK_MOUSE	109.241	116.318	108.685	114.122	96.6743	98.7725	102.315	91.319	99.5152	93.8973	106.227	108.36	107.302	100.272	-0.0970951	0.869624	0.135013	0.875028
Mapk1	Mitogen-activated protein kinase 1 OS=Mus musculus OX=10090 GN=Mapk1 PE=1 SV=3	6.57	41674.9	1430.12	P63085	5	23.18	MK01_MOUSE	580.979	641.379	608.653	622.898	558.942	533.028	555.261	551.788	545.512	617.879	510.461	554.753	590.98	555.942	-0.0875543	0.822046	0.150645	0.826695
Ctsd	Cathepsin D OS=Mus musculus OX=10090 GN=Ctsd PE=1 SV=1	6.8	45410.1	1573.42	P18242	7	23.66	CATD_MOUSE	558.672	453.66	436.122	429.628	393.974	391.944	418.22	389.45	405.54	368.956	423.52	438.978	444	407.444	-0.115768	0.809383	0.155102	0.81762
Atp5pd	ATP synthase subunit d_ mitochondrial OS=Mus musculus OX=10090 GN=Atp5pd PE=1 SV=3	5.38	18806.5	4081.51	Q9DCX2	10	76.4	ATP5H_MOUSE	299.584	320.521	307.116	292.158	224.376	254.365	275.635	258.769	303.192	256.345	233.293	212.721	283.02	256.659	-0.139647	0.805035	0.156663	0.817057
Slc25a22	Mitochondrial glutamate carrier 1 OS=Mus musculus OX=10090 GN=Slc25a22 PE=1 SV=1	9.37	35126.7	1087.36	Q9D6M3	8	34.67	GHC1_MOUSE	240.436	255.661	230.439	221.95	235.01	222.258	240.855	228.332	251.585	227.047	182.221	163.458	234.292	215.583	-0.135252	0.79635	0.159827	0.807754
Cox6b1	Cytochrome c oxidase subunit 6B1 OS=Mus musculus OX=10090 GN=Cox6b1 PE=1 SV=2	8.95	10299.6	4094.47	P56391	4	61.63	CX6B1_MOUSE	233.829	229.724	211.751	198.139	189.678	167.497	205.819	199.978	202.628	167.034	178.685	176.046	205.103	188.365	-0.11806	0.789117	0.162511	0.797899
Psap	Prosaposin OS=Mus musculus OX=10090 GN=Psap PE=1 SV=2	4.9	63304.1	1183.76	Q61207	7	17.41	SAP_MOUSE	2627.44	2386.17	2042.7	2174.74	1541.96	1617.8	1844.32	1760.16	1802.26	1568.56	2030.98	1894.87	2065.13	1816.86	-0.162691	0.77864	0.166479	0.795455
Atp5f1a	ATP synthase subunit alpha_ mitochondrial OS=Mus musculus OX=10090 GN=Atp5f1a PE=1 SV=1	9.63	59866.8	13582.9	Q03265	27	63.29	ATPA_MOUSE	3808.12	3939.16	3226.35	3204.47	3126.14	3013.26	3249.94	3348.21	3463.27	3319.07	2654.45	2628.69	3386.25	3110.61	-0.123865	0.77864	0.166479	0.788431
Rab3c	Ras-related protein Rab-3C OS=Mus musculus OX=10090 GN=Rab3c PE=1 SV=1	4.91	26100.3	1064.23	P62823	3	13.66	RAB3C_MOUSE	33.196	32.8823	36.4142	15.3445	40.2796	43.9304	43.6465	36.4542	39.0492	35.1336	32.7748	43.0151	33.6745	38.3456	0.251952	0.744507	0.180092	0.785983
Hepacam	Hepatocyte cell adhesion molecule OS=Mus musculus OX=10090 GN=Hepacam PE=1 SV=2	9.88	46595	1822.3	Q640R3	6	26.79	HECAM_MOUSE	573.366	562.103	517.342	532.828	513.309	493.065	503.903	442.868	484.456	446.923	587.043	529.197	532.002	499.065	-0.097166	0.77703	0.167097	0.783082
Lap3	Cytosol aminopeptidase OS=Mus musculus OX=10090 GN=Lap3 PE=1 SV=3	7.64	56540.6	434.168	Q9CPY7	6	17.53	AMPL_MOUSE	143.42	137.865	136.645	142.465	105.616	103.631	147.992	130.094	127.082	130.365	150.68	147.146	128.274	138.893	0.124553	0.769523	0.170011	0.779538
Sypl1	Synaptophysin-like protein 1 OS=Mus musculus OX=10090 GN=Sypl1 PE=1 SV=2	8.95	29241.6	334.771	O09117	3	18.01	SYPL1_MOUSE	293.627	287.762	354.874	289.44	238.501	213.218	352.809	323.267	413.396	345.441	231.163	255.477	279.57	320.259	0.18732	0.754088	0.176162	0.777005
Rab1A	Ras-related protein Rab-1A OS=Mus musculus OX=10090 GN=Rab1A PE=1 SV=3	5.86	22905.9	2777.95	P62821	6	41.95	RAB1A_MOUSE	121.709	133.561	121.786	105.654	116.921	102.733	107.684	112.739	109.077	94.8936	113.752	117.462	117.061	109.268	-0.0969119	0.769523	0.170011	0.775601
Atp1b3	Sodium/potassium-transporting ATPase subunit beta-3 OS=Mus musculus OX=10090 GN=Atp1b3 PE=1 SV=1	8.65	32117.9	2643.18	P97370	8	47.84	AT1B3_MOUSE	643.773	706.005	684.427	640.078	613.322	612.403	572.845	572.223	604.949	554.357	682.376	687.265	650.001	612.336	-0.0894526	0.76719	0.170927	0.772387
Gnb4	Guanine nucleotide-binding protein subunit beta-4 OS=Mus musculus OX=10090 GN=Gnb4 PE=1 SV=4	5.73	38120.4	4262.94	P29387	5	22.65	GBB4_MOUSE	124.4	130.369	127.301	113.848	128.097	116.937	138.382	123.176	123.149	121.271	138.663	137.17	123.492	130.302	0.0766104	0.766446	0.17122	0.770266
Hspe1	10 kDa heat shock protein_ mitochondrial OS=Mus musculus OX=10090 GN=Hspe1 PE=1 SV=2	9.13	10962.7	3799.92	Q64433	4	40.2	CH10_MOUSE	67.6689	67.1506	56.9871	55.9487	35.0037	43.8249	72.5328	67.0774	72.2344	57.1141	49.4345	51.2353	54.4307	61.6047	0.198959	0.743623	0.180458	0.769779
Gstp1	Glutathione S-transferase P 1 OS=Mus musculus OX=10090 GN=Gstp1 PE=1 SV=2	7.96	23780.3	6390.5	P19157	8	53.33	GSTP1_MOUSE	539.389	572.233	584.857	578.91	485.536	477.427	610.812	557.703	514.974	493.495	675.065	671.558	539.725	587.268	0.116015	0.75645	0.175206	0.765295
Bcas1	Breast carcinoma-amplified sequence 1 homolog OS=Mus musculus OX=10090 GN=Bcas1 PE=1 SV=3	5.84	67833.8	2067.61	Q80YN3	8	18.64	BCAS1_MOUSE	1990	2006.52	1769.21	1894.01	1423.87	1219.48	1675.9	1567.93	1562.91	1406.5	1404.48	1558.93	1717.18	1529.44	-0.146229	0.750773	0.177512	0.764881
Atp1b2	Sodium/potassium-transporting ATPase subunit beta-2 OS=Mus musculus OX=10090 GN=Atp1b2 PE=1 SV=2	8.35	33743.4	1028.36	P14231	7	28.97	AT1B2_MOUSE	233.939	230.506	248.8	233.466	326.215	302.848	278.667	256.817	253.437	233.969	202.246	204.474	262.629	238.268	-0.136383	0.750449	0.177644	0.762741
Ndufa5	NADH dehydrogenase [ubiquinone] 1 alpha subcomplex subunit 5 OS=Mus musculus OX=10090 GN=Ndufa5 PE=1 SV=3	8.57	13416.8	1951.9	Q9CPP6	2	45.69	NDUA5_MOUSE	141.085	141.553	120.589	127.283	123.101	69.257	121.427	117.259	75.2585	113.281	99.4845	92.729	120.478	103.24	-0.203775	0.733907	0.184541	0.761672
Napb	Beta-soluble NSF attachment protein OS=Mus musculus OX=10090 GN=Napb PE=1 SV=2	5.18	33899.2	448.168	P28663	3	13.42	SNAB_MOUSE	108.383	110.524	106.623	113.043	101.25	92.6111	117.966	137.94	95.4656	88.4905	118.191	155.409	105.406	118.91	0.149862	0.744507	0.180092	0.75944
Ass1	Argininosuccinate synthase OS=Mus musculus OX=10090 GN=Ass1 PE=1 SV=1	8.32	46869.7	1517.59	P16460	12	35.92	ASSY_MOUSE	413.425	560.447	472.118	389.918	381.721	419.469	371.602	331.037	426.836	376.29	456.506	441.442	439.516	400.619	-0.129744	0.745126	0.179835	0.756338
Gna13	Guanine nucleotide-binding protein subunit alpha-13 OS=Mus musculus OX=10090 GN=Gna13 PE=1 SV=1	8.26	44396.9	2293.37	P27601	6	18.3	GNA13_MOUSE	47.7482	80.8199	70.2943	65.9948	115.862	85.275	61.6179	109.683	95.9006	88.1654	98.916	78.0665	77.6658	88.725	0.219817	0.722522	0.189443	0.75522
Eno1	Alpha-enolase OS=Mus musculus OX=10090 GN=Eno1 PE=1 SV=3	6.41	47483.1	37379.7	P17182	24	73.96	ENOA_MOUSE	5039.87	4961.15	4435.68	4386.55	5814.82	5782.11	4332.1	4031.74	4690.35	4486.05	5239.17	5300.43	5070.03	4679.97	-0.11343	0.743623	0.180458	0.752225
Gfap	Glial fibrillary acidic protein OS=Mus musculus OX=10090 GN=Gfap PE=1 SV=4	5.1	49957.2	3585.46	P03995	14	33.72	GFAP_MOUSE	1133.11	1709.6	805.106	779.964	1306.54	593.781	1704.14	945.345	409.697	482.551	890.546	825.026	1054.68	876.217	-0.335305	0.657418	0.220081	0.737989
Prkcg	Protein kinase C gamma type OS=Mus musculus OX=10090 GN=Prkcg PE=1 SV=1	7.19	79612.4	557.335	P63318	9	21.38	KPCG_MOUSE	343.66	332.968	314.677	300.313	450.344	395.068	322.022	263.244	362.189	311.461	336.513	354.804	356.172	325.039	-0.125467	0.726397	0.18776	0.737153
Ap2m1	AP-2 complex subunit mu OS=Mus musculus OX=10090 GN=Ap2m1 PE=1 SV=1	10.07	49996.9	377.36	P84091	5	16.32	AP2M1_MOUSE	159.054	181.929	139.49	163.306	157.083	135.245	197.815	146.035	175.647	154.121	165.423	166.178	156.018	167.536	0.103056	0.724452	0.188603	0.731746
Fabp5	Fatty acid-binding protein 5 OS=Mus musculus OX=10090 GN=Fabp5 PE=1 SV=3	6.16	15479.6	1300.35	Q05816	4	34.07	FABP5_MOUSE	228.601	109.837	110.319	94.7454	79.3612	48.076	103.586	110.259	68.3187	62.9664	72.6172	81.3253	111.823	83.1788	-0.297832	0.666326	0.215613	0.729859
Eci1	Enoyl-CoA delta isomerase 1_ mitochondrial OS=Mus musculus OX=10090 GN=Eci1 PE=1 SV=2	9.33	32535.7	754.454	P42125	5	27.68	ECI1_MOUSE	223.961	240.19	225.742	240.524	200.694	192.02	254.064	243.149	231.004	204.256	225.928	246.217	220.522	234.103	0.0877644	0.724452	0.188603	0.729749
Eef1a1	Elongation factor 1-alpha 1 OS=Mus musculus OX=10090 GN=Eef1a1 PE=1 SV=3	9.49	50456.1	7949.58	P10126	18	68.18	EF1A1_MOUSE	2058.29	2080.36	2035.39	2179.28	1755.1	1779.68	2123.23	2004.74	2120.31	1952.18	2197.25	2105.59	1981.35	2083.88	0.0763907	0.723572	0.188985	0.727594
Aldh1a1	Aldehyde dehydrogenase 1A1 OS=Mus musculus OX=10090 GN=Aldh1a1 PE=1 SV=5	7.71	55095.2	656.775	P24549	11	35.13	AL1A1_MOUSE	215.387	157.584	150.209	174.16	299.704	261.554	166.176	175.147	252.713	243.515	337.601	297.837	209.766	245.498	0.228591	0.688008	0.205112	0.724989
Eno3	Beta-enolase OS=Mus musculus OX=10090 GN=Eno3 PE=1 SV=3	6.84	47367.1	8569.66	P21550	7	21.2	ENOB_MOUSE	155.294	147.183	140.817	148.135	167.92	175.298	148.536	143.339	169.623	164.058	193.332	182.278	155.774	166.861	0.0955136	0.708707	0.195566	0.715114
Nme1	Nucleoside diphosphate kinase A OS=Mus musculus OX=10090 GN=Nme1 PE=1 SV=1	7.27	17321.9	18425.5	P15532	13	83.55	NDKA_MOUSE	1104.2	1221.44	1056.03	1179.77	1311.91	1306.26	1046.46	1003.82	1209.26	1021.03	1256.63	1211.13	1196.6	1124.72	-0.0907954	0.708707	0.195566	0.714499
Oxct1	Succinyl-CoA:3-ketoacid coenzyme A transferase 1_ mitochondrial OS=Mus musculus OX=10090 GN=Oxct1 PE=1 SV=1	8.72	56387.9	543.618	Q9D0K2	4	15.77	SCOT1_MOUSE	165.383	156.779	NA	141.623	152.6	154.545	136.455	154.21	164.514	166.996	174.709	199.737	154.186	166.103	0.0995221	0.700172	0.199447	0.707209
Cox5a	Cytochrome c oxidase subunit 5A_ mitochondrial OS=Mus musculus OX=10090 GN=Cox5a PE=1 SV=2	6.12	16329.6	5375.07	P12787	5	36.3	COX5A_MOUSE	275.878	286.119	258.02	250.957	151.672	207.971	230.468	212.975	229.925	205.875	193.679	194.138	238.436	211.177	-0.147329	0.688008	0.205112	0.703606
Cntnap1	Contactin-associated protein 1 OS=Mus musculus OX=10090 GN=Cntnap1 PE=1 SV=2	6.65	158308	1259.32	O54991	28	28.81	CNTP1_MOUSE	1794.34	1987.32	1659.37	1636.37	1719.08	1519.04	1605.98	1475.9	1640.3	1428.98	1829.37	1735.39	1719.25	1619.32	-0.0866016	0.688927	0.204679	0.694349
Gng2	Guanine nucleotide-binding protein G(I)/G(S)/G(O) subunit gamma-2 OS=Mus musculus OX=10090 GN=Gng2 PE=1 SV=2	8.23	7964.22	1451.83	P63213	2	42.25	GBG2_MOUSE	60.9789	57.0525	49.5426	48.7176	56.7687	56.9786	50.9814	48.3583	54.7203	38.5087	58.8731	56.5991	55.0065	51.3402	-0.108307	0.684301	0.206871	0.692819
Tnr	Tenascin-R OS=Mus musculus OX=10090 GN=Tnr PE=1 SV=2	4.65	151928	615.032	Q8BYI9	17	19.81	TENR_MOUSE	1059.94	1134.49	965.661	954.954	690.722	519.532	717.322	684.403	886.336	888.39	763.638	640.606	887.551	763.449	-0.178886	0.666326	0.215613	0.68992
Sod2	Superoxide dismutase [Mn]_ mitochondrial OS=Mus musculus OX=10090 GN=Sod2 PE=1 SV=3	8.84	24831.1	3199.41	P09671	7	35.14	SODM_MOUSE	373.263	366.133	390.83	365.779	376.441	369.023	431.09	403.55	367.306	319.004	426.996	439.465	373.578	397.902	0.0825084	0.681778	0.208076	0.686753
Cend1	Cell cycle exit and neuronal differentiation protein 1 OS=Mus musculus OX=10090 GN=Cend1 PE=1 SV=1	9.72	15044	3863.03	Q9JKC6	3	44.97	CEND_MOUSE	92.1563	96.9063	89.7962	95.8413	100.154	96.5185	98.373	94.5879	97.2198	76.9169	80.2479	96.5447	95.2288	90.6484	-0.0771338	0.679636	0.209105	0.683999
Ndufb10	NADH dehydrogenase [ubiquinone] 1 beta subcomplex subunit 10 OS=Mus musculus OX=10090 GN=Ndufb10 PE=1 SV=3	8.08	21309	1468.23	Q9DCS9	3	37.5	NDUBA_MOUSE	145.603	109.756	96.1681	101.978	104.697	85.9125	95.5838	93.0859	81.5879	70.5458	79.3769	162.816	107.352	97.166	-0.181804	0.657418	0.220081	0.682093
Ndrg1	Protein NDRG1 OS=Mus musculus OX=10090 GN=Ndrg1 PE=1 SV=1	5.68	43465	4319.77	Q62433	10	43.4	NDRG1_MOUSE	813.163	833.891	817.474	802.039	693.617	703.77	611.31	540.79	741.813	738.37	856.542	859.259	777.326	724.681	-0.11725	0.669562	0.214012	0.679751
Gna11	Guanine nucleotide-binding protein subunit alpha-11 OS=Mus musculus OX=10090 GN=Gna11 PE=1 SV=1	5.62	42309.4	469.387	P21278	4	13.37	GNA11_MOUSE	112.36	123.292	108.752	104.559	144.151	96.994	110.129	98.9064	124.598	90.7066	108.917	106.709	115.018	106.661	-0.103718	0.668695	0.21444	0.676691
Aldoa	Fructose-bisphosphate aldolase A OS=Mus musculus OX=10090 GN=Aldoa PE=1 SV=2	8.07	39812.2	8107.12	P05064	22	81.87	ALDOA_MOUSE	1221.25	1323.4	1279.69	1246.08	1012.41	1165.54	1615.6	1687.63	1198.53	1103.78	1179.73	1166.7	1208.06	1325.33	0.117849	0.666326	0.215613	0.676667
Gstm1	Glutathione S-transferase Mu 1 OS=Mus musculus OX=10090 GN=Gstm1 PE=1 SV=2	8.13	26084.1	9346.52	P10649	12	55.05	GSTM1_MOUSE	753.679	734.214	687.837	719.138	672.895	688.669	797.798	719.514	746.982	695.327	728.307	732.075	709.405	736.667	0.0542784	0.666326	0.215613	0.668533
Dstn	Destrin OS=Mus musculus OX=10090 GN=Dstn PE=1 SV=3	7.99	18863.8	443.782	Q9R0P5	3	24.85	DEST_MOUSE	66.834	71.9311	55.9039	59.5451	44.0006	50.1648	65.6271	67.6759	56.6713	56.2795	58.3208	68.0638	58.0633	62.1064	0.111788	0.655795	0.220905	0.665255
Gapdhs	Glyceraldehyde-3-phosphate dehydrogenase_ testis-specific OS=Mus musculus OX=10090 GN=Gapdhs PE=1 SV=1	7.8	48398.4	2476.37	Q64467	3	6.36	G3PT_MOUSE	154.891	153.671	160.691	144.048	157.576	127.742	157.777	152.458	135.648	124.032	138.391	144.44	149.77	142.124	-0.0758513	0.65958	0.218988	0.663927
Rab3a	Ras-related protein Rab-3A OS=Mus musculus OX=10090 GN=Rab3a PE=1 SV=1	4.66	25198	2651.26	P63011	5	32.27	RAB3A_MOUSE	122.986	131.203	141.092	132.574	151.969	125.082	141.987	138.623	123.055	115.001	127.264	119.877	134.151	127.635	-0.0721856	0.657418	0.220081	0.661369
Ppia	Peptidyl-prolyl cis-trans isomerase A OS=Mus musculus OX=10090 GN=Ppia PE=1 SV=2	8	18142.5	24559.9	P17742	9	65.24	PPIA_MOUSE	1475.09	1649.9	1257.45	1230.62	952.769	1063.36	1619.16	1422.93	1295.02	1203.81	1321.85	1325.81	1271.53	1364.76	0.120372	0.647161	0.22534	0.65826
Nsf	Vesicle-fusing ATPase OS=Mus musculus OX=10090 GN=Nsf PE=1 SV=2	6.55	83183.9	1633.33	P46460	26	43.28	NSF_MOUSE	967.533	1018.74	810.192	942.004	923	871.473	1032.83	956.28	948.202	898.825	938.112	993.303	922.158	961.258	0.0623952	0.648715	0.224536	0.651708
Rab2a	Ras-related protein Rab-2A OS=Mus musculus OX=10090 GN=Rab2a PE=1 SV=1	6.11	23718.6	2950.64	P53994	9	56.6	RAB2A_MOUSE	155.727	165.859	153.114	156.155	144.394	134.158	159.258	150.817	141.679	133.199	145.137	140.076	151.568	145.028	-0.0627506	0.647161	0.22534	0.650196
Atp5pf	ATP synthase-coupling factor 6_ mitochondrial OS=Mus musculus OX=10090 GN=Atp5pf PE=1 SV=1	9.93	12496.5	2215.61	P97450	2	26.85	ATP5J_MOUSE	113.093	97.1942	71.7965	72.316	51.4198	65.5142	87.8586	76.6493	75.0198	61.6261	54.5101	56.331	78.5556	68.6658	-0.167991	0.625509	0.236859	0.647675
Prrt2	Proline-rich transmembrane protein 2 OS=Mus musculus OX=10090 GN=Prrt2 PE=1 SV=1	4.39	36094.9	1648.03	E9PUL5	3	23.99	PRRT2_MOUSE	273.862	227.619	263.077	272.876	206.864	208.305	228.265	236.547	212.914	201.534	225.736	258.285	242.101	227.214	-0.0855746	0.629723	0.234572	0.635511
Fkbp1a	Peptidyl-prolyl cis-trans isomerase FKBP1A OS=Mus musculus OX=10090 GN=Fkbp1a PE=1 SV=2	8.61	11979.7	3603.94	P26883	2	25	FKB1A_MOUSE	128.465	118.655	103.089	91.9885	70.8682	76.7875	108.001	111.873	112.793	91.8089	99.1425	106.358	98.3088	104.996	0.124347	0.62276	0.238364	0.635053
Septin5	Septin-5 OS=Mus musculus OX=10090 GN=Septin5 PE=1 SV=2	6.24	43204.3	1091.78	Q9Z2Q6	4	17.62	SEPT5_MOUSE	37.4781	78.2054	33.0206	32.9342	83.4031	81.7558	69.6875	29.3052	76.8954	53.7811	24.9877	33.9925	57.7995	48.1082	-0.266534	0.561178	0.274677	0.621258
Rhob	Rho-related GTP-binding protein RhoB OS=Mus musculus OX=10090 GN=Rhob PE=1 SV=1	4.92	22579.6	6729.02	P62746	7	55.1	RHOB_MOUSE	367.049	365.371	380.435	348.319	320.876	292.053	361.177	327.751	320.408	302.126	340.358	324.22	345.684	329.34	-0.0662079	0.616263	0.241957	0.619809
Aldh3b1	Aldehyde dehydrogenase family 3 member B1 OS=Mus musculus OX=10090 GN=Aldh3b1 PE=1 SV=1	7.4	52976.6	928.198	Q80VQ0	17	50.43	AL3B1_MOUSE	375.058	392.785	342.146	284.443	243.831	180.638	310.149	273.782	257.063	246.921	258.09	254.865	303.15	266.812	-0.138804	0.590638	0.256662	0.606729
Gpx4	Phospholipid hydroperoxide glutathione peroxidase OS=Mus musculus OX=10090 GN=Gpx4 PE=1 SV=4	8.44	22649	737.929	O70325	3	18.27	GPX4_MOUSE	182.647	205.062	195.169	135.217	156.289	156.189	188.101	148.995	163.796	153.45	157.384	150.344	171.762	160.345	-0.0889375	0.598302	0.252173	0.604876
Hspa2	Heat shock-related 70 kDa protein 2 OS=Mus musculus OX=10090 GN=Hspa2 PE=1 SV=2	5.35	69926.9	1542.89	P17156	9	17.69	HSP72_MOUSE	166.173	172.973	160.392	168.328	163.919	154.327	169.658	160.24	156.323	148.975	159.704	160.984	164.352	159.314	-0.0450506	0.60303	0.249442	0.604711
Tufm	Elongation factor Tu_ mitochondrial OS=Mus musculus OX=10090 GN=Tufm PE=1 SV=1	7.34	49907.6	1248.53	Q8BFR5	15	51.55	EFTU_MOUSE	362.435	366.11	344.338	362.425	294.303	277.697	339.45	320.774	322.119	317.143	296.134	309.811	334.551	317.572	-0.0678657	0.597687	0.25253	0.601528
Ywhab	14-3-3 protein beta/alpha OS=Mus musculus OX=10090 GN=Ywhab PE=1 SV=3	4.57	28200.5	1034.18	Q9CQV8	6	24.8	1433B_MOUSE	25.8172	42.9968	27.4801	41.659	38.4433	43.6972	29.8879	55.0063	47.5201	44.1424	45.3343	26.4993	36.6822	41.3984	0.159428	0.57712	0.264777	0.598736
Tubal3	Tubulin alpha chain-like 3 OS=Mus musculus OX=10090 GN=Tubal3 PE=2 SV=2	5.26	50729.6	308.632	Q3UX10	3	7.17	TBAL3_MOUSE	592.259	607.655	582.588	570.165	644.334	539.186	590.213	576.4	617.898	546.974	728.96	643.341	589.364	617.298	0.0627736	0.593521	0.254964	0.596831
Pdhb	Pyruvate dehydrogenase E1 component subunit beta_ mitochondrial OS=Mus musculus OX=10090 GN=Pdhb PE=1 SV=1	6.47	39279.4	2089.56	Q9D051	13	51.25	ODPB_MOUSE	660.041	658.979	567.694	541.7	513.719	450.826	564.489	560.373	572.792	494.168	520.705	474.453	565.493	531.163	-0.0809779	0.590638	0.256662	0.596164
Rida	2-iminobutanoate/2-iminopropanoate deaminase OS=Mus musculus OX=10090 GN=Rida PE=1 SV=3	9.13	14312.5	7899.02	P52760	8	84.44	RIDA_MOUSE	172.605	188.392	189.364	197.992	129.416	111.613	267.512	241.229	170.731	148.975	146.281	139.591	164.897	185.72	0.154733	0.572966	0.267321	0.593492
Gdi1	Rab GDP dissociation inhibitor alpha OS=Mus musculus OX=10090 GN=Gdi1 PE=1 SV=3	4.77	51092	1369.68	P50396	16	46.98	GDIA_MOUSE	627.33	460.526	262.989	228.58	472.083	158.548	802.666	422.408	439.154	258.184	455.269	213.868	368.343	431.925	0.254305	0.536105	0.291001	0.593363
Gnas	Guanine nucleotide-binding protein G(s) subunit alpha isoforms XLas OS=Mus musculus OX=10090 GN=Gnas PE=1 SV=1	4.52	122589	2599.94	Q6R0H7	9	10.06	GNAS1_MOUSE	826.233	1000.99	860.806	862.218	808.816	859.895	875.08	1000.9	854.354	928.037	866.191	886.464	869.827	901.838	0.0534648	0.584261	0.260459	0.586702
Ran	GTP-binding nuclear protein Ran OS=Mus musculus OX=10090 GN=Ran PE=1 SV=3	7.33	24594.2	537.855	P62827	5	29.17	RAN_MOUSE	88.4964	97.6624	85.142	76.8593	104.495	94.3004	80.6374	81.7997	100.669	100.465	106.059	109.447	91.1593	96.5129	0.0790874	0.57712	0.264777	0.582514
Dynll2	Dynein light chain 2_ cytoplasmic OS=Mus musculus OX=10090 GN=Dynll2 PE=1 SV=1	7.26	10463.9	8493.4	Q9D0M5	3	44.94	DYL2_MOUSE	156.541	163.069	143.311	146.534	154.226	142.599	188.085	149.864	158.346	140.306	155.231	154.096	151.047	157.655	0.057586	0.57712	0.264777	0.579986
Septin1	Septin-1 OS=Mus musculus OX=10090 GN=Septin1 PE=1 SV=2	5.49	42476.1	906.322	P42209	2	7.65	SEPT1_MOUSE	70.4684	36.0199	71.5503	36.618	67.9617	34.1454	34.3245	33.3817	60.5255	85.6621	80.0347	76.2417	52.7939	61.6951	0.205336	0.536105	0.291001	0.574083
Atp6v1e1	V-type proton ATPase subunit E 1 OS=Mus musculus OX=10090 GN=Atp6v1e1 PE=1 SV=2	8.95	26214.5	2198.29	P50518	7	42.04	VATE1_MOUSE	270.862	218.758	279.655	306.798	295.415	257.232	279.847	252.026	280.665	230.759	362.574	340.935	271.453	291.134	0.0912631	0.565446	0.271991	0.572763
Macrod1	ADP-ribose glycohydrolase MACROD1 OS=Mus musculus OX=10090 GN=Macrod1 PE=1 SV=2	9.03	35865	398.083	Q922B1	2	15.17	MACD1_MOUSE	133.152	138.203	128.354	117.308	96.1837	100.049	109.693	110.83	106.104	88.5882	136.392	118.375	118.875	111.664	-0.08854	0.561497	0.274475	0.568434
Canx	Calnexin OS=Mus musculus OX=10090 GN=Canx PE=1 SV=1	4.3	67677.2	420.158	P35564	3	10.32	CALX_MOUSE	275.398	301.855	300.345	291.494	304.496	251.898	287.819	269.498	262.047	257.741	329.236	253.584	287.581	276.654	-0.0586605	0.562655	0.273744	0.565705
Park7	Parkinson disease protein 7 homolog OS=Mus musculus OX=10090 GN=Park7 PE=1 SV=1	6.39	20249.5	393.564	Q99LX0	2	22.22	PARK7_MOUSE	60.9657	55.2727	50.4227	53.8458	46.7152	42.6997	56.5296	52.2352	54.9204	51.5386	53.5166	NA	51.6536	53.7481	0.0661373	0.559614	0.275668	0.563509
Rab6a	Ras-related protein Rab-6A OS=Mus musculus OX=10090 GN=Rab6a PE=1 SV=4	5.23	23703.9	959.989	P35279	4	23.56	RAB6A_MOUSE	64.6359	75.0123	60.4031	67.7652	53.4056	47.4042	61.9565	63.7593	63.6955	59.8607	66.5037	67.6838	61.4377	63.9099	0.0720496	0.547549	0.283433	0.552269
Suclg1	Succinate--CoA ligase [ADP/GDP-forming] subunit alpha_ mitochondrial OS=Mus musculus OX=10090 GN=Suclg1 PE=1 SV=4	9.93	36497	1050.12	Q9WUM5	4	19.08	SUCA_MOUSE	236.455	256.613	252.917	243.697	241.09	217.154	248.863	239.386	233.692	224.173	239.521	220.206	241.321	234.307	-0.0417137	0.547549	0.283433	0.549136
Endod1	Endonuclease domain-containing 1 protein OS=Mus musculus OX=10090 GN=Endod1 PE=1 SV=2	5.76	55946.6	903.485	Q8C522	11	36.73	ENDD1_MOUSE	377.841	364.848	361.904	356.018	342.688	321.018	357.05	344.227	383.493	343.2	374.726	383.711	354.053	364.401	0.0419021	0.547027	0.283774	0.548629
Dpysl2	Dihydropyrimidinase-related protein 2 OS=Mus musculus OX=10090 GN=Dpysl2 PE=1 SV=2	5.95	62676.9	11462.8	O08553	24	71.15	DPYL2_MOUSE	2364.63	2372.77	2130.64	2148.19	2806.24	2613.86	2220.43	2072.93	2319.23	2201.97	2532.47	2488.92	2406.06	2305.99	-0.0577333	0.543721	0.285943	0.546778
Hdac11	Histone deacetylase 11 OS=Mus musculus OX=10090 GN=Hdac11 PE=1 SV=1	6.74	39385.3	547.482	Q91WA3	2	10.37	HDA11_MOUSE	104.96	112.486	100.399	107.423	100.256	84.4866	113.538	97.6726	113.899	95.8346	109.354	102.043	101.668	105.39	0.0541044	0.537814	0.289859	0.540528
Ywhaq	14-3-3 protein theta OS=Mus musculus OX=10090 GN=Ywhaq PE=1 SV=1	4.49	28063.5	1765.93	P68254	7	38.78	1433T_MOUSE	135.516	146.894	151.475	160.221	136.752	111.375	142.561	142.342	154.151	132.076	160.225	142.516	140.372	145.645	0.059752	0.536261	0.290897	0.539579
Atp6v1c1	V-type proton ATPase subunit C 1 OS=Mus musculus OX=10090 GN=Atp6v1c1 PE=1 SV=4	7.33	44058.7	628.732	Q9Z1G3	13	35.34	VATC1_MOUSE	353.18	342.452	396.289	362.57	354.048	313.103	320.397	354.442	317.741	381.722	434.869	415.203	353.607	370.729	0.0614144	0.536017	0.291061	0.539523
Cox5b	Cytochrome c oxidase subunit 5B_ mitochondrial OS=Mus musculus OX=10090 GN=Cox5b PE=1 SV=1	8.44	14098	1003.22	P19536	6	39.84	COX5B_MOUSE	195.622	194.242	136.005	152.913	119.543	130.058	161.138	141.755	159.5	122.395	144.696	132.984	154.73	143.745	-0.086317	0.530057	0.295082	0.53704
Myadm	Myeloid-associated differentiation marker OS=Mus musculus OX=10090 GN=Myadm PE=1 SV=2	8.23	36026	416.063	O35682	3	13.44	MYADM_MOUSE	196.674	188.354	186.978	173.641	140.299	168.754	164.715	152.313	161.583	155.415	161.165	213.274	175.783	168.077	-0.0658339	0.529451	0.295494	0.533529
Ca2	Carbonic anhydrase 2 OS=Mus musculus OX=10090 GN=Ca2 PE=1 SV=4	6.57	29146.6	9752.46	P00920	11	61.54	CAH2_MOUSE	1128.94	1084.9	1059.31	997.122	1257.96	1093.22	1267.36	1073.19	1078.13	961.739	1284.52	1242.26	1103.58	1151.2	0.0564973	0.530057	0.295082	0.53306
Ckmt1	Creatine kinase U-type_ mitochondrial OS=Mus musculus OX=10090 GN=Ckmt1 PE=1 SV=1	8.16	47403	4807.45	P30275	14	43.54	KCRU_MOUSE	1172.83	1241.22	1108.46	1096.22	945.238	877.722	1141.48	1036.88	1102.74	1012.19	908.03	947.563	1073.62	1024.81	-0.0614346	0.529451	0.295494	0.533004
Dlst	Dihydrolipoyllysine-residue succinyltransferase component of 2-oxoglutarate dehydrogenase complex_ mitochondrial OS=Mus musculus OX=10090 GN=Dlst PE=1 SV=1	9.36	49336.8	547.594	Q9D2G2	6	18.72	ODO2_MOUSE	186.095	193.865	168.705	165.574	192.473	176.084	188.484	171.345	174.521	173.169	156.122	187.473	180.466	175.185	-0.042952	0.527834	0.296596	0.529579
Atp5f1d	ATP synthase subunit delta_ mitochondrial OS=Mus musculus OX=10090 GN=Atp5f1d PE=1 SV=1	4.8	17600.1	1370.6	Q9D3D9	2	13.69	ATPD_MOUSE	210.983	223.797	183.539	179.762	106.756	148.889	217.538	181.867	200.413	172.198	162.601	165.013	175.621	183.272	0.0941783	0.507384	0.310897	0.516051
Fkbp2	Peptidyl-prolyl cis-trans isomerase FKBP2 OS=Mus musculus OX=10090 GN=Fkbp2 PE=1 SV=1	9.33	15515	1121.82	P45878	4	49.29	FKBP2_MOUSE	59.7137	49.8563	46.6141	39.6374	34.0306	30.9154	45.3399	36.5058	39.6802	30.9279	39.6171	48.857	43.4613	40.1546	-0.0929508	0.507384	0.310897	0.515828
Ehd3	EH domain-containing protein 3 OS=Mus musculus OX=10090 GN=Ehd3 PE=1 SV=2	6.03	60878.2	842.28	Q9QXY6	15	45.98	EHD3_MOUSE	340.259	352.098	282.122	296.675	281.063	248.121	279.891	313.258	250.344	237.946	329.682	310.211	300.056	286.888	-0.0647779	0.508744	0.309924	0.512852
Tst	Thiosulfate sulfurtransferase OS=Mus musculus OX=10090 GN=Tst PE=1 SV=3	7.85	33694.1	399.88	P52196	6	26.26	THTR_MOUSE	158.475	157.256	160.473	137.385	161.855	131.265	196.578	158.758	139.644	117.139	175.075	173.594	151.118	160.131	0.0684149	0.507384	0.310897	0.511976
Gpm6b	Neuronal membrane glycoprotein M6-b OS=Mus musculus OX=10090 GN=Gpm6b PE=1 SV=2	5.75	37008.2	2021.98	P35803	4	15.55	GPM6B_MOUSE	1935.56	1832.91	1680.19	1544.3	1332.36	1623.51	1779.93	1746.54	1578.09	1346.15	2002.22	1995.75	1658.14	1741.45	0.0677164	0.507384	0.310897	0.511883
Cycs	Cytochrome c_ somatic OS=Mus musculus OX=10090 GN=Cycs PE=1 SV=2	10.21	11719.5	16629.8	P62897	6	59.05	CYC_MOUSE	706.477	698.827	656.975	667.853	640.083	633.594	724.833	715.234	622.669	549.127	792.132	784.72	667.301	698.119	0.0544703	0.508744	0.309924	0.511652
Gpr37	Prosaposin receptor GPR37 OS=Mus musculus OX=10090 GN=Gpr37 PE=2 SV=1	8	68372.1	379.545	Q9QY42	4	10	GPR37_MOUSE	354.125	363.517	345.101	309.167	324.126	323.311	366.959	361.125	306.641	282.79	349.793	459.503	336.558	354.469	0.0599698	0.507384	0.310897	0.510916
Cadm3	Cell adhesion molecule 3 OS=Mus musculus OX=10090 GN=Cadm3 PE=1 SV=1	5.42	43363.6	462.36	Q99N28	4	20.96	CADM3_MOUSE	177.894	205.099	200.719	212.986	185.572	184.337	184.231	205.567	185.489	148.47	193.806	213.295	194.435	188.476	-0.0512521	0.507384	0.310897	0.509966
Bphl	Valacyclovir hydrolase OS=Mus musculus OX=10090 GN=Bphl PE=1 SV=1	9.27	33079.1	373.613	Q8R164	4	20.96	BPHL_MOUSE	89.5596	101.892	91.1073	86.8503	81.2914	75.9017	75.3921	84.7759	82.7905	79.325	87.1529	99.4476	87.767	84.814	-0.048725	0.507384	0.310897	0.509718
Actbl2	Beta-actin-like protein 2 OS=Mus musculus OX=10090 GN=Actbl2 PE=1 SV=1	5.16	42346.5	5224.54	Q8BFZ3	9	30.59	ACTBL_MOUSE	324.445	294.751	265.016	265.729	286.948	258.929	325.031	270.084	265.85	277.317	307.749	301.285	282.637	291.22	0.0436945	0.507384	0.310897	0.509262
Atp1a2	Sodium/potassium-transporting ATPase subunit alpha-2 OS=Mus musculus OX=10090 GN=Atp1a2 PE=1 SV=1	5.24	113529	11972.6	Q6PIE5	35	43.73	AT1A2_MOUSE	1558.96	1608.89	1562.33	1535.16	1899.85	1915.74	1714.16	1624.71	1695.37	1580.15	1557.38	1583.1	1680.15	1625.81	-0.0418813	0.507384	0.310897	0.50911
Gnai2	Guanine nucleotide-binding protein G(i) subunit alpha-2 OS=Mus musculus OX=10090 GN=Gnai2 PE=1 SV=5	5.12	41059.3	7705.86	P08752	14	54.93	GNAI2_MOUSE	752.313	741.343	719.048	694.317	681.984	616.267	731.393	682.25	725.895	680.56	765.704	719.517	700.879	717.553	0.0357994	0.507384	0.310897	0.508645
Slc1a3	Excitatory amino acid transporter 1 OS=Mus musculus OX=10090 GN=Slc1a3 PE=1 SV=2	8.67	59793.7	1230.03	P56564	5	16.94	EAA1_MOUSE	403.45	447.034	443.448	444.077	547.086	511.083	542.181	537.943	467.521	449.756	343.306	350.496	466.03	448.534	-0.0713969	0.49903	0.316935	0.504111
Ckb	Creatine kinase B-type OS=Mus musculus OX=10090 GN=Ckb PE=1 SV=1	5.3	42998.5	5700.97	Q04447	13	58.27	KCRB_MOUSE	1058.59	1089.78	1145.41	1095.21	925.593	876.378	1032.12	966.676	1081.37	1000.41	940.283	973.402	1031.83	999.043	-0.0414826	0.497914	0.31775	0.499639
Tppp	Tubulin polymerization-promoting protein OS=Mus musculus OX=10090 GN=Tppp PE=1 SV=1	10.1	23745.7	10062.6	Q7TQD2	6	36.7	TPPP_MOUSE	1080.5	1185.87	971.766	1013.07	916.077	894.325	1063.64	1025.63	991.901	915.985	1142.26	1092.81	1010.27	1038.7	0.0432728	0.489599	0.323893	0.491508
Cst3	Cystatin-C OS=Mus musculus OX=10090 GN=Cst3 PE=1 SV=2	9.3	15759	1093.94	P21460	5	42.14	CYTC_MOUSE	77.4967	82.0953	76.0378	77.9694	42.4418	59.8779	59.4896	78.9127	72.3475	57.6398	51.95	67.3846	69.3198	64.6207	-0.0806871	0.475166	0.334838	0.481968
Gna12	Guanine nucleotide-binding protein subunit alpha-12 OS=Mus musculus OX=10090 GN=Gna12 PE=1 SV=3	10.49	44266.2	2119.68	P27600	2	5.01	GNA12_MOUSE	2390.79	1783.8	1019.48	1998.07	3217.73	1647.58	2378.2	2061.25	832.565	2050.72	1608.88	2014.12	2009.57	1824.29	-0.127317	0.46373	0.343772	0.48089
Cab39	Calcium-binding protein 39 OS=Mus musculus OX=10090 GN=Cab39 PE=1 SV=2	6.49	40014.1	350.33	Q06138	3	8.8	CAB39_MOUSE	9741.38	6284.09	7139.09	7082.14	6044.2	5651.23	6186.38	5672.13	7222.36	5918.32	7561.68	7206.94	6990.35	6627.97	-0.0618551	0.472767	0.336692	0.476796
Rab10	Ras-related protein Rab-10 OS=Mus musculus OX=10090 GN=Rab10 PE=1 SV=1	8.58	22769.1	3426.38	P61027	9	45.5	RAB10_MOUSE	149.378	149.925	153.398	141.874	155.295	132.484	147.784	137.697	147.916	142.954	166.996	159.519	147.059	150.478	0.0321524	0.475166	0.334838	0.476252
Atp5f1b	ATP synthase subunit beta_ mitochondrial OS=Mus musculus OX=10090 GN=Atp5f1b PE=1 SV=2	5.03	56300.6	14410.8	P56480	22	62.57	ATPB_MOUSE	3852.83	3672.58	3418.45	3607.49	3328.62	2709.36	3774.27	3493.02	3833.13	3314.21	2772.01	2704.34	3431.55	3315.16	-0.054309	0.472767	0.336692	0.475876
Plp1	Myelin proteolipid protein OS=Mus musculus OX=10090 GN=Plp1 PE=1 SV=2	8.29	30875.6	30422.5	P60202	9	47.29	MYPR_MOUSE	472967	497543	524010	508683	521484	526714	500336	516338	505073	535032	513825	532083	508567	517114	0.0246155	0.475166	0.334838	0.475803
Crip2	Cysteine-rich protein 2 OS=Mus musculus OX=10090 GN=Crip2 PE=1 SV=1	8.63	23525.4	1145.79	Q9DCT8	2	27.88	CRIP2_MOUSE	83.4821	75.7322	71.7712	118.596	69.6847	79.4013	67.2118	118.342	55.695	54.2791	93.2938	91.4696	83.1112	80.0486	-0.0895231	0.464087	0.343489	0.472643
Slc25a4	ADP/ATP translocase 1 OS=Mus musculus OX=10090 GN=Slc25a4 PE=1 SV=4	10.19	33132.4	8776.36	P48962	15	60.4	ADT1_MOUSE	1732.2	1200.5	1659.64	1109.78	1344.81	1815.16	1859.48	1610.34	1656.25	1007.02	1691.23	1510.09	1477.01	1555.74	0.0746861	0.464087	0.343489	0.470058
Rhog	Rho-related GTP-binding protein RhoG OS=Mus musculus OX=10090 GN=Rhog PE=1 SV=1	8.08	21764.7	14922.4	P84096	12	82.2	RHOG_MOUSE	411.903	448.746	418.468	398.351	376.545	329.44	371.181	355.252	382.589	363.317	421.664	422.583	397.242	386.098	-0.0378131	0.466226	0.341801	0.467757
Mtatp8	ATP synthase protein 8 OS=Mus musculus OX=10090 GN=Mtatp8 PE=1 SV=1	10.58	7766.3	859.777	P03930	2	34.33	ATP8_MOUSE	71.2602	71.5878	67.1843	64.812	65.322	61.9049	67.0792	92.0666	62.3254	69.244	52.2135	50.8858	67.0119	65.6358	-0.0571798	0.464087	0.343489	0.467596
Cd82	CD82 antigen OS=Mus musculus OX=10090 GN=Cd82 PE=1 SV=1	4.76	30312.9	3676.59	P40237	6	19.92	CD82_MOUSE	1011.75	1058.54	933.178	926.928	721.781	671.802	971.113	907.575	974.821	879.464	845.002	866.632	887.33	907.435	0.050134	0.464087	0.343489	0.466787
Mapt	Microtubule-associated protein tau OS=Mus musculus OX=10090 GN=Mapt PE=1 SV=3	6.36	76585.7	641.541	P10637	9	22.1	TAU_MOUSE	635.641	764.036	641.48	657.156	827.952	712.304	755.327	614.854	715.984	535.822	811.108	682.584	706.428	685.947	-0.048601	0.464087	0.343489	0.466625
Rab5c	Ras-related protein Rab-5C OS=Mus musculus OX=10090 GN=Rab5c PE=1 SV=2	8.58	23640.7	1715.77	P35278	9	66.2	RAB5C_MOUSE	81.597	85.1893	98.1124	85.1952	79.7887	73.3688	112.123	74.6602	91.8667	80.1338	87.3026	76.5069	83.8752	87.0989	0.0458619	0.463941	0.343604	0.466203
Nme2	Nucleoside diphosphate kinase B OS=Mus musculus OX=10090 GN=Nme2 PE=1 SV=1	7.38	17477.2	10971.7	Q01768	9	62.5	NDKB_MOUSE	819.59	836.847	789.616	816.988	910.86	926.776	774.345	711.485	887.578	766.141	959.357	893.426	850.113	832.055	-0.0363452	0.464087	0.343489	0.465508
Dnajc5	DnaJ homolog subfamily C member 5 OS=Mus musculus OX=10090 GN=Dnajc5 PE=1 SV=1	4.75	22899.1	782.539	P60904	2	29.8	DNJC5_MOUSE	84.3711	84.4884	97.6633	88.9684	87.806	78.069	106.825	80.0528	81.6153	80.9717	87.8748	73.5388	86.8944	85.1464	-0.0362227	0.449923	0.354876	0.451379
Cnp	2'_3'-cyclic-nucleotide 3'-phosphodiesterase OS=Mus musculus OX=10090 GN=Cnp PE=1 SV=3	9.38	47522.6	70529	P16330	26	68.1	CN37_MOUSE	38781.3	38391.7	43180.8	38482.6	42745.1	43541.5	38753.5	37221.4	43943	39055.7	46321.8	45324.8	40853.8	41770	0.0291188	0.447781	0.356631	0.448726
Cs	Citrate synthase_ mitochondrial OS=Mus musculus OX=10090 GN=Cs PE=1 SV=1	8.76	52021.9	1366.38	Q9CZU6	9	21.77	CISY_MOUSE	636.928	626.242	555.03	612.576	441.587	392.825	700.96	639.793	626.223	567.296	440.444	432.395	544.198	567.852	0.0611887	0.443592	0.360087	0.447793
Timm13	Mitochondrial import inner membrane translocase subunit Tim13 OS=Mus musculus OX=10090 GN=Timm13 PE=1 SV=1	8.27	10686.1	1408.79	P62075	2	25.26	TIM13_MOUSE	27.5168	27.336	21.5398	21.4175	18.8445	22.6579	24.1094	22.9196	22.5196	20.3734	25.9783	26.448	23.2187	23.7247	0.0389066	0.442366	0.361106	0.444073
Gjc3	Gap junction gamma-3 protein OS=Mus musculus OX=10090 GN=Gjc3 PE=1 SV=2	8.37	30805.9	2247.22	Q921C1	6	34.94	CXG3_MOUSE	206.05	241.096	211.93	191.471	209.637	190.141	190.424	179.78	214.286	199.36	230.272	211.008	208.387	204.188	-0.0295465	0.442366	0.361106	0.443351
Idh3a	Isocitrate dehydrogenase [NAD] subunit alpha_ mitochondrial OS=Mus musculus OX=10090 GN=Idh3a PE=1 SV=1	6.3	40095	859.723	Q9D6R2	8	27.87	IDH3A_MOUSE	551.867	479.771	483.797	486.175	379.445	294.761	472.568	425.265	309.272	347.653	573.146	432.615	445.969	426.753	-0.0630977	0.438576	0.36427	0.443092
Rala	Ras-related protein Ral-A OS=Mus musculus OX=10090 GN=Rala PE=1 SV=1	7	23723.9	4925.94	P63321	5	34.95	RALA_MOUSE	375.516	385.069	374.295	344.59	343.246	328.651	359.232	336.473	344.219	335.478	371.277	369.558	358.561	352.706	-0.0225997	0.442366	0.361106	0.442943
Myo1d	Unconventional myosin-Id OS=Mus musculus OX=10090 GN=Myo1d PE=1 SV=1	9.87	116880	1074.62	Q5SYD0	38	45.03	MYO1D_MOUSE	2105.08	1457.17	1085.27	1527.14	1170.16	841.24	1370.54	1334.37	1236.49	1118.45	1342.2	1139.8	1364.34	1256.98	-0.0618654	0.434561	0.367654	0.438943
Ndufa12	NADH dehydrogenase [ubiquinone] 1 alpha subcomplex subunit 12 OS=Mus musculus OX=10090 GN=Ndufa12 PE=1 SV=2	9.77	17143.5	1460.78	Q7TMF3	3	32.41	NDUAC_MOUSE	60.7764	69.6745	71.1579	71.9474	72.6733	57.6399	61.4035	59.7301	69.036	55.8967	61.1431	89.384	67.3116	66.0989	-0.0385847	0.434561	0.367654	0.436271
Nipsnap1	Protein NipSnap homolog 1 OS=Mus musculus OX=10090 GN=Nipsnap1 PE=1 SV=1	9.84	33591.4	1347.69	O55125	5	26.76	NIPS1_MOUSE	206.529	227.086	233.311	214.143	221.133	208.445	206.735	205.594	216.48	229.024	219.638	215.473	218.441	215.491	-0.0191744	0.435499	0.36686	0.435921
Jam3	Junctional adhesion molecule C OS=Mus musculus OX=10090 GN=Jam3 PE=1 SV=2	6.67	35407.9	3269.63	Q9D8B7	9	47.74	JAM3_MOUSE	421.483	467.425	380.54	384.196	387.835	387.774	356.791	377.279	389.782	371.36	440.326	450.251	404.875	397.632	-0.0275431	0.434702	0.367535	0.435573
Sucla2	Succinate--CoA ligase [ADP-forming] subunit beta_ mitochondrial OS=Mus musculus OX=10090 GN=Sucla2 PE=1 SV=2	6.65	50456.2	675.434	Q9Z2I9	4	15.12	SUCB1_MOUSE	155.582	192.979	159.526	168.665	115.37	130.983	184.636	181.195	170.081	139.82	102.432	119.031	153.851	149.532	-0.0552847	0.430138	0.371417	0.433676
Cfl1	Cofilin-1 OS=Mus musculus OX=10090 GN=Cfl1 PE=1 SV=3	8.23	18787.7	7102.35	P18760	9	59.64	COF1_MOUSE	332.816	342.952	292.58	299.448	224.301	230.855	289.348	280.933	273.417	240.495	290.827	286.983	287.159	277.001	-0.0358374	0.43002	0.371518	0.431511
Gap43	Neuromodulin OS=Mus musculus OX=10090 GN=Gap43 PE=1 SV=1	4.43	23746.5	441.712	P06837	2	22.47	NEUM_MOUSE	118.823	107.158	127.994	111.144	84.3184	115.175	115.956	111.748	97.7871	87.4805	104.986	130.29	110.769	108.041	-0.0357177	0.43002	0.371518	0.431501
Uqcrc2	Cytochrome b-c1 complex subunit 2_ mitochondrial OS=Mus musculus OX=10090 GN=Uqcrc2 PE=1 SV=1	9.71	48292	5105.95	Q9DB77	14	42.38	QCR2_MOUSE	921.63	985.599	875.402	850.94	839.187	838.929	1141.59	1023.19	800.077	874.645	866.258	766.647	885.281	912.067	0.0314055	0.43002	0.371518	0.431166
Gatd3	Glutamine amidotransferase-like class 1 domain-containing protein 3_ mitochondrial OS=Mus musculus OX=10090 GN=Gatd3 PE=1 SV=1	9.04	28432.6	2248.96	Q9D172	7	42.86	GAL3A_MOUSE	286.285	288.518	253.775	279.012	227.656	224.871	251.971	232.562	270.954	251.576	261.973	257.941	260.02	254.496	-0.0249291	0.43002	0.371518	0.430742
Eef1a2	Elongation factor 1-alpha 2 OS=Mus musculus OX=10090 GN=Eef1a2 PE=1 SV=1	9.49	50796.4	7178.66	P62631	18	68.03	EF1A2_MOUSE	1351.47	1335.33	1345.5	1467.03	1136.9	1109.93	1337.06	1185.82	1305.11	1180.91	1299.26	1279.41	1291.03	1264.59	-0.0243578	0.43002	0.371518	0.43071
Rap1a	Ras-related protein Rap-1A OS=Mus musculus OX=10090 GN=Rap1a PE=1 SV=1	6.53	21329.4	18113.1	P62835	11	76.09	RAP1A_MOUSE	705.558	699.613	675.617	646.004	583.337	578.902	690.258	654.497	639.001	577.136	698	689.287	648.172	658.03	0.0233103	0.43002	0.371518	0.430652
Nfasc	Neurofascin OS=Mus musculus OX=10090 GN=Nfasc PE=1 SV=1	5.79	138774	2094.06	Q810U3	29	29.92	NFASC_MOUSE	2391.91	2448.19	2340.21	2420.66	2385.59	2191.37	2515.99	2368.49	2309.45	2054.93	2509.84	2662.83	2362.99	2403.59	0.0206986	0.428464	0.372851	0.428964
Ndufa7	NADH dehydrogenase [ubiquinone] 1 alpha subcomplex subunit 7 OS=Mus musculus OX=10090 GN=Ndufa7 PE=1 SV=3	10.79	12632.6	691.887	Q9Z1P6	3	31.86	NDUA7_MOUSE	39.308	46.2098	41.2375	38.0577	39.812	33.7738	37.4978	38.1314	51.5987	30.5309	33.283	43.9926	39.7331	39.1724	-0.0361395	0.425162	0.375697	0.426695
Mif	Macrophage migration inhibitory factor OS=Mus musculus OX=10090 GN=Mif PE=1 SV=2	7.17	12675.4	8496.86	P34884	4	41.74	MIF_MOUSE	813.461	813.315	845.656	697.87	586.515	647.916	686.185	820.124	721.074	660.579	832.808	751.739	734.122	745.418	0.0296069	0.424842	0.375974	0.425873
Lancl1	Glutathione S-transferase LANCL1 OS=Mus musculus OX=10090 GN=Lancl1 PE=1 SV=1	7.64	46082.6	677.258	O89112	9	29.32	LANC1_MOUSE	318.277	311.648	295.276	324.643	315.402	280.978	317.674	306.756	289.255	285.888	335.052	337.286	307.704	311.985	0.0186697	0.424998	0.375839	0.425408
Hpcal1	Hippocalcin-like protein 1 OS=Mus musculus OX=10090 GN=Hpcal1 PE=1 SV=2	5.2	22452.3	855.831	P62748	7	44.04	HPCL1_MOUSE	55.9346	40.7908	85.26	81.233	67.2028	58.6896	71.3124	65.9846	79.1818	50.2759	73.463	55.6841	64.8518	65.9837	0.0496762	0.42246	0.378042	0.425371
Dld	Dihydrolipoyl dehydrogenase_ mitochondrial OS=Mus musculus OX=10090 GN=Dld PE=1 SV=2	7.82	54785.7	735.455	O08749	8	21.81	DLDH_MOUSE	388.893	380.723	327.774	348.894	324.282	306.114	375.787	363.368	363.165	345.14	326.175	327.62	346.113	350.209	0.0203172	0.42246	0.378042	0.422949
Prdx3	Thioredoxin-dependent peroxide reductase_ mitochondrial OS=Mus musculus OX=10090 GN=Prdx3 PE=1 SV=1	7.39	28355.2	1614.79	P20108	2	16.73	PRDX3_MOUSE	121.585	131.786	128.56	127.307	105.804	98.6272	133.008	121.032	134.748	124.52	94.2987	94.2204	118.945	116.971	-0.0315648	0.421538	0.378845	0.422718
Enpp6	Glycerophosphocholine cholinephosphodiesterase ENPP6 OS=Mus musculus OX=10090 GN=Enpp6 PE=1 SV=1	6.98	50960.7	1141.89	Q8BGN3	9	27.05	ENPP6_MOUSE	450.848	417.581	320.914	323.526	254.146	231.255	275.589	308.247	328.035	332.583	299.942	348.788	333.045	315.531	-0.0407846	0.42002	0.380172	0.421996
Slc1a2	Excitatory amino acid transporter 2 OS=Mus musculus OX=10090 GN=Slc1a2 PE=1 SV=1	6.28	62543.6	1830.25	P43006	12	23.08	EAA2_MOUSE	1063.63	1082.79	1150.3	1158.7	1398.79	1379.74	1445.8	1441.35	1334.06	1213.96	999.803	997.913	1205.66	1238.81	0.030779	0.41848	0.381522	0.41961
Bdh1	D-beta-hydroxybutyrate dehydrogenase_ mitochondrial OS=Mus musculus OX=10090 GN=Bdh1 PE=1 SV=2	9.34	38641.3	479.229	Q80XN0	4	16.03	BDH_MOUSE	108.385	118.593	129.686	114.617	75.6041	75.5186	109.698	99.7124	126.96	113.551	71.9116	114.723	103.734	106.093	0.0423503	0.415466	0.38418	0.417619
Dusp15	Dual specificity protein phosphatase 15 OS=Mus musculus OX=10090 GN=Dusp15 PE=1 SV=3	9.66	26642.5	1402.59	Q8R4V2	8	45.11	DUS15_MOUSE	258.024	265.826	422.457	398.566	177.612	239.227	221.431	287.046	307.27	249.707	255.006	327.577	293.619	274.673	-0.0447468	0.414827	0.384745	0.417233
Ndufb11	NADH dehydrogenase [ubiquinone] 1 beta subcomplex subunit 11_ mitochondrial OS=Mus musculus OX=10090 GN=Ndufb11 PE=1 SV=2	4.92	17500.8	907.839	O09111	4	37.09	NDUBB_MOUSE	70.7894	73.7873	45.5717	52.0312	62.4795	61.6192	64.8412	50.9326	61.6745	56.8792	59.4105	61.5388	61.0464	59.2128	-0.0284825	0.415205	0.38441	0.416181
Hspd1	60 kDa heat shock protein_ mitochondrial OS=Mus musculus OX=10090 GN=Hspd1 PE=1 SV=1	5.82	61126.7	707.145	P63038	8	18.67	CH60_MOUSE	271.195	296.298	259.72	293.047	227.428	222.871	303.269	278.13	355.764	281.591	206.212	204.297	261.76	271.544	0.0332641	0.414827	0.384745	0.416158
Prnp	Major prion protein OS=Mus musculus OX=10090 GN=Prnp PE=1 SV=2	9.63	28148.6	645.133	P04925	4	24.41	PRIO_MOUSE	186.236	202.517	180.704	181.336	158.301	159.361	159.096	203.064	179.085	169.209	168.883	205.313	178.076	180.775	0.0204497	0.414827	0.384745	0.41533
Dnm3	Dynamin-3 OS=Mus musculus OX=10090 GN=Dnm3 PE=1 SV=1	8.5	97589.8	843.262	Q8BZ98	22	35.46	DYN3_MOUSE	478.386	505.894	512.677	489.685	446.494	455.266	516.052	378.84	537.312	502.572	495.191	512.128	481.4	490.349	0.0194029	0.414827	0.384745	0.41528
Atp1a4	Sodium/potassium-transporting ATPase subunit alpha-4 OS=Mus musculus OX=10090 GN=Atp1a4 PE=1 SV=3	5.38	116085	4907.85	Q9WV27	11	13.18	AT1A4_MOUSE	247.806	244.05	235.154	251.9	284.332	287.133	285.569	264.885	247.96	221.328	261.131	250.979	258.396	255.309	-0.0173855	0.414827	0.384745	0.415191
Dnm1	Dynamin-1 OS=Mus musculus OX=10090 GN=Dnm1 PE=1 SV=2	7.66	98202.2	5965.96	P39053	38	58.25	DYN1_MOUSE	3214.87	3456.6	3257.91	3219.27	3685.38	3469.31	3383.74	3195.05	3389.63	3298.95	3633.02	3584.28	3383.89	3414.11	0.0131966	0.414827	0.384745	0.415037
Clic4	Chloride intracellular channel protein 4 OS=Mus musculus OX=10090 GN=Clic4 PE=1 SV=3	5.29	28957.2	471.191	Q9QYB1	5	28.46	CLIC4_MOUSE	150.179	129.34	148.878	149.139	115.846	110.221	133.825	128.301	147.584	135.134	147.619	118.863	133.934	135.221	0.0209575	0.412791	0.386553	0.413323
Ly6h	Lymphocyte antigen 6H OS=Mus musculus OX=10090 GN=Ly6h PE=1 SV=2	7.4	15296.4	878.039	Q9WUC3	2	15.11	LY6H_MOUSE	41.0368	51.5134	45.1372	47.9955	54.4185	45.4588	42.7306	42.2914	45.2271	43.2301	54.3747	54.2102	47.5934	47.0107	-0.0202299	0.412791	0.386553	0.413286
Cnrip1	CB1 cannabinoid receptor-interacting protein 1 OS=Mus musculus OX=10090 GN=Cnrip1 PE=1 SV=1	8.18	18726.4	1128.39	Q5M8N0	2	27.44	CNRP1_MOUSE	154.875	167.269	153.693	144.671	141.49	132.334	165.242	142.128	122.775	118.159	151.879	235.011	149.055	155.866	0.028867	0.410942	0.388202	0.411955
Adam10	Disintegrin and metalloproteinase domain-containing protein 10 OS=Mus musculus OX=10090 GN=Adam10 PE=1 SV=2	7.8	86021.2	348.228	O35598	4	9.35	ADA10_MOUSE	227.524	269.225	243.28	244.733	262.596	269.719	241.171	209.28	233.38	223.652	333.311	325.232	252.846	261.004	0.024135	0.410942	0.388202	0.411651
Ndufa9	NADH dehydrogenase [ubiquinone] 1 alpha subcomplex subunit 9_ mitochondrial OS=Mus musculus OX=10090 GN=Ndufa9 PE=1 SV=2	10.24	42639.3	1577.89	Q9DC69	7	27.32	NDUA9_MOUSE	315.805	336.376	303.025	306.446	272.075	275.878	320.172	341.494	334.571	213.178	321.698	324.072	301.601	309.198	0.0224815	0.410942	0.388202	0.411557
Hspa9	Stress-70 protein_ mitochondrial OS=Mus musculus OX=10090 GN=Hspa9 PE=1 SV=3	5.72	73746.5	368.386	P38647	4	7.95	GRP75_MOUSE	211.965	213.615	211.716	178.543	177.42	166.051	205.875	216.099	207.002	179.579	142.003	196.592	193.218	191.192	-0.0211953	0.410942	0.388202	0.411489
Dpysl5	Dihydropyrimidinase-related protein 5 OS=Mus musculus OX=10090 GN=Dpysl5 PE=1 SV=1	6.68	62086.8	504.479	Q9EQF6	9	29.43	DPYL5_MOUSE	194.82	247.059	172.017	212.198	210.901	187.659	258.941	188.393	181.284	189.218	198.011	229.168	204.109	207.502	0.0211712	0.410942	0.388202	0.411487
Stx1a	Syntaxin-1A OS=Mus musculus OX=10090 GN=Stx1a PE=1 SV=3	4.96	33225.6	376.904	O35526	6	24.31	STX1A_MOUSE	525.708	547.189	452.261	483.3	406.013	366.502	438.705	486.12	490.121	462.439	471.95	443	463.496	465.389	0.0185306	0.410942	0.388202	0.41136
Rap1b	Ras-related protein Rap-1b OS=Mus musculus OX=10090 GN=Rap1b PE=1 SV=2	5.46	21052.9	9505.56	Q99JI6	11	76.09	RAP1B_MOUSE	166.761	172.013	162.118	150.78	147.291	145.469	162.685	160.168	156.73	135.85	174.122	165.177	157.405	159.122	0.0144845	0.410942	0.388202	0.411198
Gnb1	Guanine nucleotide-binding protein G(I)/G(S)/G(T) subunit beta-1 OS=Mus musculus OX=10090 GN=Gnb1 PE=1 SV=3	5.56	38175.4	16326.9	P62874	13	64.41	GBB1_MOUSE	1304.3	1387.72	1568.65	1276.31	1367.11	1321.73	1367.07	1255.03	1318.8	1264.24	1552.65	1396.53	1370.97	1359.05	-0.0130297	0.408079	0.390769	0.408287
Rab1b	Ras-related protein Rab-1B OS=Mus musculus OX=10090 GN=Rab1b PE=1 SV=1	5.4	22358.3	2581.84	Q9D1G1	6	47.26	RAB1B_MOUSE	63.2713	62.8639	56.3016	55.3101	53.2056	51.0826	63.1985	52.472	54.7478	47.2132	61.9967	59.4224	57.0059	56.5084	-0.015381	0.407348	0.391429	0.407638
Uqcrb	Cytochrome b-c1 complex subunit 7 OS=Mus musculus OX=10090 GN=Uqcrb PE=1 SV=3	9.61	13527.5	572.468	Q9D855	4	25.23	QCR7_MOUSE	83.6863	89.8811	59.3126	77.7106	60.6715	61.7644	80.3702	73.4055	73.8458	55.6328	58.3107	102.709	72.1711	74.0456	0.0266656	0.404957	0.393589	0.405834
Mdh2	Malate dehydrogenase_ mitochondrial OS=Mus musculus OX=10090 GN=Mdh2 PE=1 SV=3	8.85	36067.7	13586.6	P08249	16	71.3	MDHM_MOUSE	1517.27	1555.39	1467.09	1441.35	1253.79	1204.91	1601.66	1572.42	1498.37	1367.61	1194.01	1138.84	1406.63	1395.49	-0.0172276	0.404957	0.393589	0.405323
Lynx1	Ly-6/neurotoxin-like protein 1 OS=Mus musculus OX=10090 GN=Lynx1 PE=1 SV=1	8.13	13405.5	539.934	P0DP60	3	30.17	LYNX1_MOUSE	63.5951	79.5192	73.064	68.1824	73.6688	66.0729	67.8	71.4075	74.037	63.7623	74.8066	75.2173	70.6837	71.1718	0.0114414	0.404957	0.393589	0.405119
Rab5b	Ras-related protein Rab-5B OS=Mus musculus OX=10090 GN=Rab5b PE=1 SV=1	8.24	23935	1366.28	P61021	8	60.93	RAB5B_MOUSE	77.1659	91.1708	66.6671	71.5326	60.5192	70.1934	74.8928	73.5208	74.0905	65.5753	75.4172	74.6641	72.8748	73.0268	0.0133149	0.400195	0.397929	0.400416
Slc12a2	Solute carrier family 12 member 2 OS=Mus musculus OX=10090 GN=Slc12a2 PE=1 SV=2	6.98	131832	701.069	P55012	26	28.05	S12A2_MOUSE	1561.87	1708.25	1440.08	1557.03	1432.47	1441.93	1866.27	1768.99	1351.32	1137.51	1524.46	1495.78	1523.61	1524.05	-0.0157888	0.399017	0.399009	0.39933
Ndufb8	NADH dehydrogenase [ubiquinone] 1 beta subcomplex subunit 8_ mitochondrial OS=Mus musculus OX=10090 GN=Ndufb8 PE=1 SV=1	6.21	21932.9	1059.21	Q9D6J5	4	29.57	NDUB8_MOUSE	79.5644	85.8617	86.626	71.7388	83.9454	65.7712	80.482	70.2919	83.1936	84.6047	75.3336	81.5038	78.9179	79.2349	0.0101331	0.393079	0.404503	0.393209
Coro1c	Coronin-1C OS=Mus musculus OX=10090 GN=Coro1c PE=1 SV=2	6.71	53805.3	606.186	Q9WUM4	5	15.61	COR1C_MOUSE	216.226	233.384	230.014	219.194	254.093	232.119	231.729	184.491	231.021	196.91	255.214	289.169	230.838	231.422	-0.0107055	0.386954	0.410248	0.387102
Acot13	Acyl-coenzyme A thioesterase 13 OS=Mus musculus OX=10090 GN=Acot13 PE=1 SV=1	9.36	15297	930.444	Q9CQR4	3	28.57	ACO13_MOUSE	118.227	157.887	137.168	131.153	115.565	125.811	152.25	122.993	105.516	95.937	152.978	159.308	130.968	131.497	-0.0133012	0.386527	0.410651	0.386756
Cpm	Carboxypeptidase M OS=Mus musculus OX=10090 GN=Cpm PE=1 SV=2	7.66	50955.1	365.174	Q80V42	3	11.29	CBPM_MOUSE	235.633	275.504	237.094	229.218	194.677	190.659	207.232	242.754	230.172	197.3	247.223	222.818	227.131	224.583	-0.00955779	0.386527	0.410651	0.386646
Atp6v1g2	V-type proton ATPase subunit G 2 OS=Mus musculus OX=10090 GN=Atp6v1g2 PE=1 SV=1	10.89	13708.5	2918.31	Q9WTT4	2	26.27	VATG2_MOUSE	72.0891	55.7667	64.3212	68.5521	72.2197	64.5754	71.3548	61.6814	56.3091	48.1302	81.4951	81.8755	66.254	66.8077	-0.00912555	0.380886	0.41602	0.380995
Acat1	Acetyl-CoA acetyltransferase_ mitochondrial OS=Mus musculus OX=10090 GN=Acat1 PE=1 SV=1	8.68	45158.4	872.234	Q8QZT1	7	24.53	THIL_MOUSE	182.578	186.994	161.722	177.468	155.115	153.116	187.591	188.747	194.935	183.526	138.219	128.515	169.499	170.256	-0.0081058	0.380886	0.41602	0.380972
Hk1	Hexokinase-1 OS=Mus musculus OX=10090 GN=Hk1 PE=1 SV=3	6.38	109615	1717.92	P17710	29	43.02	HXK1_MOUSE	1059.67	1161.95	1033.23	1004.14	989.298	883.26	1075.43	1075.37	1194.37	1063.69	896.169	873.309	1021.92	1029.72	0.00713323	0.380886	0.41602	0.380952
Arf6	ADP-ribosylation factor 6 OS=Mus musculus OX=10090 GN=Arf6 PE=1 SV=2	9.35	20196.3	3862.56	P62331	5	43.43	ARF6_MOUSE	175.774	181.617	184.728	175.538	189.042	181.826	164.262	158.936	175.002	168.572	224.814	210.662	181.421	183.708	0.00596267	0.380886	0.41602	0.380932
Syn1	Synapsin-1 OS=Mus musculus OX=10090 GN=Syn1 PE=1 SV=2	10.35	74268.5	2286.79	O88935	18	48.58	SYN1_MOUSE	1173.29	1172.88	1266.91	1311.2	1210.11	1055.5	1316.07	1185.03	1144.71	1058.33	1240.3	1219.73	1198.32	1194.03	-0.0051184	0.380886	0.41602	0.38092
Pacsin1	Protein kinase C and casein kinase substrate in neurons protein 1 OS=Mus musculus OX=10090 GN=Pacsin1 PE=1 SV=1	4.97	50917.5	778.479	Q61644	10	43.08	PACN1_MOUSE	200.359	188.954	207.982	230.851	362.664	331.307	228.474	211.65	261.033	254.22	266.698	246.442	253.686	244.753	-0.00839492	0.376489	0.420253	0.376583
Sfn	14-3-3 protein sigma OS=Mus musculus OX=10090 GN=Sfn PE=1 SV=2	4.53	27820.1	581.905	O70456	3	11.69	1433S_MOUSE	212.582	220.191	210.819	218.717	238.716	209.538	231.131	230.299	217.275	193.342	224.729	212.466	218.427	218.207	-0.00267231	0.374426	0.422254	0.374436
Arf5	ADP-ribosylation factor 5 OS=Mus musculus OX=10090 GN=Arf5 PE=1 SV=2	6.39	20643.8	3471.16	P84084	6	49.44	ARF5_MOUSE	91.9894	108.111	96.8184	99.2896	98.2187	83.5122	99.2874	104.913	93.4266	77.731	107.502	97.7257	96.3233	96.7643	0.00321149	0.372971	0.423671	0.372985
Prdx5	Peroxiredoxin-5_ mitochondrial OS=Mus musculus OX=10090 GN=Prdx5 PE=1 SV=2	9.14	22239.7	9031.69	P99029	10	56.67	PRDX5_MOUSE	518.934	569.123	447.379	436.612	353.576	371.377	438.964	450.584	467.122	397.423	451.987	450.614	449.5	442.782	-0.00308293	0.370935	0.425662	0.370948
Dynll1	Dynein light chain 1_ cytoplasmic OS=Mus musculus OX=10090 GN=Dynll1 PE=1 SV=1	7.24	10537	4205.03	P63168	3	44.94	DYL1_MOUSE	94.9142	130.75	93.4766	89.5939	81.2606	69.6839	113.76	88.3123	90.9341	74.7419	82.6704	105.281	93.2798	92.6166	0.00234543	0.369163	0.427402	0.36917
Cyb5b	Cytochrome b5 type B OS=Mus musculus OX=10090 GN=Cyb5b PE=1 SV=1	4.6	16375.1	958.645	Q9CQX2	2	31.51	CYB5B_MOUSE	83.7026	83.0247	79.0055	77.8799	82.822	85.8102	81.9198	82.4166	80.109	75.2168	78.9766	95.0716	82.0408	82.2851	0.00123759	0.369163	0.427402	0.369165
Echs1	Enoyl-CoA hydratase_ mitochondrial OS=Mus musculus OX=10090 GN=Echs1 PE=1 SV=1	8.59	31873.6	1104.85	Q8BH95	4	22.76	ECHM_MOUSE	169.506	191.268	171.036	166.186	146.611	155.994	170.199	162.717	169.149	158.972	179.294	158.456	166.767	166.464	0.000924188	0.369163	0.427402	0.369164
Cd47	Leukocyte surface antigen CD47 OS=Mus musculus OX=10090 GN=Cd47 PE=1 SV=2	8.71	33610.8	815.615	Q61735	4	12.87	CD47_MOUSE	264.893	295.679	260.407	262.603	264.039	220.73	246.358	241.343	260.96	243.624	291.757	282.862	261.392	261.151	-0.000156759	0.366238	0.43029	0.366238
Arf4	ADP-ribosylation factor 4 OS=Mus musculus OX=10090 GN=Arf4 PE=1 SV=2	7.05	20510.7	3354.34	P61750	6	59.44	ARF4_MOUSE	NA	NA	NA	NA	NA	NA	49.4839	49.4753	47.1545	43.5132	52.2088	49.0568	NA	48.4821	NA	NA	NA	0
Cfl2	Cofilin-2 OS=Mus musculus OX=10090 GN=Cfl2 PE=1 SV=1	8.16	18823.7	1633.05	P45591	3	22.89	COF2_MOUSE	NA	NA	NA	NA	NA	NA	27.7499	30.2679	49.9402	25.5377	43.2096	49.0312	NA	37.6228	NA	NA	NA	0
Mapk3	Mitogen-activated protein kinase 3 OS=Mus musculus OX=10090 GN=Mapk3 PE=1 SV=5	6.18	43408.7	890.88	Q63844	3	11.05	MK03_MOUSE	NA	NA	NA	NA	NA	NA	243.729	242.106	244.406	278.511	221.56	239.039	NA	244.892	NA	NA	NA	0
Rab3b	Ras-related protein Rab-3B OS=Mus musculus OX=10090 GN=Rab3b PE=1 SV=1	4.75	24985.1	1257.03	Q9CZT8	2	10.96	RAB3B_MOUSE	15.7707	14.9203	33.7956	16.2327	16.7566	16.1581	NA	NA	NA	NA	NA	NA	18.939	NA	NA	NA	NA	0

## Sheet: 2_UDMSe icKO vs Ctrl
gene name	description	IEP	mw	max.score	accession	reported.peptides	sequence.coverage	entry	Ctrl.1	Ctrl.2	Ctrl.3	Ctrl.4	Ctrl.5	Ctrl.6	iKO.1	iKO.2	iKO.3	iKO.4	iKO.5	iKO.6	AVG_Ctrl	AVG_iKO	logFC	minuslog10q.mod	q.mod	zdist
Cdc42	Cell division control protein 42 homolog OS=Mus musculus OX=10090 GN=Cdc42 PE=1 SV=2	6.18	21600.8	5207.6	P60766	9	62.83	CDC42_MOUSE	953.773	852.08	987.191	847.628	981.16	1014.07	249.415	229.067	257.887	278.187	270.216	312.023	939.316	266.132	-1.82251	8.65378	2.2193e-09	8.84362
Plekhb1	Pleckstrin homology domain-containing family B member 1 OS=Mus musculus OX=10090 GN=Plekhb1 PE=1 SV=1	6.61	27739.3	1253.23	Q9QYE9	6	32.51	PKHB1_MOUSE	234.836	216.975	227.593	193.852	193.003	229.75	569.486	694.16	759.487	784.783	864.444	877.632	216.002	758.332	1.80139	7.47878	3.32065e-08	7.69267
Arf4	ADP-ribosylation factor 4 OS=Mus musculus OX=10090 GN=Arf4 PE=1 SV=2	7.05	20510.7	4216.14	P61750	9	70	ARF4_MOUSE	104.954	102.356	119.608	107.11	115.8	94.1464	216.529	231.583	206.838	212.822	242.79	205.868	107.329	219.405	1.03338	6.7332	1.84843e-07	6.81203
Fmnl2	Formin-like protein 2 OS=Mus musculus OX=10090 GN=Fmnl2 PE=1 SV=2	7.25	123501	202.506	A2APV2	4	4.24	FMNL2_MOUSE	536.471	557.536	572.219	570.414	540.305	490.023	1077.03	1104.83	1035.51	960.273	1217.48	989.026	544.495	1064.03	0.964089	6.67652	2.10611e-07	6.74577
Septin2	Septin-2 OS=Mus musculus OX=10090 GN=Septin2 PE=1 SV=2	6.12	41753.7	1211.89	P42208	9	37.4	SEPT2_MOUSE	397.721	462.945	519.181	495.982	512.997	511.635	108.926	176.179	159.048	136.759	88.4865	116.415	483.41	130.969	-1.91648	6.41949	3.80638e-07	6.69946
Cltc	Clathrin heavy chain 1 OS=Mus musculus OX=10090 GN=Cltc PE=1 SV=3	5.36	193325	774.45	Q68FD5	47	36.84	CLH1_MOUSE	2025.24	2146.66	2103.09	1918.14	2117.8	2026.02	3498.6	3615.32	3414.84	3165.05	3381.25	3264.39	2056.16	3389.91	0.720949	6.50102	3.15485e-07	6.54088
Septin4	Septin-4 OS=Mus musculus OX=10090 GN=Septin4 PE=1 SV=1	5.5	55392.2	1240.46	P28661	12	33.68	SEPT4_MOUSE	1483.9	1550.19	1583.99	1425.03	1493.16	1423.52	869.519	989.841	867.158	882.44	878.293	950.294	1493.3	906.257	-0.721252	6.41949	3.80638e-07	6.45988
Septin7	Septin-7 OS=Mus musculus OX=10090 GN=Septin7 PE=1 SV=1	8.83	50892.1	4728.68	O55131	18	51.38	SEPT7_MOUSE	2158.43	2191.47	2455.35	2216.09	2463.14	2344.23	1358.77	1399.06	1369.87	1538	1281.41	1160.29	2304.79	1351.23	-0.773561	5.59162	2.56081e-06	5.64488
Septin8	Septin-8 OS=Mus musculus OX=10090 GN=Septin8 PE=1 SV=4	5.63	50154.6	3636.09	Q8CHH9	16	53.38	SEPT8_MOUSE	3383.07	3790.75	3744.8	3847.86	4085.95	3845.59	2000.45	2033.79	2264.8	2673.31	1958.98	2265.65	3783.01	2199.5	-0.788518	5.13052	7.40429e-06	5.19076
Epn2	Epsin-2 OS=Mus musculus OX=10090 GN=Epn2 PE=1 SV=1	8.39	63642.9	172.675	Q8CHU3	2	4.87	EPN2_MOUSE	210.468	229.397	246.911	267.447	267.295	181.457	400.624	425.593	416.882	412.121	437.437	431.505	233.829	420.694	0.860022	5.02319	9.47995e-06	5.09628
Kcna2	Potassium voltage-gated channel subfamily A member 2 OS=Mus musculus OX=10090 GN=Kcna2 PE=1 SV=1	4.58	57157.1	1535.46	P63141	13	33.67	KCNA2_MOUSE	1948.38	1939.48	1986.4	1971.88	2109.04	2004.92	1339.58	1464.5	1349.06	1386.32	1575.47	1479.74	1993.35	1432.44	-0.478548	4.55946	2.75766e-05	4.5845
Eno2	Gamma-enolase OS=Mus musculus OX=10090 GN=Eno2 PE=1 SV=2	4.8	47638.9	7339.63	P17183	14	49.31	ENOG_MOUSE	640.97	637.436	653.718	654.624	724.731	668.905	934.581	927.069	867.346	811.253	870.058	887.477	663.397	882.964	0.412243	3.8921	0.000128203	3.91387
Vat1	Synaptic vesicle membrane protein VAT-1 homolog OS=Mus musculus OX=10090 GN=Vat1 PE=1 SV=3	5.95	43324.8	2415.32	Q62465	12	37.44	VAT1_MOUSE	811.425	849.084	922.868	881.613	792.146	814.684	1414.64	1500.57	1042.39	1184.2	1303.62	1326.11	845.303	1295.25	0.607733	3.77326	0.000168555	3.82189
Ldhb	L-lactate dehydrogenase B chain OS=Mus musculus OX=10090 GN=Ldhb PE=1 SV=2	5.65	36857.5	1549.16	P16125	12	41.92	LDHB_MOUSE	440.555	468.455	489.888	460.411	432.698	482.799	722.633	792.195	605.995	633.709	589.189	667.337	462.468	668.51	0.525334	3.63567	0.000231382	3.67343
Kcnab2	Voltage-gated potassium channel subunit beta-2 OS=Mus musculus OX=10090 GN=Kcnab2 PE=1 SV=1	9.31	41306.5	2648.2	P62482	16	65.12	KCAB2_MOUSE	1543.08	1573.42	1521.6	1536.68	1712.07	1606.31	1034.4	1059.87	1213.56	1185.16	1270.57	1235.13	1582.19	1166.45	-0.442908	3.61543	0.000242418	3.64246
Stxbp6	Syntaxin-binding protein 6 OS=Mus musculus OX=10090 GN=Stxbp6 PE=1 SV=1	9.72	23956.2	1196.02	Q8R3T5	5	30.48	STXB6_MOUSE	209.04	256.231	280.518	219.941	227.637	242.788	370.96	337.506	336.179	445.24	309.612	372.666	239.359	362.027	0.594244	3.30628	0.000493992	3.35926
Got1	Aspartate aminotransferase_ cytoplasmic OS=Mus musculus OX=10090 GN=Got1 PE=1 SV=3	6.79	46532.8	820.287	P05201	13	37.53	AATC_MOUSE	367.064	334.348	331.623	292.788	275.994	280.259	525.797	477.207	432.769	565.136	412.563	436.522	313.679	474.999	0.5973	3.29316	0.000509147	3.34689
Mdh1	Malate dehydrogenase_ cytoplasmic OS=Mus musculus OX=10090 GN=Mdh1 PE=1 SV=3	6.18	36682.3	2286.74	P14152	9	35.33	MDHC_MOUSE	650.151	717.767	684.583	760.768	604.34	615.675	1091.99	1022.49	930.034	988.296	831.846	880.491	672.214	957.524	0.509208	3.30628	0.000493992	3.34526
Pgk1	Phosphoglycerate kinase 1 OS=Mus musculus OX=10090 GN=Pgk1 PE=1 SV=4	7.92	44949.8	1705.95	P09411	12	46.52	PGK1_MOUSE	729.512	767.267	839.813	891.113	800.95	756.39	1069.85	1125.63	969.455	1077.76	1012.32	1040.17	797.507	1049.2	0.397383	3.30628	0.000493992	3.33008
Dctn2	Dynactin subunit 2 OS=Mus musculus OX=10090 GN=Dctn2 PE=1 SV=3	4.97	44231	638.263	Q99KJ8	9	32.09	DCTN2_MOUSE	229.587	251.491	240.101	251.895	185.146	185.075	314.908	328.865	354.483	336.541	295.891	308.989	223.883	323.279	0.539793	3.09477	0.00080396	3.14149
Ldha	L-lactate dehydrogenase A chain OS=Mus musculus OX=10090 GN=Ldha PE=1 SV=3	7.68	36840.8	525.818	P06151	6	20.18	LDHA_MOUSE	120.307	141.916	148.324	153.697	155.759	166.686	227.247	227.342	213.85	187.405	185.348	207.548	147.782	208.123	0.496419	3.09477	0.00080396	3.13433
Pafah1b1	Platelet-activating factor acetylhydrolase IB subunit beta OS=Mus musculus OX=10090 GN=Pafah1b1 PE=1 SV=2	7.04	47240.4	297.671	P63005	5	15.12	LIS1_MOUSE	163.572	214.081	210.938	199.12	202.694	173.467	245.782	260.7	253.013	264.352	289.334	297.879	193.979	268.51	0.472732	3.09477	0.00080396	3.13066
Phgdh	D-3-phosphoglycerate dehydrogenase OS=Mus musculus OX=10090 GN=Phgdh PE=1 SV=3	6.13	57384	1386.88	Q61753	15	34.33	SERA_MOUSE	677.922	711.935	746.728	796.295	624.431	533.486	912.824	922.538	983.492	1048.07	923.82	1044.97	681.8	972.62	0.521964	3.06206	0.000866837	3.10623
Serpinb1a	Leukocyte elastase inhibitor A OS=Mus musculus OX=10090 GN=Serpinb1a PE=1 SV=1	5.82	42746.1	538.769	Q9D154	9	32.45	ILEUA_MOUSE	278.37	291.409	260.096	276.354	215.252	213.256	347.665	397.132	362.114	335.492	376.857	344.777	255.789	360.673	0.504249	3.06206	0.000866837	3.1033
Kcna1	Potassium voltage-gated channel subfamily A member 1 OS=Mus musculus OX=10090 GN=Kcna1 PE=1 SV=1	4.86	56865.7	1306.7	P16388	15	34.55	KCNA1_MOUSE	1184.13	1225.86	1228.01	1108.82	1338	1255.4	923.459	909.514	928.995	869.457	1057.34	1002.02	1223.37	948.464	-0.367938	3.06206	0.000866837	3.08409
Rab31	Ras-related protein Rab-31 OS=Mus musculus OX=10090 GN=Rab31 PE=1 SV=1	7.19	21673.7	2241.16	Q921E2	7	52.06	RAB31_MOUSE	133.06	143.134	132.783	128.777	160.495	134.897	173.521	202.305	194.426	168.709	173.98	210.849	138.858	187.298	0.430458	3.04185	0.000908126	3.07216
Shisa4	Protein shisa-4 OS=Mus musculus OX=10090 GN=Shisa4 PE=1 SV=1	7.29	22224.5	473.102	Q8CA71	2	8.63	SHSA4_MOUSE	135.532	129.24	148.317	145.856	157.326	93.1448	207.421	194.837	219.294	183.053	206.022	234.987	134.903	207.602	0.637019	3.00154	0.000996449	3.0684
Actr1a	Alpha-centractin OS=Mus musculus OX=10090 GN=Actr1a PE=1 SV=1	6.22	42727.9	757.113	P61164	7	28.19	ACTZ_MOUSE	366.507	332.113	411.082	379.372	278.617	290.23	499.501	464.016	478.082	519.66	486.466	472.111	342.987	486.639	0.51782	3.0237	0.000946885	3.06772
Daam2	Disheveled-associated activator of morphogenesis 2 OS=Mus musculus OX=10090 GN=Daam2 PE=1 SV=4	6.5	129168	212.426	Q80U19	8	8.34	DAAM2_MOUSE	544.526	524.058	461.926	535.163	524.97	414.523	682.708	714.145	873.78	616.571	751.763	980.056	500.861	769.837	0.609352	2.95165	0.00111777	3.01389
Ap2b1	AP-2 complex subunit beta OS=Mus musculus OX=10090 GN=Ap2b1 PE=1 SV=1	5.06	105495	330.389	Q9DBG3	14	16.54	AP2B1_MOUSE	602.279	680.552	735.094	682.22	748.424	699.853	1004.32	1114.01	976.568	884.556	785.896	943.659	691.404	951.502	0.455818	2.93636	0.00115783	2.97152
S1pr5	Sphingosine 1-phosphate receptor 5 OS=Mus musculus OX=10090 GN=S1pr5 PE=1 SV=1	9.99	43186.3	230.93	Q91X56	2	4.25	S1PR5_MOUSE	179.819	159.911	201.942	171.223	177.136	177.795	252.971	267.261	222.541	204.438	234.035	274.084	177.971	242.555	0.442598	2.93636	0.00115783	2.96953
Asah1	Acid ceramidase OS=Mus musculus OX=10090 GN=Asah1 PE=1 SV=1	8.56	45068.8	609.807	Q9WV54	8	24.62	ASAH1_MOUSE	476.644	515.138	486.43	444.665	464.779	414.27	323.801	314.337	388.722	331.722	347.147	400.979	466.988	351.118	-0.414122	2.92494	0.00118866	2.95411
Ywhag	14-3-3 protein gamma OS=Mus musculus OX=10090 GN=Ywhag PE=1 SV=2	4.61	28473.7	2417.16	P61982	6	28.34	1433G_MOUSE	104.324	125.809	140.951	158.02	110.765	137.836	180.843	188.887	215.114	227.631	158.719	196.066	129.618	194.543	0.590633	2.85754	0.00138823	2.91794
Omg	Oligodendrocyte-myelin glycoprotein OS=Mus musculus OX=10090 GN=Omg PE=1 SV=1	8.45	49739.9	655.146	Q63912	5	11.14	OMGP_MOUSE	1183.01	1255.54	1190.38	1109.12	1123.79	1031.55	900.743	949.988	721.039	685.992	872.25	902.354	1148.9	838.728	-0.461774	2.84327	0.00143459	2.88053
Vcp	Transitional endoplasmic reticulum ATPase OS=Mus musculus OX=10090 GN=Vcp PE=1 SV=4	4.96	90006.3	609.003	Q01853	14	26.43	TERA_MOUSE	616.016	735.67	730.099	554.693	611.586	572.32	830.213	1207.37	814.732	957.666	869.337	873.071	636.731	925.399	0.53466	2.73049	0.00185999	2.78234
Padi2	Protein-arginine deiminase type-2 OS=Mus musculus OX=10090 GN=Padi2 PE=1 SV=2	5.22	76991.1	394.469	Q08642	12	23.77	PADI2_MOUSE	452.291	387.055	524.629	484.153	494.905	570.672	677	601.611	678.547	721.12	620.399	634.759	485.618	655.573	0.440618	2.73049	0.00185999	2.76581
Hspa12a	Heat shock 70 kDa protein 12A OS=Mus musculus OX=10090 GN=Hspa12a PE=1 SV=1	6.35	75213.7	794.872	Q8K0U4	11	20.3	HS12A_MOUSE	1136.33	1010.83	1096.76	1247.24	1125.19	1140.26	921.857	918.076	930.441	958.194	805.647	804.713	1126.1	889.821	-0.340499	2.73049	0.00185999	2.75164
Ywhaz	14-3-3 protein zeta/delta OS=Mus musculus OX=10090 GN=Ywhaz PE=1 SV=1	4.53	27942.3	4762.78	P63101	12	62.86	1433Z_MOUSE	596.265	571.566	677.478	694.714	735.772	650.397	1003.56	856.554	893.806	872.489	785.782	771.591	654.366	863.964	0.400769	2.68129	0.00208311	2.71107
Csrp1	Cysteine and glycine-rich protein 1 OS=Mus musculus OX=10090 GN=Csrp1 PE=1 SV=3	8.56	21438.8	6255.11	P97315	8	55.96	CSRP1_MOUSE	1386.89	1371.07	1456.78	1411.08	1410.67	1399.73	1121.09	1108.74	1136.07	1261.67	1086.69	1265.94	1406.04	1163.37	-0.275817	2.68417	0.00206934	2.6983
Clec2l	C-type lectin domain family 2 member L OS=Mus musculus OX=10090 GN=Clec2l PE=1 SV=1	6.98	24109.4	1053.46	P0C7M9	7	36.97	CLC2L_MOUSE	216.561	233.58	286.228	277.919	244.39	224.427	186.666	178.474	173.298	199.479	208.005	163.157	247.184	184.846	-0.416234	2.62069	0.00239503	2.65354
Dnm2	Dynamin-2 OS=Mus musculus OX=10090 GN=Dnm2 PE=1 SV=2	7.13	98487.6	1334.12	P39054	15	18.16	DYN2_MOUSE	264.934	279.531	337.021	305.923	429.072	362.92	446.046	462.016	469.271	499.674	475.187	423.008	329.9	462.533	0.505034	2.60498	0.00248325	2.65348
Anxa5	Annexin A5 OS=Mus musculus OX=10090 GN=Anxa5 PE=1 SV=1	4.63	35809.5	889.823	P48036	9	33.23	ANXA5_MOUSE	221.701	265.878	274.556	267.166	197.849	193.729	465.791	449.004	407.065	380.798	289.108	287.109	236.813	379.812	0.670209	2.54078	0.00287886	2.62769
Adam23	Disintegrin and metalloproteinase domain-containing protein 23 OS=Mus musculus OX=10090 GN=Adam23 PE=1 SV=1	7.49	94171	893.531	Q9R1V7	11	23.16	ADA23_MOUSE	3102.69	3218.66	3140.86	3072.62	3587.62	3113.77	2189.53	2620.83	2454.17	2819.7	2502.98	2751.76	3206.04	2556.5	-0.329479	2.54337	0.00286174	2.56462
Gapdh	Glyceraldehyde-3-phosphate dehydrogenase OS=Mus musculus OX=10090 GN=Gapdh PE=1 SV=2	8.36	36095.2	9699.7	P16858	14	64.26	G3P_MOUSE	5325.42	6135.96	6434.08	6231.09	5945.29	6639.91	7698.97	7324.53	6850.72	8193.98	7694.54	7549.72	6118.63	7552.08	0.305027	2.51501	0.00305488	2.53344
Cadm4	Cell adhesion molecule 4 OS=Mus musculus OX=10090 GN=Cadm4 PE=1 SV=1	5.9	43179.6	3520.91	Q8R464	10	35.05	CADM4_MOUSE	1618.08	1579.83	1858.54	1763.25	1328.37	1232.89	2187.26	2118.1	2192.62	2060.24	2034.29	1965.44	1563.49	2092.99	0.434767	2.46237	0.0034485	2.50046
Cct3	T-complex protein 1 subunit gamma OS=Mus musculus OX=10090 GN=Cct3 PE=1 SV=1	6.29	61200.4	197.541	P80318	3	6.61	TCPG_MOUSE	182.686	208.385	198.807	225.097	176.971	200.002	314.266	287.274	259.061	217.759	235.923	289.191	198.658	267.246	0.42112	2.39992	0.0039818	2.43659
Pebp1	Phosphatidylethanolamine-binding protein 1 OS=Mus musculus OX=10090 GN=Pebp1 PE=1 SV=3	5.03	21001.6	1452.16	P70296	5	44.92	PEBP1_MOUSE	199.972	204.255	215.32	170.909	154.378	196.195	268.557	278.036	262.104	267.949	227.204	216.352	190.172	253.367	0.416887	2.39955	0.00398522	2.43549
Epb41l3	Band 4.1-like protein 3 OS=Mus musculus OX=10090 GN=Epb41l3 PE=1 SV=1	5.04	103794	763.471	Q9WV92	26	38.54	E41L3_MOUSE	2205.44	2119.26	2322.93	2139.11	2313.19	2461.52	1720.55	1899.2	1998.79	1966.45	1566.02	1787.89	2260.24	1823.15	-0.313112	2.39992	0.0039818	2.42026
Pllp	Plasmolipin OS=Mus musculus OX=10090 GN=Pllp PE=1 SV=1	9.6	19915.6	2962.67	Q9DCU2	2	21.43	PLLP_MOUSE	3342.21	3601.83	3561.93	3544.37	3517.06	3162.9	2748.84	2907.31	2931.68	3136.9	3021.86	2800.21	3455.05	2924.47	-0.240465	2.31186	0.00487691	2.32433
Dync1h1	Cytoplasmic dynein 1 heavy chain 1 OS=Mus musculus OX=10090 GN=Dync1h1 PE=1 SV=2	6.01	534784	306.249	Q9JHU4	46	12.45	DYHC1_MOUSE	4177.66	4907.41	4732.15	4746.29	4142.28	4656.78	5829.33	5045.87	5981.8	5532.44	5352.95	5401.95	4560.43	5524.06	0.277338	2.29688	0.00504801	2.31356
Ndufa13	NADH dehydrogenase [ubiquinone] 1 alpha subcomplex subunit 13 OS=Mus musculus OX=10090 GN=Ndufa13 PE=1 SV=3	9.88	16859.7	2196.36	Q9ERS2	5	51.39	NDUAD_MOUSE	461.069	502.268	459.65	452.503	504.815	468.209	379.086	425.582	448.197	371.553	360.342	356.018	474.752	390.13	-0.287305	2.19784	0.00634097	2.21654
Tuba4a	Tubulin alpha-4A chain OS=Mus musculus OX=10090 GN=Tuba4a PE=1 SV=1	4.75	50665.8	13108.9	P68368	18	54.69	TBA4A_MOUSE	3688.09	3839.15	3838.91	3615.53	4569.75	4068.71	3417.52	3290.63	3290.82	3255.69	3272.57	3162.29	3936.69	3281.58	-0.258524	2.19784	0.00634097	2.213
Ap2m1	AP-2 complex subunit mu OS=Mus musculus OX=10090 GN=Ap2m1 PE=1 SV=1	10.07	49996.9	751.205	P84091	10	32.41	AP2M1_MOUSE	336.502	384.014	456.656	316.723	429.464	417.89	538.023	480.42	487.124	478.899	491.833	512.136	390.208	498.073	0.363151	2.16256	0.00687758	2.19284
Cyc1	Cytochrome c1_ heme protein_ mitochondrial OS=Mus musculus OX=10090 GN=Cyc1 PE=1 SV=1	9.44	35555.8	2168.67	Q9D0M3	8	37.85	CY1_MOUSE	1114.49	1244.54	1197.77	1071.87	1287.95	1346.34	862.769	1070.73	781.967	1141.14	768.222	828.312	1210.49	908.857	-0.426244	2.11891	0.00760481	2.16136
Aldh5a1	Succinate-semialdehyde dehydrogenase_ mitochondrial OS=Mus musculus OX=10090 GN=Aldh5a1 PE=1 SV=1	8.26	56538.6	2030.32	Q8BWF0	16	42.45	SSDH_MOUSE	2004.88	1896.84	1768.11	1724.23	1918.02	1957.35	2100.47	2129.22	2229.02	2218.42	2163.57	2318.6	1878.24	2193.22	0.224977	2.1416	0.00721768	2.15339
Lgi3	Leucine-rich repeat LGI family member 3 OS=Mus musculus OX=10090 GN=Lgi3 PE=1 SV=1	8.1	62559.1	2582.33	Q8K406	18	37.77	LGI3_MOUSE	1765.97	1772.98	1831.01	1790.02	1890.31	1942.14	1060.65	1209.11	1514.78	1585.41	1494.67	1594.73	1832.07	1409.89	-0.393253	2.11123	0.00774056	2.14754
Gfap	Glial fibrillary acidic protein OS=Mus musculus OX=10090 GN=Gfap PE=1 SV=4	5.1	49957.2	2084.15	P03995	20	57.91	GFAP_MOUSE	627.412	624.278	700.458	719.45	813.941	777.417	589.28	637.219	409.77	412.681	566.797	494.598	710.493	518.391	-0.468456	2.09284	0.00807536	2.14463
Fth1	Ferritin heavy chain OS=Mus musculus OX=10090 GN=Fth1 PE=1 SV=2	5.49	21237.7	1731.02	P09528	7	46.15	FRIH_MOUSE	230.191	260.255	229.28	236.079	144.627	162.324	248.452	298.931	320.367	328.586	294.315	308.863	210.459	299.919	0.537126	2.07095	0.00849282	2.13947
Ppt1	Palmitoyl-protein thioesterase 1 OS=Mus musculus OX=10090 GN=Ppt1 PE=1 SV=2	7.95	35060.5	1135.74	O88531	7	34.31	PPT1_MOUSE	1315.36	1361.46	1346.73	1006.58	1315.49	1144.1	974.648	954.919	1028.95	1076.01	941.035	1004.3	1248.29	996.642	-0.31793	2.11123	0.00774056	2.13503
Pgam1	Phosphoglycerate mutase 1 OS=Mus musculus OX=10090 GN=Pgam1 PE=1 SV=3	6.82	28946.1	1077.4	Q9DBJ1	5	29.13	PGAM1_MOUSE	180.946	181.142	188.198	201.522	169.084	201.009	293.006	282.846	256.39	273.282	208.418	193.164	186.983	251.184	0.411354	2.09284	0.00807536	2.13288
Nptn	Neuroplastin OS=Mus musculus OX=10090 GN=Nptn PE=1 SV=3	7.67	44715.3	461.096	P97300	5	17.63	NPTN_MOUSE	1017.63	1042.76	1236.54	1238.47	1364.65	1326.25	918.583	1051.29	882.909	831.983	926.789	1033.27	1204.38	940.805	-0.352373	2.09284	0.00807536	2.1223
Atp6v1b2	V-type proton ATPase subunit B_ brain isoform OS=Mus musculus OX=10090 GN=Atp6v1b2 PE=1 SV=1	5.46	56893.1	1498.36	P62814	17	46.58	VATB2_MOUSE	1497.67	1641.22	1520.83	1488.86	1781.5	2038.83	1332.83	1342.62	1350.49	1338.94	1372.56	1173	1661.49	1318.41	-0.326034	2.09284	0.00807536	2.11808
Cntn2	Contactin-2 OS=Mus musculus OX=10090 GN=Cntn2 PE=1 SV=2	7.44	114016	651.815	Q61330	19	28.94	CNTN2_MOUSE	1793.8	1749.17	1832.6	1885.69	1909.24	1870.1	1623.29	1328.29	1582.56	1469.76	1689.64	1604.9	1840.1	1549.74	-0.251543	2.09284	0.00807536	2.1079
Nefm	Neurofilament medium polypeptide OS=Mus musculus OX=10090 GN=Nefm PE=1 SV=4	4.56	96030.3	4400.14	P08553	27	38.21	NFM_MOUSE	3579.52	3734.54	4137.9	3931.82	9456.98	8793.56	3424.64	3319.88	1738.78	1765.06	2802.94	2967.11	5605.72	2669.73	-0.993625	1.85318	0.0140223	2.10275
Kras	GTPase KRas OS=Mus musculus OX=10090 GN=Kras PE=1 SV=1	6.4	21941	1546.62	P32883	6	46.03	RASK_MOUSE	162.958	163.283	188.356	163.484	157.844	162.272	129.25	113.736	146.818	145.233	140.451	144.415	166.366	136.65	-0.287142	2.07095	0.00849282	2.09076
Cryab	Alpha-crystallin B chain OS=Mus musculus OX=10090 GN=Cryab PE=1 SV=2	6.96	20068.8	5164.35	P23927	8	56.57	CRYAB_MOUSE	636.319	663.538	573.105	493.573	135.991	156.999	1333.63	1214.56	1144.66	1144.88	579.547	518.446	443.254	989.287	1.32775	1.60776	0.0246741	2.08514
Ncam1	Neural cell adhesion molecule 1 OS=Mus musculus OX=10090 GN=Ncam1 PE=1 SV=3	4.54	120226	1710.88	P13595	25	32.91	NCAM1_MOUSE	7201.33	7629.31	7456.85	7103.91	7396.1	6922.71	6790	6445.97	6152.89	6435.9	6003.42	6241.23	7285.04	6344.9	-0.199712	2.07284	0.00845591	2.08244
Anln	Anillin OS=Mus musculus OX=10090 GN=Anln PE=1 SV=2	6.59	124277	418.162	Q8K298	19	21.14	ANLN_MOUSE	1673.56	1567.08	1747.86	1768.88	1590.74	1542.65	1286.37	1388.62	1599.55	1390.55	1248.91	1337.13	1648.46	1375.19	-0.264075	2.06292	0.00865132	2.07975
Aldoc	Fructose-bisphosphate aldolase C OS=Mus musculus OX=10090 GN=Aldoc PE=1 SV=4	6.77	39794.1	2345.3	P05063	15	48.76	ALDOC_MOUSE	444.855	528.215	510.425	489.475	413.473	489.624	851.434	817.05	670.873	643.117	547.683	506.459	479.345	672.769	0.468061	2.00392	0.00991015	2.05786
Vapb	Vesicle-associated membrane protein-associated protein B OS=Mus musculus OX=10090 GN=Vapb PE=1 SV=3	7.84	27174.4	594.402	Q9QY76	3	16.05	VAPB_MOUSE	163.791	165.723	175.543	197.844	197.363	171.009	162.773	132.754	147.127	130.998	125.332	161.68	178.545	143.444	-0.319102	2.02325	0.0094787	2.04826
Cntnap2	Contactin-associated protein-like 2 OS=Mus musculus OX=10090 GN=Cntnap2 PE=1 SV=2	6.34	150193	393.586	Q9CPW0	18	18.17	CNTP2_MOUSE	1786.78	1512.45	1869.98	1817.6	1820.86	1855.65	1309.39	1224.8	1425.12	1453.09	1627.58	1590.8	1777.22	1438.46	-0.30862	2.01254	0.00971544	2.03606
Pfn1	Profilin-1 OS=Mus musculus OX=10090 GN=Pfn1 PE=1 SV=2	8.46	15128.3	1746.37	P62962	7	64.29	PROF1_MOUSE	111.356	117.492	111.249	124.325	80.9796	89.4649	157.686	146.674	158.561	137.783	108.104	173.41	105.811	147.036	0.475507	1.97085	0.0106943	2.0274
Gltp	Glycolipid transfer protein OS=Mus musculus OX=10090 GN=Gltp PE=1 SV=3	7.24	23860.7	1424.13	Q9JL62	5	30.14	GLTP_MOUSE	349.639	336.173	321.238	354.04	274.716	236.187	404.543	453.725	473.875	513.949	372.188	342.741	311.999	426.837	0.452817	1.97085	0.0106943	2.0222
Sptan1	Spectrin alpha chain_ non-erythrocytic 1 OS=Mus musculus OX=10090 GN=Sptan1 PE=1 SV=4	5.04	285396	1265.35	P16546	98	52.79	SPTN1_MOUSE	12435.4	12197.2	11290.3	12140.5	10889.5	10644.7	11106.6	9764.45	6110.14	6950.61	8201.54	9189.13	11599.6	8553.75	-0.465916	1.96243	0.0109037	2.01698
Slc25a5	ADP/ATP translocase 2 OS=Mus musculus OX=10090 GN=Slc25a5 PE=1 SV=3	10.21	33159.5	7155.77	P51881	16	60.74	ADT2_MOUSE	3453.9	3205	3250.25	3038.27	3658.27	3383.41	3019.06	2908.46	2838.37	2916.23	2698.38	2859.48	3331.52	2873.33	-0.21177	1.97085	0.0106943	1.98219
Nefl	Neurofilament light polypeptide OS=Mus musculus OX=10090 GN=Nefl PE=1 SV=5	4.41	61565.6	7594.57	P08551	25	60.04	NFL_MOUSE	3025.53	3050.21	3574.2	3020.27	7183.86	6730.69	2884.93	2912.64	1631.22	1686.37	2326.91	2576.34	4430.79	2336.4	-0.853239	1.78295	0.0164836	1.97659
Ndufb8	NADH dehydrogenase [ubiquinone] 1 beta subcomplex subunit 8_ mitochondrial OS=Mus musculus OX=10090 GN=Ndufb8 PE=1 SV=1	6.21	21932.9	1005.06	Q9D6J5	5	38.17	NDUB8_MOUSE	370.423	369.488	388.657	334.119	438.457	413.625	356.162	341.364	290.864	314.95	305.203	285.19	385.795	315.622	-0.288886	1.94562	0.0113339	1.96695
Pkm	Pyruvate kinase PKM OS=Mus musculus OX=10090 GN=Pkm PE=1 SV=4	7.23	58415.3	5593.61	P52480	23	59.13	KPYM_MOUSE	3835.24	3763.59	4004.15	3594.93	3988.24	3863.21	4798.02	4740.83	4527.96	4739.3	4000.49	4165.26	3841.56	4495.31	0.22421	1.94562	0.0113339	1.9585
Opalin	Opalin OS=Mus musculus OX=10090 GN=Opalin PE=1 SV=1	4.64	15947	628.593	Q7M750	2	31.47	OPALI_MOUSE	227.134	138.797	264.104	169.451	146.488	147.413	98.4523	118.835	133.865	110.44	117.482	145.799	182.231	120.812	-0.560369	1.85318	0.0140223	1.93605
Ndufb3	NADH dehydrogenase [ubiquinone] 1 beta subcomplex subunit 3 OS=Mus musculus OX=10090 GN=Ndufb3 PE=1 SV=1	9.61	11692.2	1112.05	Q9CQZ6	2	17.31	NDUB3_MOUSE	239.911	162.25	167.419	215.086	279.276	229.828	161.577	193.834	153.672	134.68	131.799	136.258	215.628	151.97	-0.491705	1.85543	0.0139499	1.91948
Tpp1	Tripeptidyl-peptidase 1 OS=Mus musculus OX=10090 GN=Tpp1 PE=1 SV=2	6.13	61798.5	339.48	O89023	4	11.21	TPP1_MOUSE	733.783	707.147	797.716	793.206	736.95	694.205	511.974	537.699	686.602	651.003	503.133	690.683	743.835	596.849	-0.328983	1.8743	0.0133567	1.90295
Atp2b2	Plasma membrane calcium-transporting ATPase 2 OS=Mus musculus OX=10090 GN=Atp2b2 PE=1 SV=2	5.61	133785	889.227	Q9R0K7	27	28.8	AT2B2_MOUSE	2235.57	2294.77	2617.87	2527.12	2898.72	2474.97	2076.51	2145.6	2165.45	2098.42	1980.35	2235.09	2508.17	2116.9	-0.240351	1.8743	0.0133567	1.88965
Hagh	Hydroxyacylglutathione hydrolase_ mitochondrial OS=Mus musculus OX=10090 GN=Hagh PE=1 SV=2	7.62	34540.4	218.987	Q99KB8	2	8.74	GLO2_MOUSE	212.995	237.719	287.889	238.096	162.231	188.835	809.017	831.446	207.797	208.127	671.391	406.23	221.294	522.335	1.03693	1.57525	0.0265921	1.8859
Cd9	CD9 antigen OS=Mus musculus OX=10090 GN=Cd9 PE=1 SV=2	6.98	25828.3	3395.62	P40240	4	26.55	CD9_MOUSE	2233.02	2181.95	2785.33	2449.2	2853	2539.79	1473.64	1505.12	1904.06	1968	2359.7	2154.53	2507.05	1894.18	-0.418484	1.82942	0.0148109	1.87667
H4c16	Histone H4 OS=Mus musculus OX=10090 GN=H4c16 PE=1 SV=2	11.89	11367.4	3223.33	P62806	5	50.49	H4_MOUSE	129.225	130.343	434.101	377.621	139.343	124.031	98.0883	115.077	99.8024	74.23	99.4642	110.318	222.444	99.4966	-0.950106	1.59974	0.0251338	1.86061
Ndrg2	Protein NDRG2 OS=Mus musculus OX=10090 GN=Ndrg2 PE=1 SV=1	5.09	41131.5	200.974	Q9QYG0	2	6.47	NDRG2_MOUSE	145.45	126.338	137.247	NA	166.571	180.011	198.498	NA	172.8	221.647	NA	245.592	151.123	209.634	0.471926	1.78851	0.0162739	1.84972
Ndufa4	Cytochrome c oxidase subunit NDUFA4 OS=Mus musculus OX=10090 GN=Ndufa4 PE=1 SV=2	10.04	9326.81	5727.22	Q62425	4	46.34	NDUA4_MOUSE	899.275	871.791	897.017	814.994	859.939	857.02	733.917	797.125	804.188	783.276	701.009	752.14	866.673	761.942	-0.186721	1.82942	0.0148109	1.83892
Pfn2	Profilin-2 OS=Mus musculus OX=10090 GN=Pfn2 PE=1 SV=3	6.79	15374.4	478.728	Q9JJV2	3	25.71	PROF2_MOUSE	65.5819	71.4865	74.3232	76.9922	53.5864	47.2947	94.2754	96.3945	78.5251	93.2149	70.2395	86.3927	64.8775	86.507	0.428283	1.78731	0.0163188	1.83791
Syn2	Synapsin-2 OS=Mus musculus OX=10090 GN=Syn2 PE=1 SV=2	8.58	63657.8	3930.99	Q64332	17	41.81	SYN2_MOUSE	3377.66	3229.78	3346.94	3328.06	3395.27	3092.38	3727.61	3763.64	3815.35	3965.41	3484.04	3614.9	3295.01	3728.49	0.177859	1.82357	0.0150118	1.83222
Mpp2	MAGUK p55 subfamily member 2 OS=Mus musculus OX=10090 GN=Mpp2 PE=1 SV=1	6.03	61840.3	452.1	Q9WV34	3	7.25	MPP2_MOUSE	3.95181	102.089	97.4044	97.3719	122.489	137.439	129.205	4.00575	3.09251	110.338	136.188	2.55505	93.4577	64.2308	-1.67229	0.739167	0.182319	1.82837
Slc25a11	Mitochondrial 2-oxoglutarate/malate carrier protein OS=Mus musculus OX=10090 GN=Slc25a11 PE=1 SV=3	10.44	34326.1	2172.31	Q9CR62	9	34.08	M2OM_MOUSE	927.898	928.84	868.937	865.991	924.171	1010.62	797.273	857.205	773.76	844.363	653.031	743.204	921.075	778.139	-0.247158	1.79548	0.0160149	1.81241
Vdac3	Voltage-dependent anion-selective channel protein 3 OS=Mus musculus OX=10090 GN=Vdac3 PE=1 SV=1	9.06	31094.9	4058.98	Q60931	11	50.18	VDAC3_MOUSE	1164.07	1252.34	1174.05	1222.08	1216.42	1185.3	1053.2	1029.54	1162.13	1082.45	845.932	932.567	1202.38	1017.64	-0.247798	1.78731	0.0163188	1.80441
Lamp1	Lysosome-associated membrane glycoprotein 1 OS=Mus musculus OX=10090 GN=Lamp1 PE=1 SV=2	8.44	44321.4	378.799	P11438	2	5.67	LAMP1_MOUSE	337.949	358.326	346.49	374.319	303.483	335.3	429.882	387.938	371.581	373.397	402.843	450.411	342.645	402.675	0.23223	1.78731	0.0163188	1.80234
Vdac1	Voltage-dependent anion-selective channel protein 1 OS=Mus musculus OX=10090 GN=Vdac1 PE=1 SV=3	8.7	32522.6	12286	Q60932	14	65.54	VDAC1_MOUSE	4931.28	5124.23	5222.17	5150.09	5367.73	5684.54	4728.3	4886.29	4431.79	4844.2	4131.27	4310.28	5246.67	4555.35	-0.205221	1.78851	0.0162739	1.80024
Nefh	Neurofilament heavy polypeptide OS=Mus musculus OX=10090 GN=Nefh PE=1 SV=3	5.56	117280	2372.16	P19246	25	27.71	NFH_MOUSE	1305.58	1630.16	1959.57	1725.93	3955.55	3818.77	1562.29	1590.44	804.214	885.005	1228.68	1443.24	2399.26	1252.31	-0.852615	1.57937	0.0263409	1.79481
Vim	Vimentin OS=Mus musculus OX=10090 GN=Vim PE=1 SV=3	4.86	53744.8	638.986	P20152	4	7.3	VIME_MOUSE	182.915	149.386	151.353	149.439	272.684	205.05	135.893	134.774	103.023	101.071	173.22	102.972	185.138	125.159	-0.557449	1.69859	0.0200175	1.78772
Dlg1	Disks large homolog 1 OS=Mus musculus OX=10090 GN=Dlg1 PE=1 SV=1	5.44	100519	170.101	Q811D0	3	4.86	DLG1_MOUSE	458.857	468.07	351.451	506.948	543.376	527.697	NA	342.185	388.716	369.581	333.895	NA	476.067	358.594	-0.397238	1.73535	0.0183927	1.78024
Ndufa5	NADH dehydrogenase [ubiquinone] 1 alpha subcomplex subunit 5 OS=Mus musculus OX=10090 GN=Ndufa5 PE=1 SV=3	8.57	13416.8	2233.68	Q9CPP6	3	44.83	NDUA5_MOUSE	257.114	287.789	250.518	253.71	338.906	236.177	223.749	222.386	226.781	234.818	196.991	223.998	270.702	221.454	-0.281144	1.73818	0.0182736	1.76077
Hsp90ab1	Heat shock protein HSP 90-beta OS=Mus musculus OX=10090 GN=Hsp90ab1 PE=1 SV=3	4.78	83623.5	1643.86	P11499	18	34.25	HS90B_MOUSE	1255.61	1127.99	937.023	989.508	2849.25	3631.2	970.891	988.295	632.704	781.545	707.284	941.433	1798.43	837.025	-0.904403	1.49095	0.0322883	1.74381
Ywhab	14-3-3 protein beta/alpha OS=Mus musculus OX=10090 GN=Ywhab PE=1 SV=3	4.57	28200.5	2785.51	Q9CQV8	8	39.43	1433B_MOUSE	128.982	168.755	166.392	191.574	176.591	190.93	218.372	190.917	218.082	215.084	207.215	196.108	170.537	207.63	0.294039	1.69859	0.0200175	1.72385
Mtatp8	ATP synthase protein 8 OS=Mus musculus OX=10090 GN=Mtatp8 PE=1 SV=1	10.58	7766.3	3242.72	P03930	3	43.28	ATP8_MOUSE	226.841	319.014	234.426	203.891	250.695	282.686	178.005	210.227	219.508	228.777	158.658	146.588	252.926	190.294	-0.4146	1.63545	0.02315	1.68718
Lap3	Cytosol aminopeptidase OS=Mus musculus OX=10090 GN=Lap3 PE=1 SV=3	7.64	56540.6	536.624	Q9CPY7	15	36.22	AMPL_MOUSE	368.974	342.289	388.499	351.589	343.924	361.306	401.235	374.869	448.289	424.03	469.965	386.731	359.43	417.52	0.212912	1.67234	0.0212646	1.68584
Prrt2	Proline-rich transmembrane protein 2 OS=Mus musculus OX=10090 GN=Prrt2 PE=1 SV=1	4.39	36094.9	580.575	E9PUL5	4	27.17	PRRT2_MOUSE	276.454	228.213	206.564	259.357	361.763	338.028	163.102	197.617	168.341	214.33	204.607	258.813	278.396	201.135	-0.457778	1.61884	0.0240527	1.68232
Vdac2	Voltage-dependent anion-selective channel protein 2 OS=Mus musculus OX=10090 GN=Vdac2 PE=1 SV=2	7.38	32360.2	4060.62	Q60930	12	58.64	VDAC2_MOUSE	1969.25	1947.07	2076.29	2002.37	2177.86	1761.68	1808.5	1742.67	1615.36	1900.2	1398.79	1576.34	1989.09	1673.64	-0.253279	1.66225	0.0217646	1.68143
Cisd1	CDGSH iron-sulfur domain-containing protein 1 OS=Mus musculus OX=10090 GN=Cisd1 PE=1 SV=1	9.51	12268.1	1800.62	Q91WS0	3	34.26	CISD1_MOUSE	242.37	240.062	222.211	248.207	235.582	259.153	237.315	218.622	192.109	171.895	183.396	216.514	241.264	203.309	-0.254334	1.65365	0.0221997	1.6731
Ndufa11	NADH dehydrogenase [ubiquinone] 1 alpha subcomplex subunit 11 OS=Mus musculus OX=10090 GN=Ndufa11 PE=1 SV=2	8.4	15267.4	904.07	Q9D8B4	2	19.15	NDUAB_MOUSE	129.182	133.592	126.534	120.354	116.907	114.681	123.359	97.6306	112.697	104.199	94.7825	82.7514	123.542	102.57	-0.277906	1.63545	0.02315	1.65889
Efnb3	Ephrin-B3 OS=Mus musculus OX=10090 GN=Efnb3 PE=1 SV=1	8.25	36226.9	535.16	O35393	5	19.71	EFNB3_MOUSE	154.746	132.112	156.547	121.967	111.214	133.488	235.963	168.485	153.909	184.134	134.297	197.429	135.013	179.036	0.394326	1.60277	0.0249592	1.65056
Sptbn1	Spectrin beta chain_ non-erythrocytic 1 OS=Mus musculus OX=10090 GN=Sptbn1 PE=1 SV=2	5.27	275079	1130.33	Q62261	88	49.85	SPTB2_MOUSE	53489.4	55482.1	18039.1	50566	18245	64729.9	55666.1	77815.1	69675.3	66371.8	76937.9	65213.9	43425.3	68613.4	0.829072	1.4265	0.0374537	1.64993
Stx1a	Syntaxin-1A OS=Mus musculus OX=10090 GN=Stx1a PE=1 SV=3	4.96	33225.6	876.381	O35526	8	33.33	STX1A_MOUSE	372.787	369.147	358.259	355.971	404.892	358.027	337.282	302.296	302.46	288.985	372.918	312.971	369.847	319.485	-0.215062	1.63545	0.02315	1.64953
Camk2b	Calcium/calmodulin-dependent protein kinase type II subunit beta OS=Mus musculus OX=10090 GN=Camk2b PE=1 SV=2	6.93	61202.3	1580.33	P28652	15	34.5	KCC2B_MOUSE	942.304	1016.27	1151.15	1119.84	1350.94	1269.32	1086.52	923.896	902.486	800.774	915.203	933.879	1141.64	927.127	-0.295249	1.61884	0.0240527	1.64554
Cox4i1	Cytochrome c oxidase subunit 4 isoform 1_ mitochondrial OS=Mus musculus OX=10090 GN=Cox4i1 PE=1 SV=2	9.71	19587.5	6086.61	P19783	7	47.93	COX41_MOUSE	1741.21	1608.17	1722.46	1656.95	1799.04	1911.9	1286.32	1459.73	1528.75	1816.26	1363.81	1286.54	1739.96	1456.9	-0.264555	1.61884	0.0240527	1.64031
Hcn2	Potassium/sodium hyperpolarization-activated cyclic nucleotide-gated channel 2 OS=Mus musculus OX=10090 GN=Hcn2 PE=1 SV=1	8.8	95577.5	271.413	O88703	7	10.2	HCN2_MOUSE	9610.52	8054.01	704.842	8873.87	621.894	7600.48	9269.28	9121.99	7680.87	9158.32	8210.73	9606.59	5910.93	8841.3	1.27993	1.01599	0.0963854	1.63416
Mif	Macrophage migration inhibitory factor OS=Mus musculus OX=10090 GN=Mif PE=1 SV=2	7.17	12675.4	9665.33	P34884	4	34.78	MIF_MOUSE	224.933	529.179	333.966	382.482	530.766	233.087	636.131	632.787	885.026	366.442	438.505	642.855	372.402	600.291	0.715024	1.46321	0.0344187	1.62857
Tppp3	Tubulin polymerization-promoting protein family member 3 OS=Mus musculus OX=10090 GN=Tppp3 PE=1 SV=1	9.68	19136.6	6251.49	Q9CRB6	8	43.75	TPPP3_MOUSE	1226.99	1114.42	1210.82	1298.84	1077.99	932.083	1366.86	1458.13	1359.52	1349.26	1328.1	1226.26	1143.52	1348.02	0.24373	1.60398	0.02489	1.62239
Cox6c	Cytochrome c oxidase subunit 6C OS=Mus musculus OX=10090 GN=Cox6c PE=1 SV=3	10.72	8469.03	6288.87	Q9CPQ1	6	46.05	COX6C_MOUSE	374.963	327.271	409.202	325.939	420.633	341.366	328.799	309.275	318.097	330.453	273.206	290.042	366.562	308.312	-0.245378	1.59974	0.0251338	1.61845
Gdi2	Rab GDP dissociation inhibitor beta OS=Mus musculus OX=10090 GN=Gdi2 PE=1 SV=1	5.87	51050.5	1193.1	Q61598	15	44.72	GDIB_MOUSE	446.114	487.714	529.418	545.919	512.85	391.537	584.805	587.818	533.484	555.111	560.111	608.336	485.592	571.611	0.242984	1.59974	0.0251338	1.61809
Slc25a12	Electrogenic aspartate/glutamate antiporter SLC25A12_ mitochondrial OS=Mus musculus OX=10090 GN=Slc25a12 PE=1 SV=1	8.31	74968.9	2173.2	Q8BH59	25	50.22	S2512_MOUSE	2016.05	2225.62	2084.84	2041.39	2184.4	2275.2	1802.99	2021.06	1991.45	1986.57	1659.96	1641.46	2137.92	1850.58	-0.212122	1.60291	0.0249513	1.61688
Ndufv2	NADH dehydrogenase [ubiquinone] flavoprotein 2_ mitochondrial OS=Mus musculus OX=10090 GN=Ndufv2 PE=1 SV=2	7.19	27627.6	872.511	Q9D6J6	6	45.56	NDUV2_MOUSE	496.401	475.11	451.542	464.674	431.299	396.704	423.785	391.18	436.193	365.57	344.109	350.757	452.622	385.266	-0.234664	1.59974	0.0251338	1.61686
Gpx4	Phospholipid hydroperoxide glutathione peroxidase OS=Mus musculus OX=10090 GN=Gpx4 PE=1 SV=4	8.44	22649	3369.66	O70325	11	54.31	GPX4_MOUSE	737.141	718.394	747.66	641.384	620.807	687.653	785.783	799.365	732.694	945.992	761.412	825.951	692.173	808.533	0.222774	1.59974	0.0251338	1.61518
Ndufa6	NADH dehydrogenase [ubiquinone] 1 alpha subcomplex subunit 6 OS=Mus musculus OX=10090 GN=Ndufa6 PE=1 SV=1	10.76	15282.8	2757.16	Q9CQZ5	6	51.15	NDUA6_MOUSE	316.894	374.633	348.216	328.808	377.726	367.181	329.431	307.897	331.896	305.109	272.217	268.433	352.243	302.497	-0.221457	1.59974	0.0251338	1.615
Ndufb9	NADH dehydrogenase [ubiquinone] 1 beta subcomplex subunit 9 OS=Mus musculus OX=10090 GN=Ndufb9 PE=1 SV=3	7.75	22269.3	710.085	Q9CQJ8	5	25.14	NDUB9_MOUSE	258.972	288.15	309.521	260.862	295.717	285.104	262.422	251.91	243.955	263.587	230.256	232.976	283.054	247.517	-0.19259	1.60277	0.0249592	1.6143
Ndufa10	NADH dehydrogenase [ubiquinone] 1 alpha subcomplex subunit 10_ mitochondrial OS=Mus musculus OX=10090 GN=Ndufa10 PE=1 SV=1	7.74	40888.6	714.33	Q99LC3	12	47.61	NDUAA_MOUSE	532.696	561.962	545.903	506.994	659.136	582.519	458.377	481.479	506.83	550.073	436.234	456.87	564.868	481.644	-0.22921	1.59746	0.0252663	1.61382
Arpc4	Actin-related protein 2/3 complex subunit 4 OS=Mus musculus OX=10090 GN=Arpc4 PE=1 SV=3	8.78	19781.1	518.711	P59999	4	36.9	ARPC4_MOUSE	105.879	110.31	118.614	119.774	122.342	125.276	130.845	125.365	130.263	132.471	131.881	154.148	117.033	134.162	0.196339	1.59777	0.0252481	1.60979
Ap2a2	AP-2 complex subunit alpha-2 OS=Mus musculus OX=10090 GN=Ap2a2 PE=1 SV=2	6.53	104929	473.755	P17427	11	14.93	AP2A2_MOUSE	188.196	195.382	424.677	76.7816	446.193	287.035	412.029	368.207	521.182	472.279	456.066	339.945	269.71	428.285	0.87277	1.34927	0.044743	1.60694
Uqcrc1	Cytochrome b-c1 complex subunit 1_ mitochondrial OS=Mus musculus OX=10090 GN=Uqcrc1 PE=1 SV=2	5.8	53479.1	3409.87	Q9CZ13	16	45.42	QCR1_MOUSE	3800.47	3872.4	3909.72	3776.16	4327.81	3819.48	3620.01	3746.94	3444.07	3503.5	2943.39	3283.86	3917.67	3423.63	-0.197152	1.57875	0.0263788	1.59101
Arg1	Arginase-1 OS=Mus musculus OX=10090 GN=Arg1 PE=1 SV=1	6.6	34979	220.133	Q61176	2	5.88	ARGI1_MOUSE	317.298	322.13	238.369	260.699	NA	NA	NA	144.995	NA	NA	221.056	218.39	284.624	194.814	-0.561493	1.48008	0.0331068	1.58301
Dsp	Desmoplakin OS=Mus musculus OX=10090 GN=Dsp PE=1 SV=1	6.41	335365	450.26	E9Q557	42	14.85	DESP_MOUSE	11476.7	9262.62	9247.63	8240.02	8231.98	4700.87	6425.85	6693.23	1829.37	2576.77	7381.56	6301.24	8526.64	5201.34	-0.842484	1.3211	0.0477421	1.56687
Cox7a2	Cytochrome c oxidase subunit 7A2_ mitochondrial OS=Mus musculus OX=10090 GN=Cox7a2 PE=1 SV=2	10.87	9290.91	8743.76	P48771	2	27.71	CX7A2_MOUSE	745.391	746.08	708.184	713.268	794.703	688.775	685.224	682.862	665.219	576.578	597.115	669.611	732.733	646.102	-0.183249	1.54077	0.028789	1.55163
Gdi1	Rab GDP dissociation inhibitor alpha OS=Mus musculus OX=10090 GN=Gdi1 PE=1 SV=3	4.77	51092	2193.13	P50396	19	61.97	GDIA_MOUSE	624.36	581.376	619.524	712.889	631.411	788.501	1368.71	776.218	2060.71	740.954	830.818	742.651	659.677	1086.68	0.608082	1.42113	0.0379198	1.54576
Ina	Alpha-internexin OS=Mus musculus OX=10090 GN=Ina PE=1 SV=3	5.2	55553.7	8710.86	P46660	25	56.89	AINX_MOUSE	1995.37	1793.41	2026.42	1931.8	5158.02	4637.44	1999.57	1995.36	958.167	1060.99	1773.9	2071.2	2923.74	1643.2	-0.748482	1.31619	0.0482848	1.51413
Ehd3	EH domain-containing protein 3 OS=Mus musculus OX=10090 GN=Ehd3 PE=1 SV=2	6.03	60878.2	1023.01	Q9QXY6	17	42.43	EHD3_MOUSE	3764.67	3563.44	3652.03	3319.91	3467.73	3913.75	4904.8	4759.05	4016.75	3468.18	4498.29	4083.74	3613.59	4288.47	0.239361	1.48977	0.0323767	1.50887
Snap25	Synaptosomal-associated protein 25 OS=Mus musculus OX=10090 GN=Snap25 PE=1 SV=1	4.46	23543.3	8239.92	P60879	12	67.48	SNP25_MOUSE	2091.82	1967.19	3726.11	2141.96	2030.39	2026.62	2150.27	1832.75	1706.23	1698.85	1552.44	1181.58	2330.68	1687.02	-0.448196	1.4265	0.0374537	1.49526
Ralb	Ras-related protein Ral-B OS=Mus musculus OX=10090 GN=Ralb PE=1 SV=1	6.26	23463.6	2037.44	Q9JIW9	4	27.67	RALB_MOUSE	77.0261	58.9284	84.2609	57.2362	55.2807	69.1051	47.7407	50.1444	43.3584	65.4104	58.5635	50.7247	66.9729	52.657	-0.341973	1.45264	0.035266	1.49235
Endod1	Endonuclease domain-containing 1 protein OS=Mus musculus OX=10090 GN=Endod1 PE=1 SV=2	5.76	55946.6	1017.06	Q8C522	11	34.13	ENDD1_MOUSE	1387.88	1433.36	1342.48	1347.18	1387	1240.05	1128.59	1036.89	1226.46	1199.39	1229.03	1337.31	1356.32	1192.94	-0.188177	1.4802	0.0330979	1.49211
Jup	Junction plakoglobin OS=Mus musculus OX=10090 GN=Jup PE=1 SV=3	5.72	82542.3	1011.06	Q02257	23	37.85	PLAK_MOUSE	2326.69	2149.33	2150.96	2236.57	2273.91	1128.45	1492.85	1518.23	540.57	627.899	1877.28	1844.19	2044.32	1316.84	-0.755783	1.28286	0.0521362	1.48894
Ndufs1	NADH-ubiquinone oxidoreductase 75 kDa subunit_ mitochondrial OS=Mus musculus OX=10090 GN=Ndufs1 PE=1 SV=2	5.38	80803.5	2583.57	Q91VD9	31	53.23	NDUS1_MOUSE	2401	2321.33	2389.78	2160.85	2837.44	2163.69	2030.09	1826.67	2042.74	2516.95	1568.67	1705.38	2379.01	1948.42	-0.298761	1.45776	0.0348534	1.48806
Cfl1	Cofilin-1 OS=Mus musculus OX=10090 GN=Cfl1 PE=1 SV=3	8.23	18787.7	16054	P18760	11	66.27	COF1_MOUSE	1663.45	1212.32	1840.92	1551.19	1694.65	1410.93	1793.34	1826.59	2876.91	1744.43	1822.47	2026.04	1562.24	2014.96	0.356708	1.44083	0.0362384	1.48433
Ndufb7	NADH dehydrogenase [ubiquinone] 1 beta subcomplex subunit 7 OS=Mus musculus OX=10090 GN=Ndufb7 PE=1 SV=3	8.25	16558.9	1194.22	Q9CR61	6	60.58	NDUB7_MOUSE	244.766	249.452	250.237	231.665	271.893	258.404	228.562	233.09	194.614	249.92	163.285	197.368	251.069	211.14	-0.262389	1.45999	0.0346742	1.48338
Immt	MICOS complex subunit Mic60 OS=Mus musculus OX=10090 GN=Immt PE=1 SV=1	6.19	84299.4	956.266	Q8CAQ8	24	41.35	MIC60_MOUSE	1436.99	1487.7	1498.13	1295.01	1538.4	1443.4	1216.09	1343.74	1366.86	1372.44	953.575	1066.53	1449.94	1219.87	-0.260454	1.45999	0.0346742	1.48304
Svip	Small VCP/p97-interacting protein OS=Mus musculus OX=10090 GN=Svip PE=3 SV=1	9.51	8477.66	4367.28	Q3UZP4	2	32.47	SVIP_MOUSE	196.366	171.621	189.84	218.118	185.31	152.908	196.147	217.167	222.811	240.027	219.597	207.146	185.694	217.149	0.231666	1.46321	0.0344187	1.48143
Ndufs8	NADH dehydrogenase [ubiquinone] iron-sulfur protein 8_ mitochondrial OS=Mus musculus OX=10090 GN=Ndufs8 PE=1 SV=1	5.85	24494.6	663.212	Q8K3J1	2	12.74	NDUS8_MOUSE	121.473	125.071	133.977	114.371	114.978	115.249	117.936	109.246	95.8595	95.4913	114.882	98.4832	120.853	105.316	-0.201512	1.46417	0.0343425	1.47797
Uchl1	Ubiquitin carboxyl-terminal hydrolase isozyme L1 OS=Mus musculus OX=10090 GN=Uchl1 PE=1 SV=1	4.97	25180.5	485.473	Q9R0P9	5	42.6	UCHL1_MOUSE	206.051	190.79	220.925	207.759	133.679	159.513	270.082	286.525	240.773	267.206	189.183	196.365	186.453	241.689	0.377516	1.4265	0.0374537	1.47561
Stx1b	Syntaxin-1B OS=Mus musculus OX=10090 GN=Stx1b PE=1 SV=1	5.09	33472.9	8844.99	P61264	14	51.74	STX1B_MOUSE	2912.24	3162.24	3235.7	3308.31	3603.11	3577.96	2574.44	2765.4	2851.38	2534.89	2899.61	3392.53	3299.92	2836.38	-0.221345	1.45836	0.0348052	1.47506
Hspa8	Heat shock cognate 71 kDa protein OS=Mus musculus OX=10090 GN=Hspa8 PE=1 SV=1	5.2	71099.3	6345.95	P63017	27	55.11	HSP7C_MOUSE	4628.1	4534.23	5391.7	5275.8	5484.12	4905.49	5532.49	5717.87	5466.97	6199.96	5649.6	5575.74	5036.58	5690.44	0.178775	1.46417	0.0343425	1.47504
Rab8b	Ras-related protein Rab-8B OS=Mus musculus OX=10090 GN=Rab8b PE=1 SV=1	9.55	23774.2	3586.14	P61028	3	14.01	RAB8B_MOUSE	65.2815	66.0262	76.4804	71.1736	79.525	72.506	68.4734	62.9463	57.9597	61.2022	60.9064	67.1803	71.8321	63.1114	-0.185454	1.45999	0.0346742	1.47172
Gstm5	Glutathione S-transferase Mu 5 OS=Mus musculus OX=10090 GN=Gstm5 PE=1 SV=1	7.01	27034.2	1154.67	P48774	6	28.57	GSTM5_MOUSE	159.725	154.008	161.952	148.423	168.541	182.662	191.971	166.989	168.374	189.966	218.138	194.99	162.552	188.404	0.210087	1.45264	0.035266	1.46776
Picalm	Phosphatidylinositol-binding clathrin assembly protein OS=Mus musculus OX=10090 GN=Picalm PE=1 SV=1	7.98	71714.6	282.919	Q7M6Y3	3	4.55	PICAL_MOUSE	319.738	353.638	457.341	365.106	351.429	387.027	537.008	589.349	352.245	389.904	446.19	591.864	372.38	484.427	0.360046	1.42113	0.0379198	1.46603
Actr3	Actin-related protein 3 OS=Mus musculus OX=10090 GN=Actr3 PE=1 SV=3	5.53	47813.4	299.624	Q99JY9	2	7.89	ARP3_MOUSE	136.985	162.607	170.103	153.926	161.818	188.714	199.721	179.149	178.053	192.193	171.635	224.583	162.359	190.889	0.23433	1.44491	0.0358994	1.46379
Arhgdia	Rho GDP-dissociation inhibitor 1 OS=Mus musculus OX=10090 GN=Arhgdia PE=1 SV=3	4.92	23464.5	2948.16	Q99PT1	4	39.22	GDIR1_MOUSE	368.31	421.044	409.199	419.321	353.595	316.606	439.687	446.299	376.81	494.08	458.865	477.396	381.346	448.856	0.237632	1.44259	0.0360923	1.46203
Pafah1b2	Platelet-activating factor acetylhydrolase IB subunit alpha2 OS=Mus musculus OX=10090 GN=Pafah1b2 PE=1 SV=2	5.52	25752.5	293.71	Q61206	2	12.23	PA1B2_MOUSE	123.881	117.947	126.658	113.634	84.0106	97.4605	186.742	163.495	144.345	127.054	98.7834	151.656	110.598	145.346	0.380741	1.40404	0.0394419	1.45475
Ndufc2	NADH dehydrogenase [ubiquinone] 1 subunit C2 OS=Mus musculus OX=10090 GN=Ndufc2 PE=1 SV=1	9.57	14220.7	562.113	Q9CQ54	2	16.67	NDUC2_MOUSE	314.104	202.875	205.387	226.439	234.013	197.511	178.303	174.764	205.776	203.057	154.962	195.989	230.055	185.475	-0.298741	1.41915	0.0380937	1.45025
Gnb4	Guanine nucleotide-binding protein subunit beta-4 OS=Mus musculus OX=10090 GN=Gnb4 PE=1 SV=4	5.73	38120.4	3827.29	P29387	6	28.53	GBB4_MOUSE	250.158	278.004	292.136	274.188	304.864	272.438	291.045	317.886	297.844	305.698	325.967	347.52	278.631	314.327	0.174065	1.43836	0.0364453	1.44885
Camk2g	Calcium/calmodulin-dependent protein kinase type II subunit gamma OS=Mus musculus OX=10090 GN=Camk2g PE=1 SV=1	7.32	60291.3	903.637	Q923T9	10	20.79	KCC2G_MOUSE	238.489	231.174	302.183	290.7	331.252	289.956	256.533	240.966	228.507	231.991	243.322	216.297	280.626	236.269	-0.238576	1.4265	0.0374537	1.44632
Plp1	Myelin proteolipid protein OS=Mus musculus OX=10090 GN=Plp1 PE=1 SV=2	8.29	30875.6	11680.9	P60202	11	37.55	MYPR_MOUSE	22686.6	23886	23491.1	18555.8	23026.9	21411.7	22205	26355.6	24684.5	29453.5	29863.4	24319.4	22176.4	26146.9	0.234635	1.4265	0.0374537	1.44567
Dynll2	Dynein light chain 2_ cytoplasmic OS=Mus musculus OX=10090 GN=Dynll2 PE=1 SV=1	7.26	10463.9	8941.13	Q9D0M5	3	49.44	DYL2_MOUSE	459.083	457.404	397.281	484.203	475.767	420.02	593.435	566.351	459.629	588.444	462.183	491.975	448.96	527.003	0.226083	1.4265	0.0374537	1.44431
Gpi	Glucose-6-phosphate isomerase OS=Mus musculus OX=10090 GN=Gpi PE=1 SV=4	8.22	62995.1	5216.85	P06745	21	47.31	G6PI_MOUSE	6744.99	6968.65	7613.87	7050.21	7835.37	7133.22	8435.98	7627.1	9784.8	9275.95	7552.94	7573.4	7224.38	8375.03	0.20736	1.4265	0.0374537	1.4415
Rhoa	Transforming protein RhoA OS=Mus musculus OX=10090 GN=Rhoa PE=1 SV=1	5.75	22124.4	13430.7	Q9QUI0	9	59.07	RHOA_MOUSE	983.753	988.271	1033.88	854.658	998.73	893.233	811.37	740.767	878.752	848.665	862.689	922.06	958.755	844.051	-0.183992	1.4265	0.0374537	1.43832
Ndufa9	NADH dehydrogenase [ubiquinone] 1 alpha subcomplex subunit 9_ mitochondrial OS=Mus musculus OX=10090 GN=Ndufa9 PE=1 SV=2	10.24	42639.3	1239.24	Q9DC69	11	37.93	NDUA9_MOUSE	816.658	825.046	903.365	769.786	975.014	915.079	833.467	737.085	775.517	825.203	633.396	641.545	867.491	741.036	-0.231295	1.41915	0.0380937	1.43787
Ndufa7	NADH dehydrogenase [ubiquinone] 1 alpha subcomplex subunit 7 OS=Mus musculus OX=10090 GN=Ndufa7 PE=1 SV=3	10.79	12632.6	1088.04	Q9Z1P6	5	47.79	NDUA7_MOUSE	115.666	119.076	119.27	107.15	128.396	125.475	113.204	106.208	112.262	94.6198	95.5285	109.8	119.172	105.27	-0.180322	1.4265	0.0374537	1.43786
Atp5po	ATP synthase subunit O_ mitochondrial OS=Mus musculus OX=10090 GN=Atp5po PE=1 SV=1	10.66	23420.6	6755.21	Q9DB20	12	73.71	ATPO_MOUSE	2332.97	2357.17	2107.24	1986.34	2533.53	1900.36	2080.63	2183.98	1847.27	1726.94	1676.46	1640.97	2202.93	1859.37	-0.245759	1.41441	0.0385113	1.4356
Tpi1	Triosephosphate isomerase OS=Mus musculus OX=10090 GN=Tpi1 PE=1 SV=5	7.1	27054.8	1432.76	P17751	11	65.06	TPIS_MOUSE	337.066	338.514	345.327	367.081	241.333	267.065	510.355	484.239	387.29	362.293	333.442	339.206	316.064	402.804	0.345478	1.39197	0.0405534	1.4342
Ndufs3	NADH dehydrogenase [ubiquinone] iron-sulfur protein 3_ mitochondrial OS=Mus musculus OX=10090 GN=Ndufs3 PE=1 SV=2	6.81	30320.4	1605.65	Q9DCT2	5	32.32	NDUS3_MOUSE	719.072	692.684	671.03	649.248	753.023	711.696	634.578	667.078	694.374	579.498	553.702	581.229	699.459	618.41	-0.180842	1.42113	0.0379198	1.43259
Cadm2	Cell adhesion molecule 2 OS=Mus musculus OX=10090 GN=Cadm2 PE=1 SV=2	5.08	48015.1	720.573	Q8BLQ9	6	20.46	CADM2_MOUSE	401.684	434.485	474.447	440.695	490.894	539.248	382.541	396.727	344.623	394.013	399.58	466.34	463.575	397.304	-0.22181	1.41441	0.0385113	1.4317
Gng3	Guanine nucleotide-binding protein G(I)/G(S)/G(O) subunit gamma-3 OS=Mus musculus OX=10090 GN=Gng3 PE=1 SV=1	7.83	8532.89	2460.1	P63216	3	72	GBG3_MOUSE	81.8536	80.9598	77.0775	92.5685	91.1268	90.0854	80.9484	67.6905	78.1103	77.6921	63.4892	79.2192	85.612	74.5249	-0.202443	1.41441	0.0385113	1.42883
Map1b	Microtubule-associated protein 1B OS=Mus musculus OX=10090 GN=Map1b PE=1 SV=2	4.57	271510	284.285	P14873	17	9.42	MAP1B_MOUSE	2288.56	2208.77	2808.26	2957.08	3008.06	2952.66	2525.32	2238.72	2153.29	2108.3	2438.43	2230.19	2703.9	2282.38	-0.23625	1.40404	0.0394419	1.42378
Tkt	Transketolase OS=Mus musculus OX=10090 GN=Tkt PE=1 SV=1	7.25	68314.9	8157.48	P40142	29	65.97	TKT_MOUSE	7100.6	7433.23	7868.55	7706.89	7400.9	7068.65	7761.85	8602.64	8193.72	9194.14	7558.25	8500.51	7429.8	8301.85	0.158117	1.41417	0.0385326	1.42298
Vamp2	Vesicle-associated membrane protein 2 OS=Mus musculus OX=10090 GN=Vamp2 PE=1 SV=2	8.64	12747.8	5011.06	P63044	3	34.48	VAMP2_MOUSE	127.921	196.292	168.403	199.82	189.123	173.841	271.813	267.982	204.468	218.481	189.18	180.29	175.9	222.036	0.333041	1.38047	0.0416419	1.42007
Slc3a2	4F2 cell-surface antigen heavy chain OS=Mus musculus OX=10090 GN=Slc3a2 PE=1 SV=1	5.54	58450.7	537.956	P10852	10	22.24	4F2_MOUSE	580.052	560.595	639.744	618.245	773.004	803.421	599.207	590.364	496.96	536.464	588.034	503.033	662.51	552.344	-0.252937	1.39306	0.0404519	1.41584
Lgi1	Leucine-rich glioma-inactivated protein 1 OS=Mus musculus OX=10090 GN=Lgi1 PE=1 SV=1	7.96	64385.2	478.804	Q9JIA1	12	23.16	LGI1_MOUSE	715.014	498.69	598.103	552.501	624.998	578.269	393.613	400.872	488.18	568.465	442.159	612.905	594.596	484.366	-0.307241	1.38047	0.0416419	1.41425
Ndufs2	NADH dehydrogenase [ubiquinone] iron-sulfur protein 2_ mitochondrial OS=Mus musculus OX=10090 GN=Ndufs2 PE=1 SV=1	6.58	53025	833.213	Q91WD5	10	28.29	NDUS2_MOUSE	1370.86	988.521	1405.39	794.108	1420.51	1176.02	846.978	713.264	820.773	1435.48	640.967	770.349	1192.57	871.302	-0.474288	1.32993	0.0467809	1.41197
Cpm	Carboxypeptidase M OS=Mus musculus OX=10090 GN=Cpm PE=1 SV=2	7.66	50955.1	599.819	Q80V42	10	30.47	CBPM_MOUSE	2343.7	494.554	2613.37	2310.11	2490.36	1922.5	428.006	2835.8	485.697	537.301	2605.64	607.344	2029.1	1249.96	-1.01043	0.985716	0.103344	1.4116
Rab6a	Ras-related protein Rab-6A OS=Mus musculus OX=10090 GN=Rab6a PE=1 SV=4	5.23	23703.9	1741.45	P35279	5	34.62	RAB6A_MOUSE	143.627	145.379	154.092	160.581	139.15	151.634	176.838	167.548	153.666	174.367	152.875	170.88	149.077	166.029	0.154629	1.39306	0.0404519	1.40162
Vamp3	Vesicle-associated membrane protein 3 OS=Mus musculus OX=10090 GN=Vamp3 PE=1 SV=1	8.86	11594.3	5180.06	P63024	4	56.31	VAMP3_MOUSE	184.317	220.105	223.998	232.3	234.93	244.003	292.782	269.619	247.04	249.379	245.906	232.997	223.276	256.287	0.200544	1.38177	0.0415171	1.39625
Sirt2	NAD-dependent protein deacetylase sirtuin-2 OS=Mus musculus OX=10090 GN=Sirt2 PE=1 SV=2	5.06	43883.6	19497	Q8VDQ8	19	60.93	SIR2_MOUSE	11457.3	12393.5	11643	12382.1	11858.7	11744	13077.6	12162.8	13592.7	12712.2	13040.4	13582.9	11913.1	13028.1	0.12866	1.38047	0.0416419	1.38645
Ppia	Peptidyl-prolyl cis-trans isomerase A OS=Mus musculus OX=10090 GN=Ppia PE=1 SV=2	8	18142.5	21590.2	P17742	9	70.73	PPIA_MOUSE	3769.13	4183.81	4064.62	3873.66	3350.95	3863.62	4404.94	4465.5	4442.9	4311.24	3896.13	4260.87	3850.97	4296.93	0.160058	1.35739	0.0439144	1.3668
Sirpa	Tyrosine-protein phosphatase non-receptor type substrate 1 OS=Mus musculus OX=10090 GN=Sirpa PE=1 SV=2	8.27	56984.3	309.793	P97797	4	11.89	SHPS1_MOUSE	668.949	557.846	698.875	792.097	947.772	751.256	918.313	651.644	444.252	410.216	438.513	479.79	736.132	557.121	-0.446744	1.28761	0.0515689	1.36291
Mapk1	Mitogen-activated protein kinase 1 OS=Mus musculus OX=10090 GN=Mapk1 PE=1 SV=3	6.57	41674.9	826.372	P63085	11	41.62	MK01_MOUSE	268.551	349.097	430.086	372.906	305.719	395.861	400.925	403.201	414.624	454.094	375.916	511.523	353.703	426.714	0.280895	1.33177	0.0465829	1.36107
Fah	Fumarylacetoacetase OS=Mus musculus OX=10090 GN=Fah PE=1 SV=2	6.79	46518.1	480.59	P35505	7	18.62	FAAA_MOUSE	614.519	172.312	504.899	497.831	670.003	603.005	706.339	708.154	729.549	554.242	769.012	863.832	510.428	721.855	0.607206	1.21388	0.0611108	1.35728
Abat	4-aminobutyrate aminotransferase_ mitochondrial OS=Mus musculus OX=10090 GN=Abat PE=1 SV=1	8.02	57136.3	475.107	P61922	9	29.6	GABT_MOUSE	18113.6	16200.2	15749.2	14764.6	13361.8	10075.2	14014.5	13153.4	7349.85	9781.77	10664.4	12499.9	14710.8	11244	-0.396399	1.29637	0.0505398	1.35562
Vsnl1	Visinin-like protein 1 OS=Mus musculus OX=10090 GN=Vsnl1 PE=1 SV=2	4.82	22313.5	7445.16	P62761	10	59.16	VISL1_MOUSE	1522.28	1533.59	1885.21	1933.46	1752.18	1578.6	1475.73	1579.5	1361.96	1367.88	1460.42	1637.81	1700.89	1480.55	-0.196697	1.33963	0.0457479	1.35399
Gnaq	Guanine nucleotide-binding protein G(q) subunit alpha OS=Mus musculus OX=10090 GN=Gnaq PE=1 SV=4	5.35	42443.3	2516.65	P21279	11	41.78	GNAQ_MOUSE	1885.18	1901.52	1890.07	1568.46	1902.11	1875.21	2120.94	2054.52	2291.34	2162.18	1735.83	2250.29	1837.09	2102.52	0.19227	1.3385	0.0458673	1.35224
Vamp1	Vesicle-associated membrane protein 1 OS=Mus musculus OX=10090 GN=Vamp1 PE=1 SV=1	6.62	13004	1031.02	Q62442	3	33.9	VAMP1_MOUSE	50.7485	43.9093	58.9346	53.6878	72.7588	77.2913	51.2857	44.3141	39.6706	44.6462	48.7983	53.6879	59.555	47.0672	-0.318445	1.31409	0.0485193	1.35212
Cmtm5	CKLF-like MARVEL transmembrane domain-containing protein 5 OS=Mus musculus OX=10090 GN=Cmtm5 PE=1 SV=1	4.55	17617.5	1540.95	Q9D6G9	3	25	CKLF5_MOUSE	250.639	275.653	390.952	386.766	288.664	251.768	251.579	251.966	242.595	273.612	254.993	204.388	307.407	246.522	-0.298619	1.31619	0.0482848	1.34964
Slc6a9	Sodium- and chloride-dependent glycine transporter 1 OS=Mus musculus OX=10090 GN=Slc6a9 PE=1 SV=3	7.68	77513.8	652.457	P28571	6	9.97	SC6A9_MOUSE	1678.9	1485.16	1839.02	1969.09	2236.94	1962.62	2306.98	2147.03	1986.16	2097.77	2120.49	2253.2	1861.95	2151.94	0.219109	1.33082	0.0466856	1.34873
Arl8b	ADP-ribosylation factor-like protein 8B OS=Mus musculus OX=10090 GN=Arl8b PE=1 SV=1	8.6	21767.2	1706.12	Q9CQW2	4	27.42	ARL8B_MOUSE	152.264	135.206	140.158	168.521	150.351	158.559	209.063	157.578	185.127	152.412	173.388	169.132	150.843	174.45	0.205597	1.33063	0.0467062	1.34642
Slc44a1	Choline transporter-like protein 1 OS=Mus musculus OX=10090 GN=Slc44a1 PE=1 SV=3	8.74	74606.9	3720.99	Q6X893	20	31.09	CTL1_MOUSE	7839.53	7684.68	7382.75	6950.15	7552.28	7485.41	7683.92	7555.89	9119.03	8473.19	8392.33	8620.98	7482.46	8307.56	0.148868	1.33691	0.0460354	1.34517
Rap2b	Ras-related protein Rap-2b OS=Mus musculus OX=10090 GN=Rap2b PE=1 SV=1	4.53	20732.5	1359.59	P61226	6	39.89	RAP2B_MOUSE	91.9557	77.9028	95.1215	73.3862	91.5759	88.7637	56.7918	67.1136	87.1664	82.2387	73.4749	70.6507	86.451	72.906	-0.253167	1.31619	0.0482848	1.34032
Ctsd	Cathepsin D OS=Mus musculus OX=10090 GN=Ctsd PE=1 SV=1	6.8	45410.1	1339.96	P18242	10	33.41	CATD_MOUSE	1322.97	1232.49	1163.58	988.937	942.589	1137.57	835.276	950.742	950.368	1020.73	980.805	1074.85	1131.36	968.796	-0.218125	1.31619	0.0482848	1.33414
Syt1	Synaptotagmin-1 OS=Mus musculus OX=10090 GN=Syt1 PE=1 SV=1	8.82	47760.2	1264.74	P46096	13	35.63	SYT1_MOUSE	645.526	547.829	643.407	640.146	781.976	786.305	632.943	668.495	497.574	537.973	518.858	550.333	674.198	567.696	-0.244911	1.3102	0.0489553	1.33289
Ndufa8	NADH dehydrogenase [ubiquinone] 1 alpha subcomplex subunit 8 OS=Mus musculus OX=10090 GN=Ndufa8 PE=1 SV=3	8.48	20448.3	1313.54	Q9DCJ5	6	39.53	NDUA8_MOUSE	368.616	460.93	381.908	341.282	398.177	385.296	408.357	355.208	303.869	356.934	271.916	264.827	389.368	326.852	-0.26407	1.3053	0.0495108	1.33174
Slc25a4	ADP/ATP translocase 1 OS=Mus musculus OX=10090 GN=Slc25a4 PE=1 SV=4	10.19	33132.4	8707.48	P48962	16	64.43	ADT1_MOUSE	4883.92	4720.41	4525.56	4674.44	5799.9	5509.8	4583.41	4543.1	4482.88	4653.07	4343.09	3875.56	5019	4413.52	-0.182005	1.31619	0.0482848	1.32871
Prdx2	Peroxiredoxin-2 OS=Mus musculus OX=10090 GN=Prdx2 PE=1 SV=3	5.04	21949.8	1825.55	Q61171	9	51.52	PRDX2_MOUSE	616.481	661.386	629.258	571.797	663.14	636.864	707.939	710.483	632.05	637.967	795.509	801.547	629.821	714.249	0.176935	1.31619	0.0482848	1.32803
Ndufb4	NADH dehydrogenase [ubiquinone] 1 beta subcomplex subunit 4 OS=Mus musculus OX=10090 GN=Ndufb4 PE=1 SV=3	10.31	15081.3	3039.52	Q9CQC7	4	45.74	NDUB4_MOUSE	267.285	269.848	246.301	261.288	290.253	256.466	241.274	249.486	262.487	239.959	212.131	224.355	265.24	238.282	-0.156211	1.31619	0.0482848	1.32543
Rala	Ras-related protein Ral-A OS=Mus musculus OX=10090 GN=Rala PE=1 SV=1	7	23723.9	4691.47	P63321	5	34.95	RALA_MOUSE	1297.51	1288.45	1364.02	1300.96	1398.59	1126.8	1192.08	1146.82	1088.42	1145.02	1273.79	1139.22	1296.05	1164.22	-0.153189	1.31619	0.0482848	1.32507
Dstn	Destrin OS=Mus musculus OX=10090 GN=Dstn PE=1 SV=3	7.99	18863.8	1064.41	Q9R0P5	6	38.18	DEST_MOUSE	168.208	148.926	152.425	139.365	138.276	117.858	181.125	161.153	160.251	135.682	191.453	200.652	144.176	171.719	0.248544	1.29452	0.0507547	1.31817
Uqcr10	Cytochrome b-c1 complex subunit 9 OS=Mus musculus OX=10090 GN=Uqcr10 PE=1 SV=1	9.69	7445.54	1909.55	Q8R1I1	2	37.5	QCR9_MOUSE	208.347	220.587	193.609	156.066	203.113	188.81	194.752	189.794	162.539	150.621	150.194	149.51	195.088	166.235	-0.231664	1.29637	0.0505398	1.3169
Glud1	Glutamate dehydrogenase 1_ mitochondrial OS=Mus musculus OX=10090 GN=Glud1 PE=1 SV=1	7.99	61679.1	1746.87	P26443	19	48.57	DHE3_MOUSE	909.131	1505.5	1074.92	933.761	1471.17	1464.27	1599.71	1337.7	2169.37	1511.16	1290.75	1527.12	1226.46	1572.63	0.370702	1.25911	0.0550672	1.31254
Ezr	Ezrin OS=Mus musculus OX=10090 GN=Ezr PE=1 SV=3	5.75	69521	1324.44	P26040	13	23.04	EZRI_MOUSE	522.099	536.95	510.235	499.559	471.668	439.534	573.549	602.133	500	498.049	597.037	586.59	496.674	559.56	0.170619	1.28513	0.0518646	1.29641
Lrrc57	Leucine-rich repeat-containing protein 57 OS=Mus musculus OX=10090 GN=Lrrc57 PE=1 SV=1	8.4	27159.4	523.754	Q9D1G5	6	33.05	LRC57_MOUSE	158.488	184.137	190.125	189.206	158.723	177.165	165.431	145.543	145.294	175.976	149.005	158.867	176.307	156.686	-0.169742	1.28286	0.0521362	1.29404
Sspn	Sarcospan OS=Mus musculus OX=10090 GN=Sspn PE=1 SV=1	7.76	24657	382.081	Q62147	2	8.8	SSPN_MOUSE	1421.66	1492.21	1102.25	1137.22	1312.47	853.199	1069.98	1270.05	246.762	594.865	702.987	1232.46	1219.83	852.85	-0.684469	1.09547	0.0802652	1.29173
Mobp	Myelin-associated oligodendrocyte basic protein OS=Mus musculus OX=10090 GN=Mobp PE=1 SV=1	11.73	19596.5	13973.3	Q9D2P8	6	34.12	MOBP_MOUSE	5321.37	5367.88	8264.27	5645.41	4937.54	4815.14	4429.74	4570.47	5944.98	4980.45	3653.1	3698.47	5725.27	4546.2	-0.327986	1.23695	0.0579489	1.2797
Atp2b1	Plasma membrane calcium-transporting ATPase 1 OS=Mus musculus OX=10090 GN=Atp2b1 PE=1 SV=1	5.56	135717	652.271	G5E829	21	24.43	AT2B1_MOUSE	1267.71	1377.06	1417.64	1440.75	1600.25	1571.8	1767.71	1539	1563.2	1498.03	1594.73	1752.19	1445.87	1619.14	0.164844	1.26781	0.0539748	1.27848
Anxa2	Annexin A2 OS=Mus musculus OX=10090 GN=Anxa2 PE=1 SV=2	7.7	38961.4	2103.09	P07356	13	41.3	ANXA2_MOUSE	1053.7	1037.98	1003.49	913.676	860.578	609.227	785.445	767.174	570.956	613.62	854.134	779.153	913.107	728.414	-0.317309	1.23695	0.0579489	1.277
Ndufa12	NADH dehydrogenase [ubiquinone] 1 alpha subcomplex subunit 12 OS=Mus musculus OX=10090 GN=Ndufa12 PE=1 SV=2	9.77	17143.5	1951.12	Q7TMF3	6	57.93	NDUAC_MOUSE	210.232	226.058	238.961	229.374	251.33	217.61	206.141	206.28	225	211.624	170.542	206.58	228.927	204.361	-0.166333	1.26125	0.0547963	1.27217
Rab7a	Ras-related protein Rab-7a OS=Mus musculus OX=10090 GN=Rab7a PE=1 SV=2	6.57	23774.9	4583.86	P51150	11	62.32	RAB7A_MOUSE	413.641	410.155	392.64	361.292	460.684	386.757	451.64	441.783	426.867	409.954	478.928	536.896	404.195	457.678	0.17768	1.25725	0.0553027	1.26975
Slc25a3	Phosphate carrier protein_ mitochondrial OS=Mus musculus OX=10090 GN=Slc25a3 PE=1 SV=1	9.6	40088.6	4032.01	Q8VEM8	15	36.13	MPCP_MOUSE	3448.12	3895.04	3561.8	3766.31	4283.36	4079.76	3407.27	3518.68	3485.8	3843.02	3011.41	3231.58	3839.06	3416.29	-0.168395	1.25725	0.0553027	1.26848
Tubb4b	Tubulin beta-4B chain OS=Mus musculus OX=10090 GN=Tubb4b PE=1 SV=1	4.6	50287.4	14628.8	P68372	20	62.47	TBB4B_MOUSE	2699.13	2853.96	2999.49	2728	3173.7	3320.4	2722.14	2674.77	2743.72	2779.6	2636.49	2454.35	2962.45	2668.51	-0.147737	1.25327	0.0558127	1.26194
Ywhae	14-3-3 protein epsilon OS=Mus musculus OX=10090 GN=Ywhae PE=1 SV=1	4.44	29345	5238.32	P62259	14	60.78	1433E_MOUSE	726.473	720.2	953.428	842.411	766.201	667.166	874.191	963.809	901.694	843.453	836.86	873.428	779.313	882.239	0.187432	1.23695	0.0579489	1.25107
Gnb2	Guanine nucleotide-binding protein G(I)/G(S)/G(T) subunit beta-2 OS=Mus musculus OX=10090 GN=Gnb2 PE=1 SV=3	5.56	38072.5	14498.5	P62880	11	59.41	GBB2_MOUSE	4747.19	5802.62	5111.05	4980.42	5158.08	5373.19	6031.2	5081.98	5469.12	6158.62	5660.31	6705.03	5195.43	5851.04	0.168599	1.23695	0.0579489	1.24839
Gng7	Guanine nucleotide-binding protein G(I)/G(S)/G(O) subunit gamma-7 OS=Mus musculus OX=10090 GN=Gng7 PE=1 SV=2	8.87	7593.75	9502.1	Q61016	3	64.71	GBG7_MOUSE	267.019	253.473	235.406	273.571	251.571	216.174	266.925	263.653	279.04	254.283	302.863	327.578	249.536	282.39	0.177249	1.23374	0.0583797	1.24641
Rab14	Ras-related protein Rab-14 OS=Mus musculus OX=10090 GN=Rab14 PE=1 SV=3	5.82	24125.1	3809.12	Q91V41	12	72.56	RAB14_MOUSE	275.025	311.395	308.528	322.544	337.88	283.529	321.084	347.928	329.53	316.737	345.968	393.827	306.483	342.512	0.160072	1.23374	0.0583797	1.24408
Dlat	Dihydrolipoyllysine-residue acetyltransferase component of pyruvate dehydrogenase complex_ mitochondrial OS=Mus musculus OX=10090 GN=Dlat PE=1 SV=2	8.71	68512.1	1187.49	Q8BMF4	17	39.72	ODP2_MOUSE	1430.71	1537.61	1265.39	1416.84	1636.78	1682.37	1260.09	1373.54	1533.71	1384.1	1092.04	1051.59	1494.95	1282.51	-0.227343	1.21807	0.0605239	1.23911
Tubb5	Tubulin beta-5 chain OS=Mus musculus OX=10090 GN=Tubb5 PE=1 SV=1	4.59	50127.2	13895.8	P99024	20	62.61	TBB5_MOUSE	1498.82	1604.02	1708.26	1595.94	2117.12	1973.19	1625.76	1618.89	1326.65	1539.56	1564.79	1395.11	1749.56	1511.79	-0.203721	1.21286	0.0612553	1.22985
Baiap2	Brain-specific angiogenesis inhibitor 1-associated protein 2 OS=Mus musculus OX=10090 GN=Baiap2 PE=1 SV=2	9.47	59465.1	266.375	Q8BKX1	4	9.35	BAIP2_MOUSE	383.894	432.469	371.88	445.061	395.658	340.104	341.4	292.823	400.001	347.223	335.087	365.473	394.844	347.001	-0.186786	1.20526	0.0623362	1.21965
Tppp	Tubulin polymerization-promoting protein OS=Mus musculus OX=10090 GN=Tppp PE=1 SV=1	10.1	23745.7	7773.98	Q7TQD2	7	36.7	TPPP_MOUSE	3368.15	3397.56	3778.76	3511.38	3545.77	3365.88	4061.17	3750.64	3533.11	3592.56	3843.25	4265.99	3494.58	3841.12	0.134451	1.21055	0.0615817	1.21799
Atp5f1c	ATP synthase subunit gamma_ mitochondrial OS=Mus musculus OX=10090 GN=Atp5f1c PE=1 SV=1	9.48	33000	2908.96	Q91VR2	10	33.56	ATPG_MOUSE	1531.45	1670.97	1510.79	1463.68	1601.87	1415.49	1342.05	1317.88	1492.93	1621.28	1076.17	1209.52	1532.37	1343.3	-0.200545	1.20072	0.0629912	1.21735
Golga7	Golgin subfamily A member 7 OS=Mus musculus OX=10090 GN=Golga7 PE=1 SV=1	6.9	16020.1	328.377	Q91W53	2	13.14	GOGA7_MOUSE	75.119	78.3196	72.7201	71.8052	59.0528	89.0992	62.9025	NA	49.5696	39.4881	59.3594	85.6094	74.3526	59.3858	-0.361488	1.16054	0.0690974	1.21553
Bdh1	D-beta-hydroxybutyrate dehydrogenase_ mitochondrial OS=Mus musculus OX=10090 GN=Bdh1 PE=1 SV=2	9.34	38641.3	879.711	Q80XN0	8	29.15	BDH_MOUSE	374.33	347.761	379.509	379.806	328.413	363.191	303.196	342.921	378.227	350.368	235.966	257.717	362.169	311.399	-0.236239	1.19177	0.0643028	1.21496
Psap	Prosaposin OS=Mus musculus OX=10090 GN=Psap PE=1 SV=2	4.9	63304.1	1969.28	Q61207	9	24.78	SAP_MOUSE	8126.92	8183.79	7723.73	8094.72	7346.56	6546.94	6972.76	6650.5	7575.78	6565.91	6594.62	7082.85	7670.44	6907.07	-0.148741	1.20372	0.0625573	1.21288
Ermn	Ermin OS=Mus musculus OX=10090 GN=Ermn PE=1 SV=1	4.34	32319	2663.04	Q5EBJ4	11	51.25	ERMIN_MOUSE	820.615	838.349	955.473	1028.18	694.686	870.59	647.217	677.046	782.59	799.521	686.388	873.127	867.982	744.315	-0.219123	1.19028	0.0645238	1.21028
Gpm6a	Neuronal membrane glycoprotein M6-a OS=Mus musculus OX=10090 GN=Gpm6a PE=1 SV=1	5.01	31890.9	2015.79	P35802	7	18.35	GPM6A_MOUSE	2091.23	1910.53	1877.97	2011.5	2537.35	2301.48	1721.09	1870.97	1685.85	1960.04	1970.2	1994.72	2121.68	1867.15	-0.179276	1.19643	0.0636165	1.20979
Rtn4	Reticulon-4 OS=Mus musculus OX=10090 GN=Rtn4 PE=1 SV=2	4.27	127127	1006.46	Q99P72	23	33.73	RTN4_MOUSE	2693.47	2950.94	3305.06	3058.75	2977.5	2812.02	2561.52	2475.23	2542.49	2799.55	2812.77	2921.22	2966.29	2685.46	-0.143234	1.19643	0.0636165	1.20497
Hsd17b12	Very-long-chain 3-oxoacyl-CoA reductase OS=Mus musculus OX=10090 GN=Hsd17b12 PE=1 SV=1	10	34970	196.549	O70503	3	11.54	DHB12_MOUSE	NA	135.699	123.264	108.139	117.615	NA	144.32	143.204	155.677	123.751	NA	NA	121.179	141.738	0.226054	1.17383	0.067015	1.1954
Cfl2	Cofilin-2 OS=Mus musculus OX=10090 GN=Cfl2 PE=1 SV=1	8.16	18823.7	3030.93	P45591	6	42.77	COF2_MOUSE	1709.95	1601.03	1807.41	1648.55	1880.99	1021.74	1759.17	1741.48	2085.31	1833.75	1990.73	2086.76	1611.61	1916.2	0.272372	1.16054	0.0690974	1.19207
Ppp2r1a	Serine/threonine-protein phosphatase 2A 65 kDa regulatory subunit A alpha isoform OS=Mus musculus OX=10090 GN=Ppp2r1a PE=1 SV=3	4.82	66121.1	293.97	Q76MZ3	7	14.26	2AAA_MOUSE	397.636	356.08	407.225	393.531	380.357	402.125	428.898	424.758	464.993	379.325	407.611	470.812	389.492	429.4	0.13822	1.17148	0.0673787	1.1796
Ndufv1	NADH dehydrogenase [ubiquinone] flavoprotein 1_ mitochondrial OS=Mus musculus OX=10090 GN=Ndufv1 PE=1 SV=1	8.16	51518.6	2655.76	Q91YT0	20	59.7	NDUV1_MOUSE	1175.7	1229.15	1166.21	1060.44	1251	1129.39	1006.46	1033.57	1162.67	1216.22	844.297	948.301	1168.65	1035.25	-0.183382	1.16313	0.0686855	1.1775
Ndufb10	NADH dehydrogenase [ubiquinone] 1 beta subcomplex subunit 10 OS=Mus musculus OX=10090 GN=Ndufb10 PE=1 SV=3	8.08	21309	3484	Q9DCS9	6	53.98	NDUBA_MOUSE	339.729	347.99	360.274	333.866	429.114	373.56	351.39	361.571	289.783	332.729	323.631	265.762	364.089	320.811	-0.185556	1.16054	0.0690974	1.17528
Atp1a1	Sodium/potassium-transporting ATPase subunit alpha-1 OS=Mus musculus OX=10090 GN=Atp1a1 PE=1 SV=1	5.14	114294	14671.9	Q8VDN2	42	48.09	AT1A1_MOUSE	16572.2	16280.1	17201.2	17338.1	19253.1	19639.9	14922.2	14327.4	17206	15613.9	17106.3	16691.6	17714.1	15977.9	-0.148596	1.16054	0.0690974	1.17001
Sdhb	Succinate dehydrogenase [ubiquinone] iron-sulfur subunit_ mitochondrial OS=Mus musculus OX=10090 GN=Sdhb PE=1 SV=1	8.72	32612.4	740.001	Q9CQA3	8	35.82	SDHB_MOUSE	447.594	428.044	421.312	400.425	392.413	344.275	406.313	361.552	386.92	363.504	307.42	340.016	405.677	360.954	-0.169282	1.14713	0.0712636	1.15956
Rab1b	Ras-related protein Rab-1B OS=Mus musculus OX=10090 GN=Rab1b PE=1 SV=1	5.4	22358.3	4354.13	Q9D1G1	8	54.73	RAB1B_MOUSE	176.722	186.982	182.236	172.057	168.71	187.833	204.82	205.882	197.603	176.444	218.852	179.158	179.09	197.127	0.135351	1.14713	0.0712636	1.15509
Mtco2	Cytochrome c oxidase subunit 2 OS=Mus musculus OX=10090 GN=Mtco2 PE=1 SV=1	4.41	26147.6	3754.97	P00405	5	26.43	COX2_MOUSE	2601.96	2546.69	2561.59	2718.51	2492.9	2380.22	2440.31	2576.96	2507.99	2087.41	2067.32	2214.84	2550.31	2315.8	-0.14351	1.14401	0.0717771	1.15298
Ube2v1	Ubiquitin-conjugating enzyme E2 variant 1 OS=Mus musculus OX=10090 GN=Ube2v1 PE=1 SV=1	8.2	16468.8	804.029	Q9CZY3	5	46.94	UB2V1_MOUSE	123.26	142.139	121.122	143.151	156.598	146.397	329.696	154.976	150.036	143.381	176.121	154.075	138.778	184.714	0.349763	1.08862	0.081542	1.14343
Letm1	Mitochondrial proton/calcium exchanger protein OS=Mus musculus OX=10090 GN=Letm1 PE=1 SV=1	6.14	83673.1	163.508	Q9Z2I0	2	3.52	LETM1_MOUSE	370.771	375.222	387.804	409.195	390.884	404.814	350.558	371.2	429.395	329.54	322.553	303.685	389.781	351.155	-0.158944	1.09762	0.0798696	1.10907
Tomm70	Mitochondrial import receptor subunit TOM70 OS=Mus musculus OX=10090 GN=Tomm70 PE=1 SV=2	7.39	68331.7	357.582	Q9CZW5	10	19.8	TOM70_MOUSE	579.354	580.421	620.874	571.004	679.805	643.535	592.23	573.603	594.015	592.151	478.06	445.765	612.499	545.971	-0.172389	1.0929	0.0807419	1.10641
Gnao1	Guanine nucleotide-binding protein G(o) subunit alpha OS=Mus musculus OX=10090 GN=Gnao1 PE=1 SV=3	5.2	40654.9	12657.4	P18872	14	50.85	GNAO_MOUSE	6707.64	6348.81	7729.86	7305	7168.53	7336.06	7603.4	6976.1	8227.38	8115.64	7695.83	7917.34	7099.32	7755.95	0.128499	1.09786	0.0798257	1.10535
Pdha1	Pyruvate dehydrogenase E1 component subunit alpha_ somatic form_ mitochondrial OS=Mus musculus OX=10090 GN=Pdha1 PE=1 SV=1	8.14	43916.1	2150.9	P35486	14	43.33	ODPA_MOUSE	1231.23	1268.18	1191.5	1119.72	1190.67	991.291	1099.71	1023.12	1158.42	1162.32	839.138	876.955	1165.43	1026.61	-0.190186	1.08633	0.0819729	1.10285
Rab5b	Ras-related protein Rab-5B OS=Mus musculus OX=10090 GN=Rab5b PE=1 SV=1	8.24	23935	2610.78	P61021	6	35.81	RAB5B_MOUSE	179.983	172.828	204.718	182.064	188.789	171.114	200.449	196.839	214.219	187.113	185.219	219.36	183.249	200.533	0.129794	1.09182	0.080944	1.0995
Camk2a	Calcium/calmodulin-dependent protein kinase type II subunit alpha OS=Mus musculus OX=10090 GN=Camk2a PE=1 SV=2	6.66	54685.1	2203.21	P11798	16	40.17	KCC2A_MOUSE	1320.03	1468.05	1562.64	1551.21	1936.08	1931.39	1706.72	1412.08	1287.65	1227.27	1356.98	1418.81	1628.23	1401.58	-0.210051	1.07074	0.0849695	1.09115
Gna13	Guanine nucleotide-binding protein subunit alpha-13 OS=Mus musculus OX=10090 GN=Gna13 PE=1 SV=1	8.26	44396.9	1388.61	P27601	12	44.3	GNA13_MOUSE	300.749	309.214	278.912	282.298	312.933	292.182	294.535	301.982	332.112	307.316	361.98	347.6	296.048	324.254	0.128453	1.07782	0.0835956	1.08544
Gsn	Gelsolin OS=Mus musculus OX=10090 GN=Gsn PE=1 SV=3	5.78	86340.9	399.439	P13020	9	16.54	GELS_MOUSE	523.395	618.568	595.803	623.028	568.904	594.052	703.355	784.59	687.541	785.986	550.345	550.324	587.292	677.023	0.192169	1.0566	0.0877807	1.07393
Ywhah	14-3-3 protein eta OS=Mus musculus OX=10090 GN=Ywhah PE=1 SV=2	4.61	28382.9	1962.04	P68510	4	17.07	1433F_MOUSE	110.107	118.634	135.523	206.021	169.189	117.963	131.345	234.108	170.169	137.474	190.411	217.877	142.906	180.231	0.33926	1.01731	0.0960918	1.07239
Pfkl	ATP-dependent 6-phosphofructokinase_ liver type OS=Mus musculus OX=10090 GN=Pfkl PE=1 SV=4	6.78	86158.4	643.623	P12382	14	21.79	PFKAL_MOUSE	680.761	726.875	751.839	615.785	697.166	730.291	792.593	715.52	798.924	922.524	738.459	701.084	700.453	778.184	0.148607	1.06086	0.0869241	1.07122
Got2	Aspartate aminotransferase_ mitochondrial OS=Mus musculus OX=10090 GN=Got2 PE=1 SV=1	9.36	47810.7	12042.3	P05202	21	60.93	AATM_MOUSE	11995.1	12964.7	13324.3	13605.2	14498.7	14365	14260	13853.4	14293.1	14650.1	15038.6	15146.9	13458.8	14540.4	0.113736	1.06086	0.0869241	1.06694
Ndufb5	NADH dehydrogenase [ubiquinone] 1 beta subcomplex subunit 5_ mitochondrial OS=Mus musculus OX=10090 GN=Ndufb5 PE=1 SV=1	9.81	21767.3	1083.99	Q9CQH3	5	28.04	NDUB5_MOUSE	433.472	418.765	387.52	394.558	454.578	346.528	350.743	409.207	402.479	315.452	157.36	347.529	405.903	330.462	-0.35555	0.99747	0.100584	1.05894
Slc2a1	Solute carrier family 2_ facilitated glucose transporter member 1 OS=Mus musculus OX=10090 GN=Slc2a1 PE=1 SV=4	9.08	54326.9	243.926	P17809	3	4.88	GTR1_MOUSE	403.148	356.501	643.373	402.896	418.563	414.258	523.246	543.668	448.167	514.724	458.511	562.371	439.79	508.448	0.231546	1.02193	0.095075	1.04784
Cox6b1	Cytochrome c oxidase subunit 6B1 OS=Mus musculus OX=10090 GN=Cox6b1 PE=1 SV=2	8.95	10299.6	9536.21	P56391	5	70.93	CX6B1_MOUSE	864.075	835.01	870.185	820.079	826.353	778.182	797.154	763.343	899.933	719.232	703.979	685.754	832.314	761.566	-0.133368	1.03382	0.0925074	1.04239
Eef2	Elongation factor 2 OS=Mus musculus OX=10090 GN=Eef2 PE=1 SV=2	6.43	96283.7	191.943	P58252	4	4.31	EF2_MOUSE	484.843	493.868	578.768	434.585	466.69	409.935	587.727	457.856	279.286	354.257	311.968	NA	478.115	398.219	-0.309092	0.975201	0.105876	1.02301
Lasp1	LIM and SH3 domain protein 1 OS=Mus musculus OX=10090 GN=Lasp1 PE=1 SV=1	6.7	30393.6	614.559	Q61792	4	15.21	LASP1_MOUSE	324.26	287.876	400.646	271.505	247.964	236.54	300.465	249.012	208.611	184.733	284.355	247.521	294.798	245.783	-0.258867	0.982354	0.104147	1.01589
Myl6	Myosin light polypeptide 6 OS=Mus musculus OX=10090 GN=Myl6 PE=1 SV=3	4.36	17101.2	264.807	Q60605	2	11.26	MYL6_MOUSE	80.7247	76.5246	89.6149	81.6003	72.0877	90.5856	97.7205	94.0407	86.3092	89.1116	84.5797	84.3585	81.8563	89.3534	0.12894	1.00157	0.0996396	1.00983
Ndufb11	NADH dehydrogenase [ubiquinone] 1 beta subcomplex subunit 11_ mitochondrial OS=Mus musculus OX=10090 GN=Ndufb11 PE=1 SV=2	4.92	17500.8	1300.21	O09111	6	42.38	NDUBB_MOUSE	168.597	198.951	178.88	168.974	202.95	189.537	171.466	149.265	182.081	174.537	138.214	182.793	184.648	166.393	-0.154059	0.997863	0.100493	1.00969
Gstm2	Glutathione S-transferase Mu 2 OS=Mus musculus OX=10090 GN=Gstm2 PE=1 SV=2	7.24	25887.9	3090.56	P15626	4	21.1	GSTM2_MOUSE	1474.07	1465.52	1525.11	1557.14	1684.83	1318.46	1594.64	1753.05	1562.43	1572.2	1727.82	1582.4	1504.19	1632.09	0.120043	1.00157	0.0996396	1.00874
Rac1	Ras-related C3 botulinum toxin substrate 1 OS=Mus musculus OX=10090 GN=Rac1 PE=1 SV=1	8.58	21849.3	6433.51	P63001	8	43.75	RAC1_MOUSE	2441.76	2723.24	2769.04	2679.01	2660.71	2486.22	2596.17	2422.94	2451.25	2176.89	2253.48	2646.35	2626.66	2424.51	-0.117503	1.00157	0.0996396	1.00844
Atp1b1	Sodium/potassium-transporting ATPase subunit beta-1 OS=Mus musculus OX=10090 GN=Atp1b1 PE=1 SV=1	8.82	35593.8	9776.88	P14094	10	33.55	AT1B1_MOUSE	10626.8	11860	12067.3	11701.8	12792.2	11334.5	9801.88	11628.8	10334.4	10851.9	11579.8	10735.7	11730.4	10822.1	-0.116562	1.00157	0.0996396	1.00833
Sypl1	Synaptophysin-like protein 1 OS=Mus musculus OX=10090 GN=Sypl1 PE=1 SV=2	8.95	29241.6	919.333	O09117	4	21.07	SYPL1_MOUSE	826.174	793.842	959.261	900.603	715.914	741.258	964.971	1149.67	957.853	1073.6	773.796	781.619	822.842	950.252	0.199729	0.987817	0.102845	1.00781
Mtnd1	NADH-ubiquinone oxidoreductase chain 1 OS=Mus musculus OX=10090 GN=Mtnd1 PE=1 SV=3	6.54	36116.4	155.172	P03888	2	5.03	NU1M_MOUSE	253.214	288.192	290.065	263.16	372.929	337.69	241.881	295.999	266.739	310.465	236.006	210.19	300.875	260.213	-0.209006	0.985716	0.103344	1.00763
Hepacam	Hepatocyte cell adhesion molecule OS=Mus musculus OX=10090 GN=Hepacam PE=1 SV=2	9.88	46595	1292.33	Q640R3	9	32.3	HECAM_MOUSE	1491.49	1459.34	1457.15	1623.28	1632.02	1680.27	1290.93	1272.28	1396.69	1360.04	1610.79	1587.51	1557.26	1419.71	-0.137241	0.997549	0.100566	1.00695
Aspa	Aspartoacylase OS=Mus musculus OX=10090 GN=Aspa PE=1 SV=2	6.15	35800.9	302.663	Q8R3P0	4	14.1	ACY2_MOUSE	145.062	179.182	222.496	200.725	113.072	122.398	236.378	166.952	187.758	184.43	193.363	195.056	163.822	193.99	0.280294	0.964857	0.108428	1.00475
Thy1	Thy-1 membrane glycoprotein OS=Mus musculus OX=10090 GN=Thy1 PE=1 SV=1	9.29	18308.1	11324.3	P01831	5	35.8	THY1_MOUSE	2757	2834.84	3005.56	2981.54	3107.51	2893.28	2735.05	2842.68	2553.28	2742.95	2829.14	2752.59	2929.96	2742.62	-0.0950787	0.997549	0.100566	1.00207
Dnm1	Dynamin-1 OS=Mus musculus OX=10090 GN=Dnm1 PE=1 SV=2	7.66	98202.2	5867.49	P39053	37	58.59	DYN1_MOUSE	5204.34	5348.65	6243.35	5844.52	7962.45	8472.72	6844.61	6860.88	7605.74	8217.09	7295.97	7785.7	6512.67	7435	0.213778	0.975201	0.105876	0.998358
Bcas1	Breast carcinoma-amplified sequence 1 homolog OS=Mus musculus OX=10090 GN=Bcas1 PE=1 SV=3	5.84	67833.8	2255.9	Q80YN3	11	24.49	BCAS1_MOUSE	6220.03	6760.27	6165.89	7010.63	5203.36	5143.96	5533.34	6020.84	5603.95	5204.42	5151.82	5105.33	6084.02	5436.62	-0.154799	0.985716	0.103344	0.997797
Atp2a2	Sarcoplasmic/endoplasmic reticulum calcium ATPase 2 OS=Mus musculus OX=10090 GN=Atp2a2 PE=1 SV=2	5.06	116512	272.883	O55143	8	9.96	AT2A2_MOUSE	826.25	811.48	839.859	932.153	915.226	1024.59	829.954	901.882	784.457	669.011	936.961	640.176	891.593	793.74	-0.177134	0.953422	0.111321	0.969738
Sccpdh	Saccharopine dehydrogenase-like oxidoreductase OS=Mus musculus OX=10090 GN=Sccpdh PE=1 SV=1	8.7	47699.7	240.034	Q8R127	3	5.83	SCPDL_MOUSE	228.503	183.271	296.852	202.076	182.926	150.271	295.238	232.672	270.059	304.432	188.291	204.109	207.317	249.134	0.275369	0.925483	0.118718	0.965581
Map6	Microtubule-associated protein 6 OS=Mus musculus OX=10090 GN=Map6 PE=1 SV=2	10.16	96735	1116.81	Q7TSJ2	27	40.51	MAP6_MOUSE	2135.78	2189.6	2229.72	2155.02	2215.25	1986.07	2090.3	1963.16	2207.14	1916.44	1854.79	2015.48	2151.91	2007.89	-0.101251	0.959996	0.109649	0.965321
Canx	Calnexin OS=Mus musculus OX=10090 GN=Canx PE=1 SV=1	4.3	67677.2	392.089	P35564	8	18.1	CALX_MOUSE	893.7	929.581	1063.17	922.314	1104.4	1021.44	1008.53	985.016	864.784	859.739	838.949	869.546	989.102	904.427	-0.128375	0.953422	0.111321	0.962026
Nsf	Vesicle-fusing ATPase OS=Mus musculus OX=10090 GN=Nsf PE=1 SV=2	6.55	83183.9	3060.9	P46460	38	53.36	NSF_MOUSE	3570.58	3722.63	3777.54	3412.28	4197.45	3896.14	3768.54	3464.51	3498.45	3571.4	3220.71	3388.51	3762.77	3485.36	-0.109054	0.9551	0.110892	0.961306
Rap1b	Ras-related protein Rap-1b OS=Mus musculus OX=10090 GN=Rap1b PE=1 SV=2	5.46	21052.9	8171.57	Q99JI6	9	59.78	RAP1B_MOUSE	443.794	421.335	477.963	446.553	437.232	426.392	407.173	421.108	394.631	406.23	423.658	437.725	442.211	415.088	-0.0909344	0.956317	0.110582	0.960631
Atp5me	ATP synthase subunit e_ mitochondrial OS=Mus musculus OX=10090 GN=Atp5me PE=1 SV=2	9.84	8235.62	3130.86	Q06185	3	43.66	ATP5I_MOUSE	154.686	154.793	129.275	150.847	131.913	114.135	127.528	132.645	134.561	131.462	110.792	112.638	139.275	124.938	-0.152116	0.944662	0.11359	0.956831
Cd81	CD81 antigen OS=Mus musculus OX=10090 GN=Cd81 PE=1 SV=2	5.46	26498.9	13115.1	P35762	4	30.93	CD81_MOUSE	7152.81	8053.46	8612.56	8168.98	8181.57	8604.31	6494.92	6408.14	8670.14	8261.72	7020.49	7453.33	8128.95	7384.79	-0.145164	0.944662	0.11359	0.95575
Myl12b	Myosin regulatory light chain 12B OS=Mus musculus OX=10090 GN=Myl12b PE=1 SV=2	4.49	19836.2	395.88	Q3THE2	3	17.44	ML12B_MOUSE	87.7177	92.1153	98.4457	106.865	105.289	106.874	107.77	116.173	114.463	97.158	98.2688	121.494	99.5512	109.221	0.132881	0.94574	0.113308	0.955029
Gnai2	Guanine nucleotide-binding protein G(i) subunit alpha-2 OS=Mus musculus OX=10090 GN=Gnai2 PE=1 SV=5	5.12	41059.3	9703.36	P08752	15	57.46	GNAI2_MOUSE	2673.03	2466.68	2804.32	2958.73	2514.07	2555.74	2614.64	2710.3	2882.12	3062.89	3023.77	2957.82	2662.09	2875.26	0.111755	0.948232	0.11266	0.954795
Mag	Myelin-associated glycoprotein OS=Mus musculus OX=10090 GN=Mag PE=1 SV=3	4.85	70243.4	4685.84	P20917	14	31.9	MAG_MOUSE	15368.2	15978.4	17022.4	14740.2	14625	15114	15457.4	14852.7	14192.8	14509.5	12385.2	14623.5	15474.7	14336.9	-0.111583	0.944662	0.11359	0.951229
Gnb1	Guanine nucleotide-binding protein G(I)/G(S)/G(T) subunit beta-1 OS=Mus musculus OX=10090 GN=Gnb1 PE=1 SV=3	5.56	38175.4	17024.8	P62874	11	58.53	GBB1_MOUSE	4577	5087.43	5313.83	4807.27	5162.36	5027.64	5011.97	5140.66	5448.52	5498.62	5226.22	5671.18	4995.92	5332.86	0.0945771	0.925483	0.118718	0.930303
Gnai1	Guanine nucleotide-binding protein G(i) subunit alpha-1 OS=Mus musculus OX=10090 GN=Gnai1 PE=1 SV=1	5.61	40931.4	8109.57	B2RSH2	10	33.9	GNAI1_MOUSE	2780.13	2737.23	3169.24	2900.3	3126.19	2944.42	2974.37	3005.06	3088.43	3263.05	3145.37	3447.28	2942.92	3153.93	0.100194	0.920693	0.120035	0.926129
Hsp90b1	Endoplasmin OS=Mus musculus OX=10090 GN=Hsp90b1 PE=1 SV=2	4.55	92761.1	178.697	P08113	2	3.24	ENPL_MOUSE	NA	250.805	198.125	235.738	282.011	268.747	275.774	266.162	268.75	238.022	302.49	299.817	247.085	275.169	0.161253	0.905866	0.124203	0.920107
Sdha	Succinate dehydrogenase [ubiquinone] flavoprotein subunit_ mitochondrial OS=Mus musculus OX=10090 GN=Sdha PE=1 SV=1	7.06	73669	873.259	Q8K2B3	17	38.4	SDHA_MOUSE	1070.72	1151.8	1268.91	1118.16	1131.03	1134.11	1087.08	1034.19	1160.25	1179.81	861.118	978.992	1145.79	1050.24	-0.131797	0.907623	0.123702	0.917142
Prkaca	cAMP-dependent protein kinase catalytic subunit alpha OS=Mus musculus OX=10090 GN=Prkaca PE=1 SV=3	9.23	40684.7	318.116	P05132	3	8.55	KAPCA_MOUSE	407.225	395.985	398.033	410.186	524.763	493.577	451.087	274.107	399.954	432.046	359.385	396.064	438.295	385.441	-0.194159	0.889465	0.128984	0.91041
Sfxn3	Sideroflexin-3 OS=Mus musculus OX=10090 GN=Sfxn3 PE=1 SV=1	9.88	35691.4	1904.26	Q91V61	8	34.27	SFXN3_MOUSE	699.655	616.676	591.914	639.024	658.422	632.873	604.527	606.043	612.369	699.266	496.72	447.187	639.761	577.685	-0.16076	0.894774	0.127417	0.909101
Ube2l3	Ubiquitin-conjugating enzyme E2 L3 OS=Mus musculus OX=10090 GN=Ube2l3 PE=1 SV=1	8.82	18032.7	1171.86	P68037	7	59.09	UB2L3_MOUSE	159.566	159.497	152.424	146.47	141.279	108.347	169.145	169.659	139.086	136.043	172.846	201.115	144.597	164.649	0.186312	0.889465	0.128984	0.908769
Ca14	Carbonic anhydrase 14 OS=Mus musculus OX=10090 GN=Ca14 PE=1 SV=1	5.93	37733.5	430.615	Q9WVT6	5	17.8	CAH14_MOUSE	435.377	465.014	462.096	449.292	409.79	376.724	337.859	380.241	413.063	438.033	389.981	424.282	433.049	397.243	-0.125769	0.896664	0.126863	0.905441
Gja1	Gap junction alpha-1 protein OS=Mus musculus OX=10090 GN=Gja1 PE=1 SV=2	8.93	43517.7	723.817	P23242	3	7.85	CXA1_MOUSE	471.757	791.659	495.089	800.061	553.363	705.733	595.745	605.602	722.071	333.881	127.032	649.23	636.277	505.593	-0.501602	0.751248	0.177318	0.903315
Cyb5b	Cytochrome b5 type B OS=Mus musculus OX=10090 GN=Cyb5b PE=1 SV=1	4.6	16375.1	1598.67	Q9CQX2	4	50.68	CYB5B_MOUSE	180.553	185.586	182.398	172.397	194.553	190.409	187.827	185.813	161.425	179.902	146.385	166.117	184.316	171.245	-0.110554	0.876927	0.132762	0.883868
Rhog	Rho-related GTP-binding protein RhoG OS=Mus musculus OX=10090 GN=Rhog PE=1 SV=1	8.08	21764.7	17170.6	P84096	12	82.2	RHOG_MOUSE	1155.48	1283.9	1406.53	1352.16	1344.41	1163.7	1192.16	1285.2	1428.24	1612.08	1451.23	1482.39	1284.37	1408.55	0.130298	0.872063	0.134257	0.881743
Igsf8	Immunoglobulin superfamily member 8 OS=Mus musculus OX=10090 GN=Igsf8 PE=1 SV=2	7.9	65638.3	3154.49	Q8R366	12	33.72	IGSF8_MOUSE	3669.3	3545.02	3114.68	3197.31	1976.72	1643.92	2118.11	2454.66	2649.68	2685.93	1717.05	1889.39	2857.82	2252.47	-0.301682	0.822688	0.150422	0.876258
Lsamp	Limbic system-associated membrane protein OS=Mus musculus OX=10090 GN=Lsamp PE=1 SV=1	6.24	38485.4	695.144	Q8BLK3	8	27.86	LSAMP_MOUSE	271.626	331.004	342.704	362.827	442.878	420.249	339.269	289.398	288.164	276.22	378.836	327.079	361.881	316.494	-0.18391	0.850819	0.140988	0.870469
Pcmt1	Protein-L-isoaspartate(D-aspartate) O-methyltransferase OS=Mus musculus OX=10090 GN=Pcmt1 PE=1 SV=3	7.61	24691.5	718.645	P23506	6	48.02	PIMT_MOUSE	110.019	126.987	99.5579	104.548	128.935	141.894	128.74	105.63	147.171	129.343	154.206	132.855	118.657	132.991	0.16587	0.84807	0.141883	0.864139
Oxct1	Succinyl-CoA:3-ketoacid coenzyme A transferase 1_ mitochondrial OS=Mus musculus OX=10090 GN=Oxct1 PE=1 SV=1	8.72	56387.9	645.077	Q9D0K2	9	25.19	SCOT1_MOUSE	250.122	290.155	307.967	250.662	376.819	349.516	303.738	340.974	313.319	426.422	292.947	407.506	304.207	347.484	0.193777	0.84008	0.144517	0.862139
Atp5pd	ATP synthase subunit d_ mitochondrial OS=Mus musculus OX=10090 GN=Atp5pd PE=1 SV=3	5.38	18806.5	8021.01	Q9DCX2	10	63.98	ATP5H_MOUSE	1224.32	1208.64	1273	1273.01	1040.79	1105.39	1143.56	1108.65	1204.23	1200.99	896.833	948.388	1187.52	1083.77	-0.137157	0.850819	0.140988	0.861804
Atp5pb	ATP synthase F(0) complex subunit B1_ mitochondrial OS=Mus musculus OX=10090 GN=Atp5pb PE=1 SV=1	9.5	29062.9	2151.71	Q9CQQ7	7	30.47	AT5F1_MOUSE	1568.53	1520.06	1693.55	1504.91	1723.66	1497.02	1537.17	1533.96	1683.05	1496.44	1210.99	1261.4	1584.62	1453.84	-0.131577	0.850819	0.140988	0.860933
Gstp1	Glutathione S-transferase P 1 OS=Mus musculus OX=10090 GN=Gstp1 PE=1 SV=2	7.96	23780.3	9031.63	P19157	8	53.33	GSTP1_MOUSE	2025.64	2009.13	2443	2255.47	2149.93	2073.01	2402.12	1943.66	2280.3	2468.95	2774.25	2341.55	2159.36	2368.47	0.128788	0.850819	0.140988	0.860511
Prnp	Major prion protein OS=Mus musculus OX=10090 GN=Prnp PE=1 SV=2	9.63	28148.6	2163.79	P04925	4	16.54	PRIO_MOUSE	672.224	729.143	709.457	667.305	654.197	602.534	610.497	496.21	704.865	655.659	625.512	614.86	672.477	617.934	-0.127409	0.850819	0.140988	0.860306
Mbp	Myelin basic protein OS=Mus musculus OX=10090 GN=Mbp PE=1 SV=2	10.27	27167.7	7858.56	P04370	9	35.6	MBP_MOUSE	25246.1	15258.4	23941.2	14970.4	19420.2	15288.5	20724.7	22280.5	17090.3	28853	19953.8	24488.6	19020.8	22231.8	0.24009	0.82562	0.14941	0.85982
Phb2	Prohibitin-2 OS=Mus musculus OX=10090 GN=Phb2 PE=1 SV=1	10.39	33296.4	2949.48	O35129	14	53.18	PHB2_MOUSE	554.86	622.55	671.933	639.724	745.67	635.645	645.032	564.387	648.29	662.99	491.349	491.475	645.064	583.92	-0.149549	0.842954	0.143564	0.856117
Syp	Synaptophysin OS=Mus musculus OX=10090 GN=Syp PE=1 SV=2	4.63	34309.8	953.948	Q62277	4	14.33	SYPH_MOUSE	330.654	325.624	421.537	298.791	567.179	494.994	365.39	381.072	284.462	313.188	290.845	395.766	406.463	338.454	-0.235813	0.8215	0.150834	0.854675
Map1a	Microtubule-associated protein 1A OS=Mus musculus OX=10090 GN=Map1a PE=1 SV=2	4.73	301509	147.361	Q9QYR6	8	3.35	MAP1A_MOUSE	1654	1884.66	2288.41	2347.71	2093.89	2109.8	2076.64	1529.06	1979.79	1868.09	1942.15	1767.76	2063.08	1860.58	-0.145963	0.82562	0.14941	0.838423
Cntn1	Contactin-1 OS=Mus musculus OX=10090 GN=Cntn1 PE=1 SV=1	5.76	114244	2766.29	P12960	36	51.76	CNTN1_MOUSE	4780.05	4904.28	5631.96	4771.76	5335.7	5196.77	4600.81	4733.62	4983.86	4248.35	5047.99	4993.21	5103.42	4767.97	-0.0979741	0.832573	0.147037	0.838318
Map1lc3a	Microtubule-associated proteins 1A/1B light chain 3A OS=Mus musculus OX=10090 GN=Map1lc3a PE=1 SV=1	9.17	14329.5	729.57	Q91VR7	3	23.14	MLP3A_MOUSE	199.522	161.881	177.947	182.372	203.144	238.302	196.553	184.982	163.486	177.405	174.983	154.674	193.861	175.347	-0.138358	0.82562	0.14941	0.837133
Gnaz	Guanine nucleotide-binding protein G(z) subunit alpha OS=Mus musculus OX=10090 GN=Gnaz PE=1 SV=4	7.5	41363	482.356	O70443	3	9.58	GNAZ_MOUSE	108.736	140.176	130.459	97.7756	140.451	165.63	113.451	117.241	115.596	105.657	122.853	114.839	130.538	114.94	-0.163444	0.816166	0.152698	0.83237
Rab5a	Ras-related protein Rab-5A OS=Mus musculus OX=10090 GN=Rab5a PE=1 SV=1	8.25	23826.8	3319.26	Q9CQD1	8	53.49	RAB5A_MOUSE	206.042	210.486	219.006	209.726	223.424	211.478	187.046	212.478	218.826	181.44	187.013	216.97	213.36	200.629	-0.092635	0.804267	0.15694	0.809585
Map6d1	MAP6 domain-containing protein 1 OS=Mus musculus OX=10090 GN=Map6d1 PE=1 SV=1	10.23	20660.8	431.69	Q14BB9	2	15.71	MA6D1_MOUSE	74.6396	91.4652	76.0939	69.3907	62.7022	63.5567	NA	71.1391	70.5572	84.4609	101.511	82.894	72.9747	82.1123	0.169134	0.780155	0.165899	0.798278
Crmp1	Dihydropyrimidinase-related protein 1 OS=Mus musculus OX=10090 GN=Crmp1 PE=1 SV=1	6.71	62510	3239.33	P97427	17	45.1	DPYL1_MOUSE	932.295	1083.47	815.901	845.693	1157.02	1121.21	732.357	787.987	859.872	933.597	1037.18	974.112	992.597	887.518	-0.158316	0.777843	0.166785	0.793791
Eci1	Enoyl-CoA delta isomerase 1_ mitochondrial OS=Mus musculus OX=10090 GN=Eci1 PE=1 SV=2	9.33	32535.7	1477.63	P42125	6	30.8	ECI1_MOUSE	679.666	753.991	805.814	793.4	610.863	580.327	870.392	778.082	646.964	802.503	775.666	756.391	704.01	771.666	0.138128	0.780155	0.165899	0.792289
Mapk3	Mitogen-activated protein kinase 3 OS=Mus musculus OX=10090 GN=Mapk3 PE=1 SV=5	6.18	43408.7	562.183	Q63844	8	24.74	MK03_MOUSE	950.262	919.917	1033.23	238.292	950.943	779.286	1053.62	1119.27	889.556	810.255	844.259	1048.06	811.988	960.836	0.3729	0.697424	0.200713	0.790857
Aco2	Aconitate hydratase_ mitochondrial OS=Mus musculus OX=10090 GN=Aco2 PE=1 SV=1	7.84	86205	4721.96	Q99KI0	34	62.82	ACON_MOUSE	6482.47	7241.92	7461.08	6474.22	8153.56	8197.91	7652.38	7850.44	7930.16	8618.16	7385.48	7716.35	7335.19	7858.83	0.104389	0.777843	0.166785	0.784816
Rufy3	Protein RUFY3 OS=Mus musculus OX=10090 GN=Rufy3 PE=1 SV=1	5.2	53292.3	260.371	Q9D394	2	4.05	RUFY3_MOUSE	184.818	213.643	209.032	232.099	211.331	170.887	215.335	195.521	227.635	217.308	227.475	230.9	203.635	219.029	0.11017	0.777015	0.167103	0.784786
Dnm3	Dynamin-3 OS=Mus musculus OX=10090 GN=Dnm3 PE=1 SV=1	8.5	97589.8	1691.43	Q8BZ98	29	43.22	DYN3_MOUSE	1082.49	1086.58	1388.77	1144.28	1383.98	1375.65	1286.4	1200.17	1413.96	1384.07	1278.42	1564.56	1243.62	1354.6	0.127338	0.769737	0.169927	0.780199
Ndufa2	NADH dehydrogenase [ubiquinone] 1 alpha subcomplex subunit 2 OS=Mus musculus OX=10090 GN=Ndufa2 PE=1 SV=3	10.61	11029.7	1445.87	Q9CQ75	3	33.33	NDUA2_MOUSE	125.668	132.741	85.6139	86.2555	114.479	76.7013	149.55	109.067	108.263	107.583	105.397	121.31	103.576	116.862	0.194521	0.742405	0.180965	0.767465
Ppib	Peptidyl-prolyl cis-trans isomerase B OS=Mus musculus OX=10090 GN=Ppib PE=1 SV=2	10.24	23713.5	712.289	P24369	5	25.46	PPIB_MOUSE	109.695	129.669	137.262	156.826	103.212	107.531	156.593	144.297	120.95	140.035	114.767	146.793	124.033	137.239	0.153992	0.744674	0.180022	0.760429
Dpysl5	Dihydropyrimidinase-related protein 5 OS=Mus musculus OX=10090 GN=Dpysl5 PE=1 SV=1	6.68	62086.8	604.097	Q9EQF6	12	28.55	DPYL5_MOUSE	432.442	470.595	490.239	482.201	558.123	534.288	485.2	515.013	522.882	495.079	549.958	648.194	494.648	536.054	0.114127	0.751248	0.177318	0.759867
Folh1	Glutamate carboxypeptidase 2 OS=Mus musculus OX=10090 GN=Folh1 PE=1 SV=2	8.23	84745.3	309.156	O35409	8	13.7	FOLH1_MOUSE	422.154	386.283	385.891	322.572	328.722	360.087	379.791	331.298	394.79	358.272	499.752	512.069	367.618	412.662	0.153761	0.742405	0.180965	0.75816
Slc2a3	Solute carrier family 2_ facilitated glucose transporter member 3 OS=Mus musculus OX=10090 GN=Slc2a3 PE=1 SV=1	4.75	53992.3	374.49	P32037	4	10.95	GTR3_MOUSE	432.977	417.602	507.661	452.358	630.622	544.109	442.842	423.502	487.685	397.447	459.652	485.911	497.555	449.507	-0.13522	0.742405	0.180965	0.754618
Basp1	Brain acid soluble protein 1 OS=Mus musculus OX=10090 GN=Basp1 PE=1 SV=3	4.28	22086.6	5719.83	Q91XV3	8	65.93	BASP1_MOUSE	1091.57	1058.89	1115.27	1140.05	843.56	1160.54	1014.94	1128.95	870.468	820.094	997.232	1034.95	1068.32	977.772	-0.128194	0.742405	0.180965	0.753391
Dld	Dihydrolipoyl dehydrogenase_ mitochondrial OS=Mus musculus OX=10090 GN=Dld PE=1 SV=2	7.82	54785.7	1489.39	O08749	13	33.99	DLDH_MOUSE	929.007	1022.39	1053.92	1027.91	806.257	996.292	1099.42	1086.04	1230.5	1148.7	865.943	956.806	972.63	1064.57	0.126426	0.742405	0.180965	0.753092
Hspe1	10 kDa heat shock protein_ mitochondrial OS=Mus musculus OX=10090 GN=Hspe1 PE=1 SV=2	9.13	10962.7	4504.66	Q64433	6	67.65	CH10_MOUSE	222.509	228.01	214.682	212.223	130.598	173.075	257.129	247.736	271.193	248.795	164.081	176.916	196.849	227.642	0.209297	0.721434	0.189918	0.751181
Napa	Alpha-soluble NSF attachment protein OS=Mus musculus OX=10090 GN=Napa PE=1 SV=1	5.16	33645.9	502.377	Q9DB05	5	20.68	SNAA_MOUSE	141.839	152.475	164.617	168.217	169.128	180.848	179.238	172.899	147.85	193.021	184.989	172.355	162.854	175.059	0.103727	0.742405	0.180965	0.749616
Uqcrc2	Cytochrome b-c1 complex subunit 2_ mitochondrial OS=Mus musculus OX=10090 GN=Uqcrc2 PE=1 SV=1	9.71	48292	5515.27	Q9DB77	17	45.03	QCR2_MOUSE	3350.33	3514.53	3538.8	3525.36	4082.44	3690.55	3745.27	3643.51	3163.58	3619.9	3151	2973.35	3617	3382.77	-0.0993544	0.742405	0.180965	0.749023
Prdx1	Peroxiredoxin-1 OS=Mus musculus OX=10090 GN=Prdx1 PE=1 SV=1	8.24	22404.6	13806.2	P35700	12	67.84	PRDX1_MOUSE	2976.91	3348.68	3307.13	3153.97	3416.81	3002.94	3302.07	3758.56	3262.61	3035.66	3778.68	3364.3	3201.07	3416.98	0.0917661	0.742405	0.180965	0.748055
Fkbp1a	Peptidyl-prolyl cis-trans isomerase FKBP1A OS=Mus musculus OX=10090 GN=Fkbp1a PE=1 SV=2	8.61	11979.7	9180.79	P26883	3	40.74	FKB1A_MOUSE	708.966	608.69	647.249	654.46	915.03	424.159	762.157	863.233	654.681	629.061	721.924	810.012	659.759	740.178	0.193191	0.722507	0.189449	0.74789
Idh3g	Isocitrate dehydrogenase [NAD] subunit gamma 1_ mitochondrial OS=Mus musculus OX=10090 GN=Idh3g PE=1 SV=1	9.33	43184.7	1006.63	P70404	12	45.8	IDHG1_MOUSE	594.071	627.309	680.663	575.792	660.264	636.8	630.912	620.277	600.519	653.152	482.739	532.576	629.15	586.696	-0.106329	0.736155	0.183588	0.743795
Ndufa3	NADH dehydrogenase [ubiquinone] 1 alpha subcomplex subunit 3 OS=Mus musculus OX=10090 GN=Ndufa3 PE=1 SV=1	9.15	9330.94	1389.44	Q9CQ91	3	50	NDUA3_MOUSE	86.0296	85.4974	84.6408	138.578	97.3444	93.6274	85.609	91.8617	111.319	79.5532	70.3536	78.1684	97.6195	86.1441	-0.172956	0.722507	0.189449	0.74292
Timm13	Mitochondrial import inner membrane translocase subunit Tim13 OS=Mus musculus OX=10090 GN=Timm13 PE=1 SV=1	8.27	10686.1	1890.59	P62075	2	25.26	TIM13_MOUSE	68.8413	66.5514	63.7781	57.0738	70.8912	86.0479	72.5794	81.254	65.705	78.6624	67.4164	83.9825	68.8639	74.9333	0.127081	0.728431	0.186883	0.739433
Qdpr	Dihydropteridine reductase OS=Mus musculus OX=10090 GN=Qdpr PE=1 SV=2	7.85	25798.4	10994	Q8BVI4	13	68.88	DHPR_MOUSE	1836.73	1875.9	2207.23	2119.39	1805.16	1639.2	1876.91	1599.93	1686.85	1892.02	1879.56	1715.25	1913.94	1775.09	-0.104383	0.729927	0.18624	0.737353
Amph	Amphiphysin OS=Mus musculus OX=10090 GN=Amph PE=1 SV=1	4.36	75127.3	177.474	Q7TQF7	5	8.31	AMPH_MOUSE	384.492	381.86	415.095	379.984	389.57	461.06	289.309	395.83	323.512	421.566	392.619	403.734	402.01	371.095	-0.12477	0.723955	0.188819	0.734628
Cox6a1	Cytochrome c oxidase subunit 6A1_ mitochondrial OS=Mus musculus OX=10090 GN=Cox6a1 PE=1 SV=2	10.42	12352.2	589.334	P43024	2	40.54	CX6A1_MOUSE	383.329	373.312	362.027	297.752	297.137	362.068	258.238	343.55	337.971	402.306	269.268	275.005	345.937	314.39	-0.14894	0.719039	0.190968	0.734302
Mpc2	Mitochondrial pyruvate carrier 2 OS=Mus musculus OX=10090 GN=Mpc2 PE=1 SV=1	11.22	14343	604.174	Q9D023	2	17.32	MPC2_MOUSE	132.377	128.58	120.364	66.2265	139.082	140.856	105.824	101.129	111.502	120.448	97.6862	77.3761	121.248	102.327	-0.215139	0.697848	0.200517	0.730258
Slc25a22	Mitochondrial glutamate carrier 1 OS=Mus musculus OX=10090 GN=Slc25a22 PE=1 SV=1	9.37	35126.7	1584.16	Q9D6M3	8	38.08	GHC1_MOUSE	627.627	539.245	692.986	510.362	585.942	752.772	553.227	639.02	618.792	661.726	360.808	464.121	618.156	549.616	-0.187169	0.702552	0.198357	0.727056
Dlst	Dihydrolipoyllysine-residue succinyltransferase component of 2-oxoglutarate dehydrogenase complex_ mitochondrial OS=Mus musculus OX=10090 GN=Dlst PE=1 SV=1	9.36	49336.8	938.057	Q9D2G2	8	19.16	ODO2_MOUSE	844.372	683.509	459.061	653.732	765.497	711.328	416.519	716.704	781.343	647.444	387.672	614.903	686.25	594.097	-0.231579	0.688986	0.204651	0.726863
Adam22	Disintegrin and metalloproteinase domain-containing protein 22 OS=Mus musculus OX=10090 GN=Adam22 PE=1 SV=2	7.67	102395	1090.45	Q9R1V6	20	31.64	ADA22_MOUSE	9306.93	12967.7	15358.8	10788.7	9490.28	11105.8	9930.2	9232.62	11418.4	10422.3	9650.23	10975.4	11503	10271.5	-0.144515	0.702552	0.198357	0.717261
Cldn11	Claudin-11 OS=Mus musculus OX=10090 GN=Cldn11 PE=1 SV=1	7.81	22855.7	4086.44	Q60771	2	14.98	CLD11_MOUSE	1063.01	1043.96	1215.61	1056.05	1006.54	925.468	1531.09	1744.82	925.515	976.383	1628.52	829.628	1051.77	1272.66	0.216225	0.677744	0.210018	0.7114
Tspan2	Tetraspanin-2 OS=Mus musculus OX=10090 GN=Tspan2 PE=1 SV=1	7.89	24808.9	5827.68	Q922J6	3	19	TSN2_MOUSE	2173.86	2502.67	2384.06	2516.35	2359.95	2109.68	2600.29	2487.59	2118.49	2124.37	3949.47	2740.98	2341.09	2670.2	0.159265	0.685935	0.206094	0.704182
Pip4k2a	Phosphatidylinositol 5-phosphate 4-kinase type-2 alpha OS=Mus musculus OX=10090 GN=Pip4k2a PE=1 SV=1	6.57	46379.7	455.909	O70172	6	18.27	PI42A_MOUSE	491.9	449.724	513.75	447.045	442.49	393.191	409.421	477.403	567.229	516.28	441.403	566.695	456.35	496.405	0.115963	0.692999	0.202769	0.702634
Rab35	Ras-related protein Rab-35 OS=Mus musculus OX=10090 GN=Rab35 PE=1 SV=1	8.39	23310.4	4062.64	Q6PHN9	5	34.33	RAB35_MOUSE	136.685	151.268	168.848	155.667	171.023	145.342	161.915	147.082	148.024	108.925	153.212	142.059	154.805	143.536	-0.115455	0.688986	0.204651	0.698592
Ntm	Neurotrimin OS=Mus musculus OX=10090 GN=Ntm PE=1 SV=2	7.74	38554.8	233.684	Q99PJ0	2	8.14	NTRI_MOUSE	181.363	253.547	385.289	468.686	370.83	280.484	345.177	202.779	230.977	202.295	300.241	311.606	323.367	265.512	-0.249513	0.650334	0.2237	0.696557
Cend1	Cell cycle exit and neuronal differentiation protein 1 OS=Mus musculus OX=10090 GN=Cend1 PE=1 SV=1	9.72	15044	2659.7	Q9JKC6	3	44.97	CEND_MOUSE	650.557	424.593	455.832	440.934	535.99	457.692	414.926	425.668	398.853	396.368	539.724	508.002	494.266	447.257	-0.138511	0.677744	0.210018	0.691753
Pex5l	PEX5-related protein OS=Mus musculus OX=10090 GN=Pex5l PE=1 SV=2	5.04	63420	302.644	Q8C437	3	7.41	PEX5R_MOUSE	318.519	276.947	321.585	349.718	345.59	308.396	309.239	274.637	229.949	254.054	337.187	366.583	320.126	295.275	-0.130974	0.676183	0.210774	0.688751
Glul	Glutamine synthetase OS=Mus musculus OX=10090 GN=Glul PE=1 SV=6	6.69	42861.1	14269.1	P15105	14	59.25	GLNA_MOUSE	8484.28	8669.86	8956.27	8693.63	8651.18	9162.58	7720.97	7564.97	8741.85	9046.2	8317.91	8827.39	8769.63	8369.88	-0.0701223	0.674132	0.211772	0.677769
Gpr37	Prosaposin receptor GPR37 OS=Mus musculus OX=10090 GN=Gpr37 PE=2 SV=1	8	68372.1	461.457	Q9QY42	3	5.67	GPR37_MOUSE	1173.45	1658.87	1300.93	1316.31	1374.17	1326.59	1078.35	1102.93	1163.9	1132.82	1736.45	1271.14	1358.39	1247.6	-0.135326	0.656563	0.220514	0.670364
Cd82	CD82 antigen OS=Mus musculus OX=10090 GN=Cd82 PE=1 SV=1	4.76	30312.9	4383.22	P40237	5	19.55	CD82_MOUSE	3767.3	3343.08	4017.38	3595.44	3161.35	3069.29	3575.04	3711.35	3782.05	4092.29	3361.82	3708.46	3492.31	3705.17	0.0894098	0.663714	0.216913	0.669709
Actbl2	Beta-actin-like protein 2 OS=Mus musculus OX=10090 GN=Actbl2 PE=1 SV=1	5.16	42346.5	2870.13	Q8BFZ3	6	25.53	ACTBL_MOUSE	188.844	188.305	248.562	186.352	200.195	256.592	217.048	222.69	202.144	380.126	195.407	240.022	211.475	242.906	0.173628	0.646176	0.225852	0.669096
Gng12	Guanine nucleotide-binding protein G(I)/G(S)/G(O) subunit gamma-12 OS=Mus musculus OX=10090 GN=Gng12 PE=1 SV=3	9.48	8111.3	20397.2	Q9DAS9	5	69.44	GBG12_MOUSE	825.465	795.429	884.54	952.611	878.876	723.8	972.335	843.482	991.226	878.692	805.485	889.717	843.453	896.823	0.0900969	0.661716	0.217913	0.667822
Gpd2	Glycerol-3-phosphate dehydrogenase_ mitochondrial OS=Mus musculus OX=10090 GN=Gpd2 PE=1 SV=2	6.18	81467.1	448.509	Q64521	14	28.47	GPDM_MOUSE	725.401	865.496	584.999	565.985	740.346	714.121	720.519	822.23	612.586	704.09	451.313	450.536	699.391	626.879	-0.180142	0.642128	0.227967	0.666918
Cycs	Cytochrome c_ somatic OS=Mus musculus OX=10090 GN=Cycs PE=1 SV=2	10.21	11719.5	13302.1	P62897	6	56.19	CYC_MOUSE	1085.03	1036.74	1815.54	1673.12	1423.24	1417.38	1934.54	1543.4	1571.11	1459.76	1642.65	1214.91	1408.51	1561.06	0.164562	0.641444	0.228326	0.662217
Slc6a11	Sodium- and chloride-dependent GABA transporter 3 OS=Mus musculus OX=10090 GN=Slc6a11 PE=1 SV=2	6.65	71386.8	459.32	P31650	6	11	S6A11_MOUSE	618.372	751.966	736.578	738.699	1060.86	1082.12	868.525	853.068	720.007	793.422	588.381	567.181	831.432	731.764	-0.173337	0.635954	0.231231	0.659153
Pfkp	ATP-dependent 6-phosphofructokinase_ platelet type OS=Mus musculus OX=10090 GN=Pfkp PE=1 SV=1	6.75	86481.7	347.971	Q9WUA3	6	9.06	PFKAP_MOUSE	316.001	336.131	324.015	341.291	387.133	356.237	368.399	333.245	421.542	382.876	313.212	375.209	343.468	365.747	0.0872593	0.635954	0.231231	0.641912
Macrod1	ADP-ribose glycohydrolase MACROD1 OS=Mus musculus OX=10090 GN=Macrod1 PE=1 SV=2	9.03	35865	736.856	Q922B1	4	17.96	MACD1_MOUSE	302.42	285.891	286.632	283.444	278.437	243.644	267.197	378.696	286.452	251.895	323.705	310.11	280.078	303.009	0.103518	0.631885	0.233408	0.640308
Mog	Myelin-oligodendrocyte glycoprotein OS=Mus musculus OX=10090 GN=Mog PE=1 SV=1	7.92	28670.2	11490.1	Q61885	8	40.24	MOG_MOUSE	10506.4	10761.7	10451.9	10977.1	11033.9	10711.9	11854.6	11882.2	12591.6	8547.43	11804.7	12848.2	10740.5	11588.1	0.0974325	0.63199	0.233351	0.639456
Tubb4a	Tubulin beta-4A chain OS=Mus musculus OX=10090 GN=Tubb4a PE=1 SV=3	4.59	50042.1	14899.9	Q9D6F9	22	67.34	TBB4A_MOUSE	5672.39	6572.56	6954.72	5511.13	6645.9	6474.04	5875.79	5869.84	6289.72	6604.37	5326.01	5710.29	6305.12	5946	-0.082791	0.63199	0.233351	0.637389
Stxbp1	Syntaxin-binding protein 1 OS=Mus musculus OX=10090 GN=Stxbp1 PE=1 SV=2	6.54	67968	7937.38	O08599	28	56.06	STXB1_MOUSE	7538.44	7788.33	7907.75	7635.77	9193.44	8390.26	7438.47	7110.49	7734.87	7764.07	7646.48	8403.34	8075.66	7682.95	-0.0703395	0.63199	0.233351	0.635892
Msn	Moesin OS=Mus musculus OX=10090 GN=Msn PE=1 SV=3	6.21	67881.2	1671.6	P26041	24	47.83	MOES_MOUSE	977.554	966.719	859.534	787.62	667.218	576.979	824.964	838.633	583.071	595.281	806.242	671.471	805.937	719.944	-0.153642	0.615446	0.242412	0.634334
Atp1b3	Sodium/potassium-transporting ATPase subunit beta-3 OS=Mus musculus OX=10090 GN=Atp1b3 PE=1 SV=1	8.65	32117.9	4256.69	P97370	9	54.32	AT1B3_MOUSE	2064.9	2238.28	2375.51	2331.45	2425.12	2327.2	1917.46	1864.37	2168.83	2217.38	2375.5	2484.33	2293.75	2171.31	-0.084973	0.625331	0.236957	0.631078
Rdx	Radixin OS=Mus musculus OX=10090 GN=Rdx PE=1 SV=3	5.85	68657	1889.53	P26043	26	45.45	RADI_MOUSE	2312.74	2339.16	2588.85	2114.23	1804.05	1775.38	2257.65	2177.28	2529.9	2463.77	2026.76	2365.47	2155.73	2303.47	0.105197	0.61712	0.241479	0.626022
Chchd3	MICOS complex subunit Mic19 OS=Mus musculus OX=10090 GN=Chchd3 PE=1 SV=1	8.54	26562.7	372.862	Q9CRB9	5	26.87	MIC19_MOUSE	105.383	159.452	143.132	136.406	132.516	134.828	148.272	111.884	153.065	118.027	92.2321	121.741	135.286	124.204	-0.133438	0.611506	0.244621	0.625896
Pals2	Protein PALS2 OS=Mus musculus OX=10090 GN=Pals2 PE=1 SV=1	5.99	62916	324.408	Q9JLB0	2	3.8	PALS2_MOUSE	10379.5	9928.67	11029.1	16492.1	10634.8	8839.91	9588.42	10235.4	9908.01	9097.84	10429.7	11164.6	11217.3	10070.7	-0.129095	0.610145	0.245389	0.623652
Epb41l2	Band 4.1-like protein 2 OS=Mus musculus OX=10090 GN=Epb41l2 PE=1 SV=2	5.15	110453	444.938	O70318	22	24.19	E41L2_MOUSE	1545.97	1454.45	1484.2	1578.25	1513.55	1465.39	1316.34	1374.57	1424.16	1352.36	1302	1817.22	1506.97	1431.11	-0.0837727	0.615496	0.242384	0.621171
Tubb3	Tubulin beta-3 chain OS=Mus musculus OX=10090 GN=Tubb3 PE=1 SV=1	4.63	50875	8223.61	Q9ERD7	17	52.22	TBB3_MOUSE	1101.58	1101.54	1300.84	1090.52	1450.93	1217.59	1349.44	1428.91	1170.41	1209.77	1260.86	1267.13	1210.5	1281.09	0.0867393	0.613059	0.243748	0.619165
Phyhip	Phytanoyl-CoA hydroxylase-interacting protein OS=Mus musculus OX=10090 GN=Phyhip PE=1 SV=1	6.59	38124.9	699.2	Q8K0S0	5	19.09	PHYIP_MOUSE	228.858	276.957	344.961	266.396	245.712	228.385	235.975	279.606	329.167	326.354	275.787	270.174	265.211	286.177	0.115362	0.604544	0.248574	0.615452
Tnr	Tenascin-R OS=Mus musculus OX=10090 GN=Tnr PE=1 SV=2	4.65	151928	827.816	Q8BYI9	21	22.97	TENR_MOUSE	2847.37	2844.36	2755.98	2764.94	2001.69	1921.76	2283.35	2149.04	2561.02	2711.9	1852.62	2211.08	2522.68	2294.83	-0.127669	0.59513	0.254021	0.60867
Fabp5	Fatty acid-binding protein 5 OS=Mus musculus OX=10090 GN=Fabp5 PE=1 SV=3	6.16	15479.6	3158.49	Q05816	6	57.04	FABP5_MOUSE	601.456	438.566	528.741	356.965	234.354	256.128	451.54	487.412	204.011	270.429	259.003	341.974	402.702	335.728	-0.245734	0.552232	0.280394	0.604438
Pdhb	Pyruvate dehydrogenase E1 component subunit beta_ mitochondrial OS=Mus musculus OX=10090 GN=Pdhb PE=1 SV=1	6.47	39279.4	4153.77	Q9D051	14	56.27	ODPB_MOUSE	1215.7	1137.01	1135.88	965.499	1092.63	1155.98	1082.81	1067.89	1308.59	1086.62	858.504	895.122	1117.12	1049.92	-0.0999397	0.595518	0.253795	0.603845
Fh	Fumarate hydratase_ mitochondrial OS=Mus musculus OX=10090 GN=Fh PE=1 SV=3	9.51	54585	584.844	P97807	8	20.51	FUMH_MOUSE	534.342	459.677	522.774	461.995	549.277	515.234	526.847	519.64	625.417	569.525	455.046	527.322	507.216	537.299	0.0798268	0.591531	0.256135	0.596893
Rhob	Rho-related GTP-binding protein RhoB OS=Mus musculus OX=10090 GN=Rhob PE=1 SV=1	4.92	22579.6	14181.7	P62746	10	66.84	RHOB_MOUSE	1283.71	1357.36	1426.87	1439.35	1367.15	1205.48	1264.92	1138.83	1293.7	1292.74	1295.28	1430.14	1346.65	1285.93	-0.0670381	0.592037	0.255837	0.59582
Fam177a1	Protein FAM177A1 OS=Mus musculus OX=10090 GN=Fam177a1 PE=1 SV=1	4.33	23749.3	945.256	Q8BR63	5	31.88	F177A_MOUSE	317.139	317.361	341.349	327.182	320.861	277.898	271.045	244.46	290.52	326.622	354.836	311.067	316.965	299.758	-0.0883858	0.588856	0.257717	0.595453
Rab3a	Ras-related protein Rab-3A OS=Mus musculus OX=10090 GN=Rab3a PE=1 SV=1	4.66	25198	5677.47	P63011	8	47.27	RAB3A_MOUSE	457.95	496.726	569.776	494.336	612.648	576.899	501.736	498.224	533.928	483.025	486.437	528.418	534.722	505.295	-0.0750837	0.588856	0.257717	0.593624
Uqcrb	Cytochrome b-c1 complex subunit 7 OS=Mus musculus OX=10090 GN=Uqcrb PE=1 SV=3	9.61	13527.5	1506.88	Q9D855	6	54.05	QCR7_MOUSE	319.843	343.692	297.107	332.104	338.924	305.106	356.5	300.004	305.587	271.088	282.769	330.421	322.796	307.728	-0.0730349	0.587185	0.258711	0.59171
Hpcal1	Hippocalcin-like protein 1 OS=Mus musculus OX=10090 GN=Hpcal1 PE=1 SV=2	5.2	22452.3	1165.05	P62748	10	56.48	HPCL1_MOUSE	237.189	224.767	454.695	427.269	345.507	289.361	299.155	334.416	301.999	273.009	266.681	242.713	329.798	286.329	-0.159284	0.56346	0.273238	0.585541
Aldoa	Fructose-bisphosphate aldolase A OS=Mus musculus OX=10090 GN=Aldoa PE=1 SV=2	8.07	39812.2	7356.67	P05064	23	82.14	ALDOA_MOUSE	3087.67	3278.94	3694.32	3339.1	3293.83	2996.12	3878.24	4043.07	3250.61	3335.77	3207.84	3117.35	3281.66	3472.15	0.0773556	0.575243	0.265924	0.580421
Uqcrq	Cytochrome b-c1 complex subunit 8 OS=Mus musculus OX=10090 GN=Uqcrq PE=1 SV=3	10.71	9768.27	768.725	Q9CQ69	4	45.12	QCR8_MOUSE	89.1021	166.97	127.79	123.699	100.042	116.333	105.081	107.8	116.1	144.19	86.6591	92.1598	120.656	108.665	-0.142293	0.561396	0.274539	0.579148
Rida	2-iminobutanoate/2-iminopropanoate deaminase OS=Mus musculus OX=10090 GN=Rida PE=1 SV=3	9.13	14312.5	9644	P52760	7	79.26	RIDA_MOUSE	533.248	599.219	698.203	696.028	417.738	389.542	821.544	828.625	591.83	585.41	466.45	470.492	555.663	627.392	0.172419	0.551351	0.280963	0.577682
Syn1	Synapsin-1 OS=Mus musculus OX=10090 GN=Syn1 PE=1 SV=2	10.35	74268.5	3546.46	O88935	19	46.74	SYN1_MOUSE	3451.34	3253.9	4035.29	3845.43	4019.68	3440.7	4496.42	3850.36	3567.15	3990.62	3557.43	3755.55	3674.39	3869.59	0.0750141	0.572388	0.267678	0.577282
Rap1a	Ras-related protein Rap-1A OS=Mus musculus OX=10090 GN=Rap1a PE=1 SV=1	6.53	21329.4	15704.9	P62835	10	59.78	RAP1A_MOUSE	2422.52	2401.24	2716.79	2329.61	2280.99	2364.19	2535.78	2407.42	2514.13	2490.32	2721.19	2401.78	2419.22	2511.77	0.0552292	0.566581	0.271281	0.569266
Rab10	Ras-related protein Rab-10 OS=Mus musculus OX=10090 GN=Rab10 PE=1 SV=1	8.58	22769.1	5611.18	P61027	10	49.5	RAB10_MOUSE	632.493	575.07	637.716	630.444	714.634	603.539	569.594	663.51	664.074	696.398	685.15	687.54	632.316	661.044	0.0640755	0.561396	0.274539	0.565041
Ogdh	2-oxoglutarate dehydrogenase complex component E1 OS=Mus musculus OX=10090 GN=Ogdh PE=1 SV=3	6.4	117647	537.201	Q60597	14	16.91	ODO1_MOUSE	1320.3	1264.55	1394.92	1355.95	1645.26	1708.14	1483.87	1508.23	1470.55	1481.18	1112.83	1065.54	1448.19	1353.7	-0.103095	0.551351	0.280963	0.560907
Aldh1a1	Aldehyde dehydrogenase 1A1 OS=Mus musculus OX=10090 GN=Aldh1a1 PE=1 SV=5	7.71	55095.2	1412.72	P24549	16	43.11	AL1A1_MOUSE	481.008	551.9	447.854	342.551	891.81	796.277	366.021	382.373	842.153	731.486	946.177	959.099	585.233	704.552	0.239298	0.506643	0.311428	0.560313
Acot13	Acyl-coenzyme A thioesterase 13 OS=Mus musculus OX=10090 GN=Acot13 PE=1 SV=1	9.36	15297	2793.72	Q9CQR4	5	37.14	ACO13_MOUSE	499.571	543.4	454.677	446.413	489.604	431.161	513.701	475.723	474.712	484.9	536.127	495.711	477.471	496.812	0.0603499	0.551351	0.280963	0.554644
Atp5mk	ATP synthase membrane subunit K_ mitochondrial OS=Mus musculus OX=10090 GN=Atp5mk PE=1 SV=1	10.32	6438.56	11479.7	Q78IK2	3	44.83	ATPMK_MOUSE	143.197	148.511	142.286	120.44	143.715	158.785	165.927	161.313	146.039	161.383	125.21	144.21	142.822	150.68	0.0756354	0.54829	0.28295	0.553482
Cs	Citrate synthase_ mitochondrial OS=Mus musculus OX=10090 GN=Cs PE=1 SV=1	8.76	52021.9	2275.21	Q9CZU6	12	25.65	CISY_MOUSE	2080.77	1948.84	1938.16	1978.63	1635.98	1564.07	2268.71	2448.48	2366.27	2283.62	1452.33	1532.27	1857.74	2058.61	0.124558	0.535748	0.291241	0.550037
Ndufs5	NADH dehydrogenase [ubiquinone] iron-sulfur protein 5 OS=Mus musculus OX=10090 GN=Ndufs5 PE=1 SV=3	9.41	12875.8	1513.54	Q99LY9	4	44.34	NDUS5_MOUSE	177.536	218.962	151.26	158.562	166.281	157.611	194.624	194.768	153.069	140.296	109.978	166.143	171.702	159.813	-0.119354	0.526397	0.29758	0.539758
Atp1b2	Sodium/potassium-transporting ATPase subunit beta-2 OS=Mus musculus OX=10090 GN=Atp1b2 PE=1 SV=2	8.35	33743.4	1668.6	P14231	7	28.97	AT1B2_MOUSE	694.061	762.861	787.105	853.287	1197.32	1135.37	862.326	956.77	825.907	932.896	609.143	736.91	905.001	820.659	-0.126755	0.522918	0.299973	0.538061
Idh2	Isocitrate dehydrogenase [NADP]_ mitochondrial OS=Mus musculus OX=10090 GN=Idh2 PE=1 SV=3	8.9	51362.5	252.232	P54071	3	8.19	IDHP_MOUSE	201.483	231.405	214.22	200.367	311.753	295.951	204.963	244.386	271.777	246.718	263.532	341.859	242.53	262.206	0.118769	0.523825	0.299347	0.537121
Ube2n	Ubiquitin-conjugating enzyme E2 N OS=Mus musculus OX=10090 GN=Ube2n PE=1 SV=1	6.18	17194.9	782.711	P61089	4	32.24	UBE2N_MOUSE	140.517	202.819	169.677	123.74	194.478	233.901	173.752	171.604	143.36	146.289	139.563	187.708	177.522	160.379	-0.122094	0.522918	0.299973	0.536983
Napb	Beta-soluble NSF attachment protein OS=Mus musculus OX=10090 GN=Napb PE=1 SV=2	5.18	33899.2	748.813	P28663	7	32.55	SNAB_MOUSE	166.74	144.76	173.455	142.948	250.804	200.991	156.798	148.294	177.365	200.505	138.395	163.503	179.95	164.143	-0.114862	0.522918	0.299973	0.535385
Ran	GTP-binding nuclear protein Ran OS=Mus musculus OX=10090 GN=Ran PE=1 SV=3	7.33	24594.2	2268.95	P62827	7	35.65	RAN_MOUSE	396.221	430.854	389.234	371.728	450.875	484.42	302.467	338.022	416.189	436.637	428.77	461.017	420.555	397.184	-0.0924641	0.523825	0.299347	0.531924
Ly6h	Lymphocyte antigen 6H OS=Mus musculus OX=10090 GN=Ly6h PE=1 SV=2	7.4	15296.4	1414.1	Q9WUC3	3	22.3	LY6H_MOUSE	161.482	174.448	242.681	178.473	201.034	199.276	165.402	133.859	178.797	148.28	233.8	219.16	192.899	179.883	-0.11676	0.517573	0.303688	0.530579
Pfkm	ATP-dependent 6-phosphofructokinase_ muscle type OS=Mus musculus OX=10090 GN=Pfkm PE=1 SV=3	7.9	86124.2	787.958	P47857	19	32.18	PFKAM_MOUSE	1267.39	1415.96	1546.02	1419.11	1234.75	1335.38	1424.65	1489.35	1458.72	1688.58	1248.11	1323.63	1369.77	1438.84	0.0685682	0.523825	0.299347	0.528294
Eef1a2	Elongation factor 1-alpha 2 OS=Mus musculus OX=10090 GN=Eef1a2 PE=1 SV=1	9.49	50796.4	5916.81	P62631	15	56.16	EF1A2_MOUSE	4307.44	4265.59	5094.84	4518.72	4442.49	4084.65	4161.33	3939.07	4762.15	4119.72	4092.13	4569.38	4452.29	4273.96	-0.0587001	0.523825	0.299347	0.527104
Bin1	Myc box-dependent-interacting protein 1 OS=Mus musculus OX=10090 GN=Bin1 PE=1 SV=1	4.77	64698.4	1274.63	O08539	13	34.01	BIN1_MOUSE	2463	2480	2674.87	2808.62	2001.51	2093.7	2532.79	2278.99	2461.01	2388.57	1996.84	2037.77	2420.28	2282.66	-0.0796679	0.517824	0.303512	0.523917
Reep5	Receptor expression-enhancing protein 5 OS=Mus musculus OX=10090 GN=Reep5 PE=1 SV=1	8.54	21278.8	501.655	Q60870	2	10.27	REEP5_MOUSE	356.492	259.489	264.76	286.824	257.803	277.148	291.716	310.673	330.221	228.208	412.746	274.061	283.753	307.937	0.103694	0.511798	0.307753	0.522197
Gnai3	Guanine nucleotide-binding protein G(i) subunit alpha-3 OS=Mus musculus OX=10090 GN=Gnai3 PE=1 SV=3	5.37	41108.5	3317.28	Q9DC51	8	29.66	GNAI3_MOUSE	191.806	118.051	157.803	134.474	154.764	116.42	142.557	109.349	229.291	162.34	153.743	166.04	145.553	160.553	0.129136	0.500095	0.316159	0.516498
Gap43	Neuromodulin OS=Mus musculus OX=10090 GN=Gap43 PE=1 SV=1	4.43	23746.5	790.123	P06837	2	22.47	NEUM_MOUSE	340.815	250.516	243.293	241.078	163.733	528.222	373.487	236.658	187.626	200.089	189.736	315.568	294.609	250.527	-0.187379	0.480877	0.330463	0.516095
Fn3krp	Ketosamine-3-kinase OS=Mus musculus OX=10090 GN=Fn3krp PE=1 SV=2	7.86	34696.5	286.134	Q8K274	4	16.5	KT3K_MOUSE	127.664	174.697	192.25	200.375	176.211	147.945	240.487	124.396	178.593	162.787	165.751	276.356	169.857	191.395	0.138473	0.496711	0.318632	0.515651
Bphl	Valacyclovir hydrolase OS=Mus musculus OX=10090 GN=Bphl PE=1 SV=1	9.27	33079.1	597.207	Q8R164	8	32.99	BPHL_MOUSE	211.415	196.55	258.397	207.233	222.912	218.769	211.376	245.303	232.188	211.489	247.745	220.744	219.213	228.141	0.0599653	0.510775	0.308478	0.514283
Atp6v1a	V-type proton ATPase catalytic subunit A OS=Mus musculus OX=10090 GN=Atp6v1a PE=1 SV=2	5.27	68668.4	1121.51	P50516	22	50.57	VATA_MOUSE	1697.54	1228.61	3810.13	2350.34	1750.2	3186.88	1947.03	1980.65	1849.33	1925.31	1851.92	2054.78	2337.28	1934.84	-0.165916	0.482111	0.329525	0.509862
Ckmt1	Creatine kinase U-type_ mitochondrial OS=Mus musculus OX=10090 GN=Ckmt1 PE=1 SV=1	8.16	47403	6839.88	P30275	17	53.59	KCRU_MOUSE	3915.18	4276.46	3993.52	4034.34	3716.9	3416.31	4061.2	3707.08	3573.77	4184.62	3439.17	3482.9	3892.12	3741.46	-0.0574907	0.505527	0.312229	0.508785
Lgi2	Leucine-rich repeat LGI family member 2 OS=Mus musculus OX=10090 GN=Lgi2 PE=2 SV=1	6.11	63690.5	229.579	Q8K4Z0	2	3.09	LGI2_MOUSE	437.239	635.274	514.336	671.291	576.026	543.637	557.799	720.527	398.111	363.903	325.486	821.561	562.967	531.231	-0.157957	0.480877	0.330463	0.506155
Aldh3b1	Aldehyde dehydrogenase family 3 member B1 OS=Mus musculus OX=10090 GN=Aldh3b1 PE=1 SV=1	7.4	52976.6	1991.6	Q80VQ0	16	46.79	AL3B1_MOUSE	981.735	795.799	939.411	920.052	704.625	636.151	881.07	835.743	795.911	781.398	556.647	791.442	829.629	773.702	-0.0975347	0.484539	0.327689	0.494258
Prkcg	Protein kinase C gamma type OS=Mus musculus OX=10090 GN=Prkcg PE=1 SV=1	7.19	79612.4	686.621	P63318	19	35.58	KPCG_MOUSE	740.528	1013.67	969.74	914.321	1551.81	1380.19	914.877	862.208	996.536	1022.92	1079.82	1026.12	1095.04	983.746	-0.113007	0.481001	0.330369	0.494098
Rab3c	Ras-related protein Rab-3C OS=Mus musculus OX=10090 GN=Rab3c PE=1 SV=1	4.91	26100.3	2398.91	P62823	7	32.6	RAB3C_MOUSE	136.209	147.784	144.582	148.665	189.733	175.618	142.201	133.978	149.893	140.76	144.709	182.848	157.098	149.065	-0.0731283	0.486801	0.325986	0.492263
Mpc1	Mitochondrial pyruvate carrier 1 OS=Mus musculus OX=10090 GN=Mpc1 PE=1 SV=1	10.01	12625.7	438.18	P63030	2	14.68	MPC1_MOUSE	63.836	57.8779	NA	75.983	73.1248	80.6809	88.2495	73.9318	64.4247	59.752	51.6767	58.9294	70.3005	66.1607	-0.0993153	0.481001	0.330369	0.491147
Mapt	Microtubule-associated protein tau OS=Mus musculus OX=10090 GN=Mapt PE=1 SV=3	6.36	76585.7	767.172	P10637	13	26.6	TAU_MOUSE	2000.18	2730.21	2444.57	2198.97	3521.13	3301.04	2672.34	2395.62	2397.81	1995.05	3009.27	2415.99	2699.35	2481.01	-0.102639	0.479961	0.331161	0.490812
Ppp1r14a	Protein phosphatase 1 regulatory subunit 14A OS=Mus musculus OX=10090 GN=Ppp1r14a PE=1 SV=1	7.19	16819.9	308.802	Q91VC7	2	22.45	PP14A_MOUSE	78.5707	89.1699	79.8251	81.6818	55.201	NA	81.476	85.9808	80.0285	86.3014	NA	70.9516	76.8897	80.9477	0.0890045	0.480877	0.330463	0.489045
Stx4	Syntaxin-4 OS=Mus musculus OX=10090 GN=Stx4 PE=1 SV=1	5.79	34279.1	333.739	P70452	5	21.14	STX4_MOUSE	276.982	306.442	265.785	372.031	247.744	140.993	266.805	259.741	269.272	290.428	268.421	342.161	268.33	282.805	0.127286	0.470978	0.338082	0.487875
Gjc3	Gap junction gamma-3 protein OS=Mus musculus OX=10090 GN=Gjc3 PE=1 SV=2	8.37	30805.9	851.291	Q921C1	7	34.94	CXG3_MOUSE	836.243	764.106	906.262	796.641	889.417	742.785	744.165	828.883	847.069	838.313	916.009	959.66	822.576	855.683	0.0562142	0.484539	0.327689	0.487789
Cst3	Cystatin-C OS=Mus musculus OX=10090 GN=Cst3 PE=1 SV=2	9.3	15759	2269.66	P21460	6	53.57	CYTC_MOUSE	226.864	202.749	235.545	231.59	130.854	175.804	258.976	236.858	170.435	193.03	220.376	200.431	200.568	213.351	0.104491	0.473706	0.335965	0.485093
Eef1a1	Elongation factor 1-alpha 1 OS=Mus musculus OX=10090 GN=Eef1a1 PE=1 SV=3	9.49	50456.1	7434.77	P10126	17	63.2	EF1A1_MOUSE	4712.67	4508.49	5127.1	4845.9	4702.28	3919.75	4774.94	4591.72	4773.94	4431.01	5054.16	5148.71	4636.03	4795.75	0.0517998	0.482168	0.329482	0.484942
Tst	Thiosulfate sulfurtransferase OS=Mus musculus OX=10090 GN=Tst PE=1 SV=3	7.85	33694.1	868.848	P52196	9	39.39	THTR_MOUSE	414.204	392.214	417.076	421.19	385.785	364.08	461.262	517.719	358.123	295.404	467.854	486.21	399.092	431.095	0.0866197	0.472396	0.33698	0.480272
Gpm6b	Neuronal membrane glycoprotein M6-b OS=Mus musculus OX=10090 GN=Gpm6b PE=1 SV=2	5.75	37008.2	2170.8	P35803	6	31.1	GPM6B_MOUSE	1872.62	1668.96	2153.23	1688.01	2167.86	1938.85	1786.19	1746.2	2011.15	1946.85	2317.25	2216.02	1914.92	2003.95	0.065558	0.472396	0.33698	0.476923
Ap2a1	AP-2 complex subunit alpha-1 OS=Mus musculus OX=10090 GN=Ap2a1 PE=1 SV=1	6.66	108748	822.445	P17426	26	32.86	AP2A1_MOUSE	30986.2	29456.5	11999.5	30820.6	11403.1	8074.82	30143.1	10528.6	17747.6	8014.52	25024.7	10568.9	20456.8	17004.6	-0.230061	0.416243	0.383492	0.475591
Slc1a3	Excitatory amino acid transporter 1 OS=Mus musculus OX=10090 GN=Slc1a3 PE=1 SV=2	8.67	59793.7	454.224	P56564	4	13.26	EAA1_MOUSE	956.771	826.798	1174.17	1145.01	1334.71	1180.99	1261.2	1131.01	1180.95	1077.49	802.548	760.205	1103.07	1035.57	-0.0997038	0.461874	0.345244	0.472513
Coro1c	Coronin-1C OS=Mus musculus OX=10090 GN=Coro1c PE=1 SV=2	6.71	53805.3	674.079	Q9WUM4	10	22.57	COR1C_MOUSE	626.15	601.125	681.454	662.108	784.176	667.291	533.655	576.72	653.385	531.424	680.406	877.326	670.384	642.153	-0.0797109	0.463122	0.344253	0.469931
Nipsnap1	Protein NipSnap homolog 1 OS=Mus musculus OX=10090 GN=Nipsnap1 PE=1 SV=1	9.84	33591.4	1050.39	O55125	7	35.21	NIPS1_MOUSE	367.725	526.753	609.701	406.973	417.019	476.383	447.758	354.408	537.684	567.096	534.814	541.718	467.426	497.246	0.0923396	0.455658	0.350221	0.46492
Psat1	Phosphoserine aminotransferase OS=Mus musculus OX=10090 GN=Psat1 PE=1 SV=1	8.09	40757.8	925.281	Q99K85	13	46.22	SERC_MOUSE	1498.22	1760.61	1698.75	1752.83	1506.17	1589.35	1558.23	1648.62	1674.63	1911.13	1754.47	1581.08	1634.32	1688.02	0.0464269	0.461236	0.345751	0.463567
Tubb2a	Tubulin beta-2A chain OS=Mus musculus OX=10090 GN=Tubb2a PE=1 SV=1	4.59	50306.3	13053.8	Q7TMM9	18	51.69	TBB2A_MOUSE	1530.17	1488.12	1691.63	1594.3	2045.42	1953.81	1741.51	1749.79	1496.05	1674.31	1592.85	1593.29	1717.24	1641.3	-0.0568886	0.455851	0.350065	0.459387
Sod2	Superoxide dismutase [Mn]_ mitochondrial OS=Mus musculus OX=10090 GN=Sod2 PE=1 SV=3	8.84	24831.1	4470.71	P09671	8	38.74	SODM_MOUSE	1197.94	1143.67	1282.91	1327.84	1610.76	1473.99	1410.94	1392.09	1361.87	1183.3	1543.26	1453.32	1339.52	1390.8	0.059574	0.454206	0.351394	0.458096
Atp5mg	ATP synthase subunit g_ mitochondrial OS=Mus musculus OX=10090 GN=Atp5mg PE=1 SV=1	10.31	11424.5	959.476	Q9CPQ8	3	39.81	ATP5L_MOUSE	190.184	192.523	188.252	239.173	202.641	215.363	233.887	213.329	303.972	238.509	181.788	156.575	204.689	221.344	0.0861917	0.44979	0.354985	0.457974
Fscn1	Fascin OS=Mus musculus OX=10090 GN=Fscn1 PE=1 SV=4	6.48	55249.4	1455.37	Q61553	19	52.54	FSCN1_MOUSE	1144.45	1162.95	988.531	986.578	1594.47	1430.77	1184.52	1163.31	1283.64	1221.53	1505.35	1252.19	1217.96	1268.42	0.07664	0.4508	0.35416	0.457269
Sfn	14-3-3 protein sigma OS=Mus musculus OX=10090 GN=Sfn PE=1 SV=2	4.53	27820.1	1962.04	O70456	3	11.69	1433S_MOUSE	836.346	792.145	930.437	999.946	1048.4	939.618	873.568	1087.05	913.608	918.215	948.688	997.023	924.482	956.359	0.0519042	0.453494	0.35197	0.456455
Rab5c	Ras-related protein Rab-5C OS=Mus musculus OX=10090 GN=Rab5c PE=1 SV=2	8.58	23640.7	3092.47	P35278	8	53.24	RAB5C_MOUSE	284.544	291.144	291.29	290.957	296.455	286.422	264.892	289.572	321.927	259.515	255.288	305.202	290.135	282.733	-0.0426381	0.454206	0.351394	0.456203
Fkbp2	Peptidyl-prolyl cis-trans isomerase FKBP2 OS=Mus musculus OX=10090 GN=Fkbp2 PE=1 SV=1	9.33	15515	590.836	P45878	2	18.57	FKBP2_MOUSE	157.037	159.374	117.445	161.832	NA	90.3367	214.038	137.897	131.453	116.029	140.575	144.392	137.205	147.397	0.111291	0.439857	0.363198	0.453718
Mapre3	Microtubule-associated protein RP/EB family member 3 OS=Mus musculus OX=10090 GN=Mapre3 PE=1 SV=1	5.2	32251.4	286.417	Q6PER3	3	8.9	MARE3_MOUSE	120.868	117.879	159.954	129.982	182.445	135.306	125.915	136.294	112.32	144.025	147.446	135.728	141.072	133.621	-0.0660637	0.434401	0.367789	0.439396
Atp6v0a1	V-type proton ATPase 116 kDa subunit a 1 OS=Mus musculus OX=10090 GN=Atp6v0a1 PE=1 SV=3	6.32	97265.5	159.53	Q9Z1G4	2	2.38	VPP1_MOUSE	386.946	419.164	NA	546.844	471.859	488.482	550.112	536.225	502.631	421.318	413.055	474.445	462.659	482.964	0.0637697	0.434401	0.367789	0.439057
Prdx5	Peroxiredoxin-5_ mitochondrial OS=Mus musculus OX=10090 GN=Prdx5 PE=1 SV=2	9.14	22239.7	5874.73	P99029	10	57.62	PRDX5_MOUSE	1391.81	1420	1190.85	1340.9	1092.28	942.928	1295.19	1335.19	1304.74	1312.63	1106.33	1271.16	1229.79	1270.87	0.0596253	0.434401	0.367789	0.438474
Acat1	Acetyl-CoA acetyltransferase_ mitochondrial OS=Mus musculus OX=10090 GN=Acat1 PE=1 SV=1	8.68	45158.4	967.057	Q8QZT1	9	31.37	THIL_MOUSE	362.136	465.689	474.657	482.787	427.5	399.119	538.142	498.755	555.765	504.315	339.36	356.921	435.315	465.543	0.077771	0.431331	0.370398	0.438287
Eno1	Alpha-enolase OS=Mus musculus OX=10090 GN=Eno1 PE=1 SV=3	6.41	47483.1	33288.7	P17182	24	74.65	ENOA_MOUSE	15625.3	15045.1	14973.3	14681.8	18637.9	17023.1	12795	13151.6	16701.5	17221.2	15827.7	16969.2	15997.7	15444.4	-0.0558303	0.434401	0.367789	0.437974
Lancl1	Glutathione S-transferase LANCL1 OS=Mus musculus OX=10090 GN=Lancl1 PE=1 SV=1	7.64	46082.6	947.4	O89112	11	34.84	LANC1_MOUSE	816.634	831.308	952.109	893.563	1060.65	791.36	831.861	974.92	870.481	887.167	938.496	1008.9	890.937	918.637	0.0484538	0.434401	0.367789	0.437095
Slc1a2	Excitatory amino acid transporter 2 OS=Mus musculus OX=10090 GN=Slc1a2 PE=1 SV=1	6.28	62543.6	3824.37	P43006	12	23.08	EAA2_MOUSE	3619.29	3563.49	4484	4035.54	5023.9	5230.05	4898.85	4910.06	4941.99	5021.19	3687.86	3733.12	4326.05	4532.18	0.0703819	0.428812	0.372553	0.43455
Dnajc5	DnaJ homolog subfamily C member 5 OS=Mus musculus OX=10090 GN=Dnajc5 PE=1 SV=1	4.75	22899.1	568.072	P60904	4	37.37	DNJC5_MOUSE	148.207	153.042	166.261	195.814	203.814	196.473	188.561	190.194	170.954	155.89	140.022	173.163	177.268	169.797	-0.0586032	0.424312	0.376434	0.42834
Atp5mf	ATP synthase subunit f_ mitochondrial OS=Mus musculus OX=10090 GN=Atp5mf PE=1 SV=3	10.39	10401.3	1406.05	P56135	2	26.14	ATPK_MOUSE	74.8396	195.498	227.951	188.754	291.659	303.008	236.7	175.866	291.35	281.537	175.736	168.35	213.619	221.59	0.143431	0.398153	0.399804	0.4232
Rab21	Ras-related protein Rab-21 OS=Mus musculus OX=10090 GN=Rab21 PE=1 SV=4	7.92	24505.5	518.186	P35282	5	30.18	RAB21_MOUSE	108.455	189.181	125.623	174.978	130.578	109.201	NA	166.593	104.501	161.961	103.2	115.381	139.669	130.327	-0.0980375	0.410924	0.388219	0.422457
Tagln3	Transgelin-3 OS=Mus musculus OX=10090 GN=Tagln3 PE=1 SV=1	7.19	22641.8	572.489	Q9R1Q8	7	41.21	TAGL3_MOUSE	151.113	91.181	115.144	118.888	152.79	116.644	132.282	127.41	125.769	120.279	140.933	119.993	124.293	127.778	0.0598467	0.410924	0.388219	0.415259
Pdcd10	Programmed cell death protein 10 OS=Mus musculus OX=10090 GN=Pdcd10 PE=1 SV=1	8.88	24715.7	414.724	Q8VE70	2	9.43	PDC10_MOUSE	NA	NA	NA	NA	75.1468	72.6806	NA	NA	70.086	70.4168	72.8193	NA	73.9137	71.1074	-0.0558509	0.410924	0.388219	0.414702
Dusp15	Dual specificity protein phosphatase 15 OS=Mus musculus OX=10090 GN=Dusp15 PE=1 SV=3	9.66	26642.5	1184.96	Q8R4V2	10	56.6	DUS15_MOUSE	445.188	471.347	556.709	518.114	354.363	390.371	535.073	471.194	527.472	591.2	350.926	410.29	456.015	481.026	0.0725222	0.408268	0.390599	0.41466
Cntnap1	Contactin-associated protein 1 OS=Mus musculus OX=10090 GN=Cntnap1 PE=1 SV=2	6.65	158308	1719.21	O54991	32	29.1	CNTP1_MOUSE	5580.11	6056.39	6566.84	6115.12	6657.4	6163.77	6113.77	5638.56	6107.92	6751.05	6351.87	7180.66	6189.94	6357.31	0.0365625	0.410924	0.388219	0.412547
Dpysl4	Dihydropyrimidinase-related protein 4 OS=Mus musculus OX=10090 GN=Dpysl4 PE=1 SV=1	6.56	62531.9	492.126	O35098	5	14.86	DPYL4_MOUSE	266.352	207.825	252.47	227.271	319.151	284.742	209.532	185.776	244.245	223.447	260.897	375.547	259.635	249.907	-0.0786095	0.404628	0.393887	0.412194
Cnp	2'_3'-cyclic-nucleotide 3'-phosphodiesterase OS=Mus musculus OX=10090 GN=Cnp PE=1 SV=3	9.38	47522.6	35770.2	P16330	28	71.19	CN37_MOUSE	22841	23615.8	26944.2	24003.2	26056.9	23065.3	22614.7	24447.2	24036.3	24475.4	23805.3	23877	24421.1	23876	-0.0302667	0.410924	0.388219	0.412037
Atp4a	Potassium-transporting ATPase alpha chain 1 OS=Mus musculus OX=10090 GN=Atp4a PE=1 SV=4	5.46	115776	1468.76	Q64436	8	9.38	ATP4A_MOUSE	1822.57	1559.75	1262.22	1642.81	2117.35	1843.13	2408	1382.07	2121.92	1382.62	1998.28	1634.12	1707.97	1821.17	0.0784793	0.402003	0.396275	0.409592
Slc44a2	Choline transporter-like protein 2 OS=Mus musculus OX=10090 GN=Slc44a2 PE=1 SV=2	8.82	81592.8	250.091	Q8BY89	4	6.23	CTL2_MOUSE	400.847	468.682	525.296	647.658	761.875	726.558	406.561	555.59	570.047	600.34	775.94	872.272	588.486	630.125	0.0940696	0.397422	0.400477	0.408403
Hpca	Neuron-specific calcium-binding protein hippocalcin OS=Mus musculus OX=10090 GN=Hpca PE=1 SV=2	4.68	22541.5	846.252	P84075	8	43.52	HPCA_MOUSE	122.789	119.469	225.004	177.775	184.999	146.744	175.82	172.787	130.637	128.586	148.374	153.84	162.797	151.674	-0.0752616	0.400406	0.397735	0.407418
Tufm	Elongation factor Tu_ mitochondrial OS=Mus musculus OX=10090 GN=Tufm PE=1 SV=1	7.34	49907.6	1658.7	Q8BFR5	18	58.41	EFTU_MOUSE	871.391	792.341	1024.5	966.87	847.213	889.972	934.542	909.119	882.306	832.555	809.976	879.648	898.715	874.691	-0.0356233	0.405018	0.393534	0.406582
Myadm	Myeloid-associated differentiation marker OS=Mus musculus OX=10090 GN=Myadm PE=1 SV=2	8.23	36026	722.689	O35682	3	13.13	MYADM_MOUSE	790.227	735.165	722.705	738.909	583.783	628.857	661.025	718.724	470.595	712.123	924.363	588.611	699.941	679.24	-0.0657955	0.397422	0.400477	0.402832
Uqcrfs1	Cytochrome b-c1 complex subunit Rieske_ mitochondrial OS=Mus musculus OX=10090 GN=Uqcrfs1 PE=1 SV=1	8.92	29652.8	2575.11	Q9CR68	11	49.27	UCRI_MOUSE	1566.46	1360.1	1604.87	1530.76	1580.97	1428.6	1609.11	1290.68	1801.26	1678.75	1619.8	1378.77	1511.96	1563.06	0.0411081	0.398153	0.399804	0.400269
Jam3	Junctional adhesion molecule C OS=Mus musculus OX=10090 GN=Jam3 PE=1 SV=2	6.67	35407.9	2199.8	Q9D8B7	8	37.1	JAM3_MOUSE	856.021	948.76	878.465	927.381	869.201	907.982	773.692	818.627	925.857	880.5	885.21	999.613	897.968	880.583	-0.0321207	0.398153	0.399804	0.399446
Ywhaq	14-3-3 protein theta OS=Mus musculus OX=10090 GN=Ywhaq PE=1 SV=1	4.49	28063.5	4018.29	P68254	12	62.86	1433T_MOUSE	494.585	507.198	584.829	599.464	541.971	516.824	557.75	526.684	545.138	552.28	607.283	521.239	540.812	551.729	0.0307584	0.395508	0.402246	0.396702
Sucla2	Succinate--CoA ligase [ADP-forming] subunit beta_ mitochondrial OS=Mus musculus OX=10090 GN=Sucla2 PE=1 SV=2	6.65	50456.2	800.159	Q9Z2I9	11	25.7	SUCB1_MOUSE	428.484	475.418	502.45	418.921	440.587	427.965	475.053	558.392	509.214	426.361	292.284	375.66	448.971	439.494	-0.0590847	0.38483	0.412259	0.38934
Llgl1	Lethal(2) giant larvae protein homolog 1 OS=Mus musculus OX=10090 GN=Llgl1 PE=1 SV=1	6.05	113873	310.875	Q80Y17	8	8.98	L2GL1_MOUSE	815.817	783.45	1044.51	931.454	721.966	755.72	822.779	752.765	794.261	882.278	852.538	1127.84	842.153	872.077	0.0497836	0.385314	0.4118	0.388517
Plcb1	1-phosphatidylinositol 4_5-bisphosphate phosphodiesterase beta-1 OS=Mus musculus OX=10090 GN=Plcb1 PE=1 SV=2	5.76	139252	466.957	Q9Z1B3	30	32.15	PLCB1_MOUSE	1846.09	1875.66	1799.5	1651.86	1937.24	1788.01	1555.64	1660.43	1527.45	1729.14	1823.07	2390.41	1816.39	1781.02	-0.0436735	0.38483	0.412259	0.387301
Calr	Calreticulin OS=Mus musculus OX=10090 GN=Calr PE=1 SV=1	4.14	48165.7	408.975	P14211	4	14.42	CALR_MOUSE	165.067	227.51	191.668	250.016	166.729	144.39	NA	277.882	185.176	171.586	172.047	NA	190.897	201.673	0.0750947	0.378055	0.418741	0.385441
Auh	Methylglutaconyl-CoA hydratase_ mitochondrial OS=Mus musculus OX=10090 GN=Auh PE=1 SV=1	10.09	33680.2	806.592	Q9JLZ3	6	23.25	AUHM_MOUSE	301.887	299.37	300.33	320.131	316.223	286.677	279.182	300.27	309.158	332.595	260.585	311.386	304.103	298.863	-0.02858	0.383922	0.413121	0.384985
Clic4	Chloride intracellular channel protein 4 OS=Mus musculus OX=10090 GN=Clic4 PE=1 SV=3	5.29	28957.2	1054.07	Q9QYB1	10	56.13	CLIC4_MOUSE	358.475	316.289	414.854	349.405	307.026	291.373	268.739	272.441	354.457	365.768	325.693	389.148	339.57	329.374	-0.0482212	0.381493	0.415439	0.384528
Rab1A	Ras-related protein Rab-1A OS=Mus musculus OX=10090 GN=Rab1A PE=1 SV=3	5.86	22905.9	5100.2	P62821	8	48.29	RAB1A_MOUSE	376.639	390.603	376.936	351.758	400.603	374.141	387.114	396.612	320.51	309.289	383.505	432.107	378.447	371.523	-0.0355158	0.381493	0.415439	0.383142
Tpm3	Tropomyosin alpha-3 chain OS=Mus musculus OX=10090 GN=Tpm3 PE=1 SV=3	4.48	33051.1	182.423	P21107	2	8.07	TPM3_MOUSE	188.3	183.709	195	207.524	114.594	169.875	199.631	203.756	179.383	133.578	191.879	186.516	176.5	182.457	0.0593641	0.378055	0.418741	0.382687
Nme1	Nucleoside diphosphate kinase A OS=Mus musculus OX=10090 GN=Nme1 PE=1 SV=1	7.27	17321.9	15976.6	P15532	14	83.55	NDKA_MOUSE	2635.58	2672.61	2844.42	3043.44	3221.98	3167.99	2661.24	2580.82	3031	3300.88	3216.47	3252.76	2931	3007.19	0.034666	0.378055	0.418741	0.379641
Syt2	Synaptotagmin-2 OS=Mus musculus OX=10090 GN=Syt2 PE=1 SV=1	8	47776	410.292	P46097	7	18.48	SYT2_MOUSE	150.164	164.454	118.806	92.965	197.946	223.196	203.801	148.597	138.464	162.31	70.2137	168.083	157.922	148.578	-0.0975291	0.366417	0.430113	0.379175
Cnrip1	CB1 cannabinoid receptor-interacting protein 1 OS=Mus musculus OX=10090 GN=Cnrip1 PE=1 SV=1	8.18	18726.4	5884	Q5M8N0	7	63.41	CNRP1_MOUSE	599.394	636.092	644.25	628.394	645.985	579.973	595.096	596.532	511.561	566.814	642.28	759.07	622.348	611.892	-0.0340963	0.375757	0.420963	0.3773
Cox5a	Cytochrome c oxidase subunit 5A_ mitochondrial OS=Mus musculus OX=10090 GN=Cox5a PE=1 SV=2	6.12	16329.6	4627.49	P12787	5	38.36	COX5A_MOUSE	628.75	589.886	769.151	617.33	340.852	479.587	625.397	468.064	505.546	564.902	491.823	538.138	570.926	532.311	-0.0632893	0.370519	0.42607	0.375886
Plcl1	Inactive phospholipase C-like protein 1 OS=Mus musculus OX=10090 GN=Plcl1 PE=1 SV=3	5.33	124441	198.236	Q3USB7	3	4.38	PLCL1_MOUSE	NA	NA	423.154	NA	449.278	329.506	NA	519.648	311.469	455.719	NA	NA	400.646	428.945	0.0785566	0.362784	0.433727	0.371192
Bsg	Basigin OS=Mus musculus OX=10090 GN=Bsg PE=1 SV=2	5.48	42901	543.461	P18572	5	16.2	BASI_MOUSE	537.608	588.094	617.023	613.789	610.518	566.685	703.384	743.202	584.288	490.535	574.298	560.46	588.953	609.361	0.036543	0.368321	0.428232	0.370129
Sfxn1	Sideroflexin-1 OS=Mus musculus OX=10090 GN=Sfxn1 PE=1 SV=3	9.6	35934.6	386.575	Q99JR1	2	9.01	SFXN1_MOUSE	28.1769	83.8553	39.2833	28.1574	93.3834	91.9949	42.6841	45.1595	80.8419	97.3643	77.4754	30.4646	60.8085	62.3316	0.112256	0.352116	0.444512	0.369577
Sfxn5	Sideroflexin-5 OS=Mus musculus OX=10090 GN=Sfxn5 PE=1 SV=2	9.89	37499.7	359.884	Q925N0	5	16.67	SFXN5_MOUSE	681.453	695.537	688.011	456.952	792.426	669.38	738.677	613.661	833.334	709.04	546.676	418.792	663.96	643.363	-0.0610418	0.364483	0.432033	0.369559
Ctbp1	C-terminal-binding protein 1 OS=Mus musculus OX=10090 GN=Ctbp1 PE=1 SV=2	6.33	48200.8	250.022	O88712	3	9.07	CTBP1_MOUSE	215.691	206.93	NA	160.306	351.563	302.96	NA	NA	277.2	204.19	234.984	297.604	247.49	253.494	0.0763278	0.361519	0.434991	0.369489
Cox5b	Cytochrome c oxidase subunit 5B_ mitochondrial OS=Mus musculus OX=10090 GN=Cox5b PE=1 SV=1	8.44	14098	1512.55	P19536	5	31.25	COX5B_MOUSE	502.859	359.78	368.893	291.73	294.048	273.441	413.569	278.058	455.922	374.717	221.734	269.085	348.458	335.514	-0.0695647	0.362853	0.433658	0.369461
Slc4a4	Electrogenic sodium bicarbonate cotransporter 1 OS=Mus musculus OX=10090 GN=Slc4a4 PE=1 SV=2	6.42	122396	176.306	O88343	5	6.3	S4A4_MOUSE	545.589	692.361	904.945	760.212	1518.57	1189.22	974.69	925.836	938.524	877.735	677.775	683.109	935.15	846.278	-0.0745598	0.361519	0.434991	0.369128
Atp5f1d	ATP synthase subunit delta_ mitochondrial OS=Mus musculus OX=10090 GN=Atp5f1d PE=1 SV=1	4.8	17600.1	3243.63	Q9D3D9	2	13.69	ATPD_MOUSE	1133.89	1077.76	1042.33	980.161	569.215	956.18	1000.4	1037.78	1073.6	1066.55	852.827	842.221	959.923	978.895	0.0549091	0.364483	0.432033	0.368595
Pacsin1	Protein kinase C and casein kinase substrate in neurons protein 1 OS=Mus musculus OX=10090 GN=Pacsin1 PE=1 SV=1	4.97	50917.5	1867.14	Q61644	15	49.89	PACN1_MOUSE	487.048	528.696	634.529	543.987	1102.08	1155.8	660.322	574.797	874.373	960.117	691.539	695.82	742.022	742.828	0.0729126	0.359208	0.437312	0.366534
Hk1	Hexokinase-1 OS=Mus musculus OX=10090 GN=Hk1 PE=1 SV=3	6.38	109615	2518.11	P17710	37	45.79	HXK1_MOUSE	3159.21	3491.22	3504.89	3166.99	3363.16	3276.96	3194.43	3253.72	3938.21	3567.31	2869.14	2839.58	3327.07	3277.07	-0.0302716	0.364483	0.432033	0.365738
Dynll1	Dynein light chain 1_ cytoplasmic OS=Mus musculus OX=10090 GN=Dynll1 PE=1 SV=1	7.24	10537	10843.9	P63168	3	44.94	DYL1_MOUSE	294.299	455.01	418.573	339.457	298.392	242.909	299.435	265.778	393.618	347.896	374.354	269.106	341.44	325.031	-0.0548374	0.361519	0.434991	0.365655
Ahcyl1	S-adenosylhomocysteine hydrolase-like protein 1 OS=Mus musculus OX=10090 GN=Ahcyl1 PE=1 SV=1	6.51	60035.1	425.413	Q80SW1	8	16.42	SAHH2_MOUSE	301.573	362.296	403.101	313.431	483.048	496.01	414.108	354.22	426.226	438.937	383.077	376.437	393.243	398.834	0.043138	0.361519	0.434991	0.364084
Arpc2	Actin-related protein 2/3 complex subunit 2 OS=Mus musculus OX=10090 GN=Arpc2 PE=1 SV=3	7.01	34471.2	220.316	Q9CVB6	2	5.67	ARPC2_MOUSE	165.822	115.206	171.209	NA	156.196	172.326	130.358	NA	150.623	152.027	135.135	187.13	156.152	151.055	-0.0443835	0.36088	0.435632	0.363599
Rap2a	Ras-related protein Rap-2a OS=Mus musculus OX=10090 GN=Rap2a PE=1 SV=2	4.53	20870.6	1533.51	Q80ZJ1	5	33.33	RAP2A_MOUSE	180.909	176.592	178.626	93.6616	221.286	165.827	176.767	138.799	130.995	149.824	185.058	174.63	169.484	159.345	-0.0556408	0.359208	0.437312	0.363492
Samm50	Sorting and assembly machinery component 50 homolog OS=Mus musculus OX=10090 GN=Samm50 PE=1 SV=1	6.38	52263.2	289.574	Q8BGH2	6	13.43	SAM50_MOUSE	244.993	257.315	293.532	214.917	325.877	259.4	276.718	237.364	245.641	262.049	223.864	306.892	266.006	258.755	-0.035135	0.36088	0.435632	0.362586
Pdia3	Protein disulfide-isomerase A3 OS=Mus musculus OX=10090 GN=Pdia3 PE=1 SV=2	5.83	57134.7	362.801	P27773	7	16.24	PDIA3_MOUSE	317.663	354.629	316.442	337.446	297.866	302.62	380.949	381.354	324.79	348.641	278.848	270.14	321.111	330.787	0.0320987	0.36088	0.435632	0.362305
Suclg1	Succinate--CoA ligase [ADP/GDP-forming] subunit alpha_ mitochondrial OS=Mus musculus OX=10090 GN=Suclg1 PE=1 SV=4	9.93	36497	689.752	Q9WUM5	8	32.08	SUCA_MOUSE	543.398	539.836	631.413	557.877	662.866	574.487	563.053	605.488	544.647	634.467	612.748	601.907	584.98	593.718	0.023836	0.361519	0.434991	0.362304
Ckb	Creatine kinase B-type OS=Mus musculus OX=10090 GN=Ckb PE=1 SV=1	5.3	42998.5	6786.32	Q04447	14	59.58	KCRB_MOUSE	4175.64	4053.52	4563.82	4409.85	4087.42	3662.45	4100.66	4330.28	4021.94	4374.18	3771.6	3942.18	4158.78	4090.14	-0.022459	0.361519	0.434991	0.362216
Psd3	PH and SEC7 domain-containing protein 3 OS=Mus musculus OX=10090 GN=Psd3 PE=1 SV=2	5.83	115406	151.539	Q2PFD7	5	6.27	PSD3_MOUSE	741.365	1011.82	1215	1268.47	1154.94	1144.82	1336.6	1229.28	957.649	950.599	1189.6	1030.69	1089.4	1115.74	0.0437927	0.359263	0.437258	0.361922
Enpp6	Glycerophosphocholine cholinephosphodiesterase ENPP6 OS=Mus musculus OX=10090 GN=Enpp6 PE=1 SV=1	6.98	50960.7	1520.71	Q8BGN3	11	30	ENPP6_MOUSE	1613.53	1663.01	1290.8	1290.25	1142.16	914.397	1189.17	1257.8	1340.42	1348.37	1132.02	1285.49	1319.02	1258.88	-0.0411025	0.359208	0.437312	0.361552
Atp6v1c1	V-type proton ATPase subunit C 1 OS=Mus musculus OX=10090 GN=Atp6v1c1 PE=1 SV=4	7.33	44058.7	1532.64	Q9Z1G3	18	46.07	VATC1_MOUSE	1248.53	1210.02	1381.85	1299.85	1350.34	1267.27	1090.73	1124.96	1058.37	1185.63	1632.03	1591.73	1292.98	1280.58	-0.0358859	0.359208	0.437312	0.360996
Arf6	ADP-ribosylation factor 6 OS=Mus musculus OX=10090 GN=Arf6 PE=1 SV=2	9.35	20196.3	5320.98	P62331	7	50.29	ARF6_MOUSE	615.689	602.184	631.474	610.033	753.047	672.455	534.533	553.597	573.507	611.84	738.844	814.389	647.48	637.785	-0.0351871	0.359208	0.437312	0.360928
Echs1	Enoyl-CoA hydratase_ mitochondrial OS=Mus musculus OX=10090 GN=Echs1 PE=1 SV=1	8.59	31873.6	1311.59	Q8BH95	6	28.97	ECHM_MOUSE	450.587	454.176	486.487	522.745	460.271	432.814	452.643	442.628	449.595	468.023	457.982	496.881	467.847	461.292	-0.0186554	0.358822	0.437702	0.359306
Acyp1	Acylphosphatase-1 OS=Mus musculus OX=10090 GN=Acyp1 PE=1 SV=2	9.61	11240.7	682.335	P56376	3	39.39	ACYP1_MOUSE	58.3466	56.3363	45.3449	48.7103	NA	37.3094	55.2278	40.896	49.8024	39.9187	47.5982	52.5128	49.2095	47.6593	-0.0383158	0.354491	0.442088	0.356556
Prdx3	Thioredoxin-dependent peroxide reductase_ mitochondrial OS=Mus musculus OX=10090 GN=Prdx3 PE=1 SV=1	7.39	28355.2	1052.46	P20108	5	28.02	PRDX3_MOUSE	259.392	312.038	276.493	304.744	264.926	175.443	287.867	296.504	303.457	303.868	161.273	200.647	265.506	258.936	-0.052623	0.352116	0.444512	0.356027
Hspa5	Endoplasmic reticulum chaperone BiP OS=Mus musculus OX=10090 GN=Hspa5 PE=1 SV=3	4.88	72536.2	1029.49	P20029	9	17.86	BIP_MOUSE	435.952	449.607	432.038	481.021	486.458	483.81	490.873	440.408	447.132	500.745	505.314	425.015	461.481	468.248	0.0194685	0.354491	0.442088	0.355026
Atp1a2	Sodium/potassium-transporting ATPase subunit alpha-2 OS=Mus musculus OX=10090 GN=Atp1a2 PE=1 SV=1	5.24	113529	11095	Q6PIE5	38	47.16	AT1A2_MOUSE	5040.13	5310.34	5559.5	5417.05	6946.76	6892.58	6149.02	5771.35	6227.7	5755.85	5250.61	5167.69	5861.06	5720.37	-0.0268522	0.352116	0.444512	0.353138
Gpd1	Glycerol-3-phosphate dehydrogenase [NAD(+)]_ cytoplasmic OS=Mus musculus OX=10090 GN=Gpd1 PE=1 SV=3	6.83	38200.1	464.263	P13707	5	20.34	GPDA_MOUSE	200.437	NA	162.661	NA	NA	124.886	154.885	185.696	195.546	160.084	NA	135.407	162.661	166.324	0.0463473	0.347539	0.449222	0.350616
Hsp90aa1	Heat shock protein HSP 90-alpha OS=Mus musculus OX=10090 GN=Hsp90aa1 PE=1 SV=4	4.74	85187.2	1637.53	P07901	20	35.33	HS90A_MOUSE	1319.73	1001.51	1179.54	1129.84	1034.53	698.008	1117.97	1123.48	1028.22	1123.43	958.135	1058.73	1060.53	1068.33	0.0350835	0.348739	0.447982	0.350499
Gng2	Guanine nucleotide-binding protein G(I)/G(S)/G(O) subunit gamma-2 OS=Mus musculus OX=10090 GN=Gng2 PE=1 SV=2	8.23	7964.22	3302.2	P63213	3	61.97	GBG2_MOUSE	101.541	97.3644	97.222	96.149	175.865	137.649	102.308	103.958	118.727	98.0866	119.794	127.394	117.632	111.711	-0.0405236	0.347799	0.448953	0.350152
Apoo	MICOS complex subunit Mic26 OS=Mus musculus OX=10090 GN=Apoo PE=1 SV=2	9.61	22718.1	864.797	Q9DCZ4	2	13.13	MIC26_MOUSE	231.772	152.163	151.352	142.737	175.075	152.87	219.272	129.105	162.544	163.893	165.511	190.637	167.661	171.827	0.0371256	0.347539	0.449222	0.349516
Hspa9	Stress-70 protein_ mitochondrial OS=Mus musculus OX=10090 GN=Hspa9 PE=1 SV=3	5.72	73746.5	583.717	P38647	13	26.66	GRP75_MOUSE	533.44	540.162	496.426	558.997	506.14	503.628	597.267	642.272	626.422	609.476	323.543	358.473	523.132	526.242	-0.043824	0.345434	0.451405	0.348202
Ndrg1	Protein NDRG1 OS=Mus musculus OX=10090 GN=Ndrg1 PE=1 SV=1	5.68	43465	4554.05	Q62433	10	43.4	NDRG1_MOUSE	3131.83	3014.49	3425.2	3313.35	3468.36	3348.64	3251.12	2921.85	3222.34	3524.05	3331.77	3239.31	3283.64	3248.41	-0.0160142	0.347072	0.449705	0.347441
Hspd1	60 kDa heat shock protein_ mitochondrial OS=Mus musculus OX=10090 GN=Hspd1 PE=1 SV=1	5.82	61126.7	1033.27	P63038	17	36.82	CH60_MOUSE	760.665	720.618	782.774	756.097	693.93	629.033	855.872	771.726	952.932	923.309	482.53	593.742	723.853	763.352	0.0389228	0.344302	0.452583	0.346495
Prkcb	Protein kinase C beta type OS=Mus musculus OX=10090 GN=Prkcb PE=1 SV=4	6.6	77891.5	410.725	P68404	7	12.82	KPCB_MOUSE	408.699	351.714	415.719	319.523	499.017	406.918	589.335	363.163	338.078	328.025	424.759	329.317	400.265	395.446	-0.0373015	0.343269	0.45366	0.34529
Atp6v1g2	V-type proton ATPase subunit G 2 OS=Mus musculus OX=10090 GN=Atp6v1g2 PE=1 SV=1	10.89	13708.5	3537.18	Q9WTT4	3	27.12	VATG2_MOUSE	288.165	231.624	174.936	270.444	230.76	210.745	285.698	224.606	155.371	154.247	249.719	329.615	234.446	233.209	-0.0464651	0.341571	0.455438	0.344717
Atp5pf	ATP synthase-coupling factor 6_ mitochondrial OS=Mus musculus OX=10090 GN=Atp5pf PE=1 SV=1	9.93	12496.5	2037.27	P97450	3	39.81	ATP5J_MOUSE	382.538	280.08	201.191	218.757	142.109	190.237	300.688	203.836	240.305	193.611	178.198	204.55	235.819	220.198	-0.0490823	0.340835	0.45621	0.344351
Slc6a1	Sodium- and chloride-dependent GABA transporter 1 OS=Mus musculus OX=10090 GN=Slc6a1 PE=1 SV=2	7.9	67800	893.433	P31648	3	6.51	SC6A1_MOUSE	944.038	814.543	807.888	797.851	1136.61	1022.6	897.513	947.896	1006.33	952.377	775.361	822.547	920.589	900.338	-0.0246258	0.341571	0.455438	0.342457
Nfasc	Neurofascin OS=Mus musculus OX=10090 GN=Nfasc PE=1 SV=1	5.79	138774	2439.88	Q810U3	32	30.56	NFASC_MOUSE	9131.6	8505.98	9107.1	8923.11	10142.3	9411.45	8705.49	9394.9	8654.74	8806	9809.79	10469.8	9203.59	9306.78	0.0145918	0.335139	0.462233	0.335456
Mtch2	Mitochondrial carrier homolog 2 OS=Mus musculus OX=10090 GN=Mtch2 PE=1 SV=1	8.2	34126.5	367.11	Q791V5	6	22.77	MTCH2_MOUSE	205.042	223.321	229.529	199.32	283.464	275.728	227.699	218.118	344.652	361.434	166.804	186.608	236.067	250.886	0.0390092	0.33094	0.466724	0.333231
Septin5	Septin-5 OS=Mus musculus OX=10090 GN=Septin5 PE=1 SV=2	6.24	43204.3	746.289	Q9Z2Q6	5	21.41	SEPT5_MOUSE	128.06	139.365	187.786	115.601	248.813	172.714	165.253	184.185	214.022	173.666	132.793	128.065	165.39	166.331	0.0347655	0.324116	0.474115	0.325975
Hdac11	Histone deacetylase 11 OS=Mus musculus OX=10090 GN=Hdac11 PE=1 SV=1	6.74	39385.3	244.744	Q91WA3	3	10.37	HDA11_MOUSE	179.306	184.26	170.139	180.242	127.931	159.931	164.077	212.413	150.201	178.929	138.434	173.871	166.968	169.654	0.020184	0.320774	0.477778	0.321408
Idh3a	Isocitrate dehydrogenase [NAD] subunit alpha_ mitochondrial OS=Mus musculus OX=10090 GN=Idh3a PE=1 SV=1	6.3	40095	1794.99	Q9D6R2	11	34.43	IDH3A_MOUSE	1086.18	999.371	996.008	1094.85	941.149	911.364	1033.62	1096.36	1309.12	1158.74	667.847	808.429	1004.82	1012.35	-0.0215911	0.313469	0.485883	0.314211
Ppp1cb	Serine/threonine-protein phosphatase PP1-beta catalytic subunit OS=Mus musculus OX=10090 GN=Ppp1cb PE=1 SV=3	5.79	37985.3	629.171	P62141	10	37.31	PP1B_MOUSE	632.754	650.221	659.145	622.668	515.539	472.84	548.638	540.199	669.318	652.374	560.3	603.564	592.194	595.732	0.0147295	0.313469	0.485883	0.313815
Stxbp3	Syntaxin-binding protein 3 OS=Mus musculus OX=10090 GN=Stxbp3 PE=1 SV=1	7.97	68855.1	322.559	Q60770	8	15.03	STXB3_MOUSE	529.871	484.326	542.504	435.309	495.959	504.967	456.986	473.075	530.226	512.477	515.252	523.081	498.823	501.849	0.010153	0.313469	0.485883	0.313633
Htra1	Serine protease HTRA1 OS=Mus musculus OX=10090 GN=Htra1 PE=1 SV=2	7.53	52126.4	183.503	Q9R118	2	4.38	HTRA1_MOUSE	325.707	342.726	385.598	384.584	435.951	360.956	248.219	248.601	467.284	388.618	368.348	566.682	372.587	381.292	-0.0258831	0.311065	0.48858	0.31214
Adam10	Disintegrin and metalloproteinase domain-containing protein 10 OS=Mus musculus OX=10090 GN=Adam10 PE=1 SV=2	7.8	86021.2	262.258	O35598	6	10.15	ADA10_MOUSE	683.723	743.765	687.315	793.126	865.21	764.012	643.898	636.228	752.582	756.683	948.636	781.369	756.192	753.233	-0.0139424	0.311065	0.48858	0.311377
Dpysl2	Dihydropyrimidinase-related protein 2 OS=Mus musculus OX=10090 GN=Dpysl2 PE=1 SV=2	5.95	62676.9	13027.1	O08553	22	57.52	DPYL2_MOUSE	8158.29	8212.14	8789.04	8544.88	10317.9	10525.3	8531.82	8112.25	9400.51	8914.44	9092.97	9877.8	9091.26	8988.3	-0.0114801	0.311065	0.48858	0.311277
Gatd3	Glutamine amidotransferase-like class 1 domain-containing protein 3_ mitochondrial OS=Mus musculus OX=10090 GN=Gatd3 PE=1 SV=1	9.04	28432.6	3032.93	Q9D172	9	52.26	GAL3A_MOUSE	680.638	740.205	676.918	715.058	583.079	681.975	631.543	609.492	795.633	776.15	595.805	719.066	679.645	687.948	0.0117719	0.309246	0.49063	0.30947
Timm9	Mitochondrial import inner membrane translocase subunit Tim9 OS=Mus musculus OX=10090 GN=Timm9 PE=1 SV=1	7.03	10572	667.081	Q9WV98	3	39.33	TIM9_MOUSE	98.4238	66.6064	87.604	52.7405	35.2601	49.8862	65.4748	56.7226	52.8474	54.4076	56.5919	78.9651	65.0868	60.8349	-0.0264893	0.308223	0.491786	0.30936
Atp6v0d1	V-type proton ATPase subunit d 1 OS=Mus musculus OX=10090 GN=Atp6v0d1 PE=1 SV=2	4.71	40757.4	200.622	P51863	2	7.98	VA0D1_MOUSE	163.144	150.472	NA	219.908	231.136	168.89	199.643	207.097	177.226	202.502	148.579	187.526	186.71	187.096	0.0154576	0.308223	0.491786	0.308611
Rab2a	Ras-related protein Rab-2A OS=Mus musculus OX=10090 GN=Rab2a PE=1 SV=1	6.11	23718.6	3484.79	P53994	11	66.98	RAB2A_MOUSE	415.057	429.667	472.297	441.911	341.422	341.506	382.077	434.614	402.693	424.619	384.942	414.86	406.976	407.301	0.0105457	0.308223	0.491786	0.308404
Nme2	Nucleoside diphosphate kinase B OS=Mus musculus OX=10090 GN=Nme2 PE=1 SV=1	7.38	17477.2	10449.1	Q01768	11	79.61	NDKB_MOUSE	1982.48	2091.37	1922.9	2162.43	2246.57	2348.06	2041.67	1896.2	2165.36	2200.2	2201.21	2320.22	2125.64	2137.48	0.00846194	0.308223	0.491786	0.30834
Slc12a2	Solute carrier family 12 member 2 OS=Mus musculus OX=10090 GN=Slc12a2 PE=1 SV=2	6.98	131832	1474.83	P55012	27	29.46	S12A2_MOUSE	5167.03	4994.63	5507.16	5089.54	5348.58	4659.74	5259.68	5712.72	4962.33	4765.64	4980.05	5250.06	5127.78	5155.08	0.00722946	0.307884	0.492171	0.307969
Atp5f1b	ATP synthase subunit beta_ mitochondrial OS=Mus musculus OX=10090 GN=Atp5f1b PE=1 SV=2	5.03	56300.6	13729.8	P56480	23	62.38	ATPB_MOUSE	13949.8	13324	14141.9	12563.5	12812.1	11121.3	11927.2	12398	16828.8	15786.9	11032.3	11382.7	12985.4	13226	0.0113791	0.305769	0.494574	0.305981
Mdh2	Malate dehydrogenase_ mitochondrial OS=Mus musculus OX=10090 GN=Mdh2 PE=1 SV=3	8.85	36067.7	13876	P08249	16	61.24	MDHM_MOUSE	4567.84	4801.35	4885.41	4672.56	4551.6	4307.61	5105.74	5521.98	4888.26	5045.24	3797.31	3871.8	4631.06	4705.05	0.00976961	0.305769	0.494574	0.305925
Gna11	Guanine nucleotide-binding protein subunit alpha-11 OS=Mus musculus OX=10090 GN=Gna11 PE=1 SV=1	5.62	42309.4	1004	P21278	7	23.12	GNA11_MOUSE	394.052	411.359	354.839	356.902	409.705	359.911	414.836	374.332	398.789	329.098	344.936	446.452	381.128	384.741	0.00868992	0.305769	0.494574	0.305892
Gstm1	Glutathione S-transferase Mu 1 OS=Mus musculus OX=10090 GN=Gstm1 PE=1 SV=2	8.13	26084.1	10252.5	P10649	14	61.01	GSTM1_MOUSE	2835.64	2941.43	3162.85	2950.61	3259.69	2895.08	3079.48	3177.23	2910.62	2814.83	2992.66	2988.39	3007.55	2993.87	-0.00585851	0.305769	0.494574	0.305825
Myo1d	Unconventional myosin-Id OS=Mus musculus OX=10090 GN=Myo1d PE=1 SV=1	9.87	116880	2024.21	Q5SYD0	47	52.29	MYO1D_MOUSE	5604.8	4935.77	4108.3	4383.02	4440.17	3090.65	4408.92	4920.54	4346.1	4340.14	4041.39	4333.83	4427.12	4398.49	0.0113778	0.304791	0.495689	0.305003
Gls	Glutaminase kidney isoform_ mitochondrial OS=Mus musculus OX=10090 GN=Gls PE=1 SV=1	7.9	74819.3	202.447	D3Z7P3	3	4.9	GLSK_MOUSE	450.149	459.523	493.876	687.868	437.324	331.846	701.31	381.944	379.297	456.811	447.594	459.629	476.764	471.098	-0.0158387	0.30387	0.496741	0.304283
Ube2i	SUMO-conjugating enzyme UBC9 OS=Mus musculus OX=10090 GN=Ube2i PE=1 SV=1	8.91	18235	586.446	P63280	3	26.58	UBC9_MOUSE	130.309	117.875	98.9683	101.043	104.255	111.707	100.848	116.632	101.29	90.3336	125.458	137.91	110.693	112.079	0.009645	0.30387	0.496741	0.304023
Phb1	Prohibitin 1 OS=Mus musculus OX=10090 GN=Phb1 PE=1 SV=1	5.44	29877.1	2258	P67778	10	44.49	PHB1_MOUSE	569.402	1846.69	566.663	1567.74	534.555	1058.74	536.083	1512.38	547.573	517.333	1371.14	1510.32	1023.96	999.139	-0.0254311	0.294669	0.507378	0.295764
Rab18	Ras-related protein Rab-18 OS=Mus musculus OX=10090 GN=Rab18 PE=1 SV=2	5.06	23320.3	961.287	P35293	5	28.16	RAB18_MOUSE	120.369	104.62	134.742	100.801	112.129	112.387	109.685	111.263	120.139	131.821	101.529	112.128	114.175	114.427	0.0049505	0.294669	0.507378	0.29471
Cacybp	Calcyclin-binding protein OS=Mus musculus OX=10090 GN=Cacybp PE=1 SV=1	8.14	26624.3	400.497	Q9CXW3	2	18.78	CYBP_MOUSE	134.541	143.33	140.96	154.485	88.0508	106.887	107.431	122.898	112.771	147.144	112.015	165.588	128.042	127.974	0.00669076	0.293838	0.508349	0.293914
Ca2	Carbonic anhydrase 2 OS=Mus musculus OX=10090 GN=Ca2 PE=1 SV=4	6.57	29146.6	7368.97	P00920	12	76.92	CAH2_MOUSE	3832.64	3637.98	3899.8	3788.32	4973.32	4822.58	4016.85	4061.31	4028.66	3575.17	4678.31	4592.87	4159.11	4158.86	0.0052088	0.293838	0.508349	0.293884
Ass1	Argininosuccinate synthase OS=Mus musculus OX=10090 GN=Ass1 PE=1 SV=1	8.32	46869.7	2673.31	P16460	15	37.14	ASSY_MOUSE	1296.05	1393.82	1362.41	1379.53	1514.61	1461.14	1227.71	1129.32	1328.13	1405.77	1726.76	1715.53	1401.26	1422.2	0.00488994	0.293838	0.508349	0.293878
Capzb	F-actin-capping protein subunit beta OS=Mus musculus OX=10090 GN=Capzb PE=1 SV=3	5.35	31630.7	276.585	P47757	3	11.55	CAPZB_MOUSE	182.02	167.948	127.898	170.607	162.624	188.376	199.684	162.264	156.858	148.552	147.032	187.613	166.579	167	0.0045721	0.293838	0.508349	0.293873
Atp5f1a	ATP synthase subunit alpha_ mitochondrial OS=Mus musculus OX=10090 GN=Atp5f1a PE=1 SV=1	9.63	59866.8	10950.1	Q03265	26	64.38	ATPA_MOUSE	12246	13723.3	12519.8	13631.2	12577.4	12516.5	12909.9	11990.6	15907.6	14092.5	11221.5	11406.6	12869	12921.5	-0.00392847	0.293838	0.508349	0.293864
Lynx1	Ly-6/neurotoxin-like protein 1 OS=Mus musculus OX=10090 GN=Lynx1 PE=1 SV=1	8.13	13405.5	1344.25	P0DP60	3	30.17	LYNX1_MOUSE	305.997	264.603	292.365	281.218	286.641	248.033	260.655	279.635	270.51	295.961	292.072	281.5	279.81	280.055	0.0032747	0.293838	0.508349	0.293856
Fhl1	Four and a half LIM domains protein 1 OS=Mus musculus OX=10090 GN=Fhl1 PE=1 SV=3	8.26	33827.7	426.502	P97447	5	23.57	FHL1_MOUSE	147.466	161.618	173.86	184.736	190.729	165.101	166.61	143.992	152.834	186.911	166.048	214.498	170.585	171.816	0.00301779	0.290221	0.512601	0.290236
Atp6v1e1	V-type proton ATPase subunit E 1 OS=Mus musculus OX=10090 GN=Atp6v1e1 PE=1 SV=2	8.95	26214.5	3602.09	P50518	8	37.61	VATE1_MOUSE	901.085	877.358	1056.19	996.295	1134.11	1042.34	878.557	815.031	971.689	934.862	1239.57	1234.82	1001.23	1012.42	0.0029644	0.289746	0.513162	0.289761
Cd47	Leukocyte surface antigen CD47 OS=Mus musculus OX=10090 GN=Cd47 PE=1 SV=2	8.71	33610.8	1249.58	Q61735	5	17.49	CD47_MOUSE	982.45	1019.37	1016.46	1225.66	1111.75	1096.62	1109.4	986.001	945.079	1010.32	1331.7	1083.97	1075.38	1077.74	-0.00213196	0.289746	0.513162	0.289754
Ndufs4	NADH dehydrogenase [ubiquinone] iron-sulfur protein 4_ mitochondrial OS=Mus musculus OX=10090 GN=Ndufs4 PE=1 SV=3	10.7	19841.8	1549.07	Q9CXZ1	4	25.14	NDUS4_MOUSE	1605.35	1661.34	1580.45	1837.45	1360.86	1267.46	1611.94	1660.36	1072.52	1207.86	1952.79	1954.66	1552.15	1576.69	-0.00225298	0.288805	0.514275	0.288813
Ehd1	EH domain-containing protein 1 OS=Mus musculus OX=10090 GN=Ehd1 PE=1 SV=1	6.39	60659.9	508.724	Q9WVK4	11	26.59	EHD1_MOUSE	382.228	341.91	405.28	379.398	388.802	293.259	356.492	406.574	290.494	377.295	391.391	371.346	365.146	365.599	0.00184518	0.288805	0.514275	0.28881
Cadm3	Cell adhesion molecule 3 OS=Mus musculus OX=10090 GN=Cadm3 PE=1 SV=1	5.42	43363.6	639.708	Q99N28	6	26.01	CADM3_MOUSE	430.962	461.439	568.731	593.293	578.672	458.436	544.729	505.911	474.923	533.167	488.316	525.228	515.255	512.046	0.00130117	0.288805	0.514275	0.288807
Cab39	Calcium-binding protein 39 OS=Mus musculus OX=10090 GN=Cab39 PE=1 SV=2	6.49	40014.1	536.109	Q06138	7	20.82	CAB39_MOUSE	2179	2224.52	2527.2	316.964	2125.42	2030.82	2023.5	1816.62	2405.51	271.923	2877.18	2479.16	1900.65	1978.98	0.00555536	0.28771	0.515573	0.287764
Atp1a3	Sodium/potassium-transporting ATPase subunit alpha-3 OS=Mus musculus OX=10090 GN=Atp1a3 PE=1 SV=1	5.1	113117	19058.3	Q6PIC6	41	50.84	AT1A3_MOUSE	51693.6	46428.4	57292.1	49292.9	51160.7	51695.1	52526.5	48565.9	49955	50979.5	52793.5	52250.2	51260.4	51178.4	-7.29979e-05	0.28589	0.517738	0.28589
Atp2b4	Plasma membrane calcium-transporting ATPase 4 OS=Mus musculus OX=10090 GN=Atp2b4 PE=1 SV=1	5.75	134209	468.441	Q6Q477	9	11.2	AT2B4_MOUSE	567.426	592.373	662.978	624.804	680.945	706.31	NA	NA	NA	NA	NA	NA	639.139	NA	NA	NA	NA	0
Camk2d	Calcium/calmodulin-dependent protein kinase type II subunit delta OS=Mus musculus OX=10090 GN=Camk2d PE=1 SV=1	6.88	56996.8	977.337	Q6PHZ2	6	13.23	KCC2D_MOUSE	NA	NA	NA	NA	NA	NA	302.874	261.713	267.273	254.227	249.374	270.548	NA	267.668	NA	NA	NA	0
Phlda3	Pleckstrin homology-like domain family A member 3 OS=Mus musculus OX=10090 GN=Phlda3 PE=1 SV=1	10.34	13890	423.417	Q9WV95	2	15.2	PHLA3_MOUSE	NA	NA	NA	NA	NA	NA	NA	47.3229	40.0691	44.7666	NA	NA	NA	44.0529	NA	NA	NA	0
Gh1	Somatotropin OS=Mus musculus OX=10090 GN=Gh1 PE=2 SV=1	5.96	25001.6	967.435	P06880	4	26.39	SOMA_MOUSE	409.969	373.198	NA	NA	NA	NA	NA	NA	NA	NA	NA	NA	391.584	NA	NA	NA	NA	0
Tf	Serotransferrin OS=Mus musculus OX=10090 GN=Tf PE=1 SV=1	6.87	78890.9	319.241	Q921I1	2	3.3	TRFE_MOUSE	NA	NA	NA	NA	NA	NA	NA	NA	NA	227.309	NA	NA	NA	227.309	NA	NA	NA	0
