# Supplementary material for: CDC42‐Effector Proteins Regulate Higher Order Structure of Septins Required for CNS Myelin Integrity
Source: Glia. 2026 Jan 6;74(3):e70134. doi: 10.1002/glia.70134 (PMC12858042; doi:10.1002/glia.70134)
Supplement: Supplementary file 3 — Table S2: Label‐free quantification of proteins in CNS myelin fractions from EP1 cKO, EP2 cKO, EP1/2 dcKO, and control mice. Identification and quantification data of proteins detected in myelin by MSE (sheet 1) and UDMSE (sheet 2). For each of the four conditions, tryptic peptides derived from two technical replicates (replicate digestion) per each of three biological replicates were analyzed by LC–MS (24 runs in total). Proteins (FDR < 1%; 2 peptides/protein) and peptides (FDR < 1%; ≥ 6 amino acids) were identified by database search against the UniprotKB/SwissProt mouse database using PLGS. Data were post‐processed with the software package ISOQuant to calculate absolute in‐sample amounts for each detected protein based on the TOP3 approach. Reported abundance values are defined as the relative amount of each protein in respect to the sum over all detected proteins (ppm: parts per million (w/w) of total protein). Typical contaminant proteins like albumin, hemoglobins, and keratins were filtered. The relative ppm abundance of myelin‐associated proteins in each sample was adjusted to yield 1 million after removal of contaminants. For the dataset CDC42EP1/2 dcKO vs. Ctrl, the ‐log10‐transformed q‐value (column minuslog10q.mod) was plotted against the log2‐transformed fold change (column logFC) to obtain the volcano plot shown in figure 6B,B′. As no imputation of missing values was performed, proteins exclusive for only one of the conditions do not appear in the volcano plot, but are appended at the end of the list. Proteins are sorted in descending order for zdist (see column descriptions below). Criteria for statistically significant regulation were as follows: fold change of at least 1.4 (log2FC CDC42EP1/2 dcKO/Ctrl > |0.5|) and q‐value below 0.05 (minuslog10q.mod > 1.3). [file GLIA-74-0-s001.xlsx]

## Sheet: Table legend
Supplementary Table 2. Label-free quantification of proteins in CNS myelin fractions from EP1 cKO, EP2 cKO, EP1/2 dcKO, and control mice
Identification and quantification data of proteins detected in myelin by MSe (sheet 1) and UDMSe (sheet 2). For each of the four conditions, tryptic peptides derived from two technical replicates (replicate digestion) per each of three biological replicates were analyzed by LC-MS (24 runs in total). Proteins (FDR < 1%; 2 peptides/protein) and peptides (FDR < 1%; ≥6 amino acids) were identified by…
Sheet 1	1_MSe all proteins	Proteins quantified by MSe in CNS myelin fractions from EP1 cKO, EP2 cKO, EP1/2 dcKO, and control mice
Sheet 2	2_UDMSe all proteins	Proteins quantified by UDMSe in CNS myelin fractions from EP1 cKO, EP2 cKO, EP1/2 dcKO, and control mice
Sheet 3	3_MSe EP1-cKO vs Ctrl	Differential LC-MS analysis of CDC42EP1 cKO vs. control myelin by MSe
Sheet 4	4_UDMSe EP1-cKO vs Ctrl	Differential LC-MS analysis of CDC42EP1 cKO vs. control myelin by UDMSe
Sheet 5	5_MSe EP2-cKO vs Ctrl	Differential LC-MS analysis of CDC42EP2 cKO vs. control myelin by MSe
Sheet 6	6_UDMSe EP2-cKO vs Ctrl	Differential LC-MS analysis of CDC42EP2 cKO vs. control myelin by UDMSe
Sheet 7	7_MSe dcKO vs Ctrl	Differential LC-MS analysis of CDC42EP1/2 dcKO vs. control myelin by MSe
Sheet 8	8_UDMSe dcKO vs Ctrl	Differential LC-MS analysis of CDC42EP1/2 dcKO vs. control myelin by UDMSe
Column descriptions sheets 1-2
A	gene name	Gene name as extracted from description (column B)
B	description	Protein description as parsed from UniprotKB/SwissProt mouse source database
C	IEP	Calculated isoelectric point
D	mw	Calculated molecular weight (Da)
E	max score	Maximum identification score provided by PLGS database searching
F	accession	Database accession number as parsed from source database
G	reported peptides	Number of peptides after ISOQuant processing
H	sequence coverage	Sequence coverage of the protein
I	entry	Protein entry as parsed from source database
J-AG	Cdc42ep1_KO 1 to Ctrl 6	Relative protein abundance in ppm for each replicate
AH-AK	AVG_Cdc42ep1_KO to AVG_ Ctrl	Average relative protein abundance in ppm for the respective group
Column descriptions sheets 3-8
A	gene name	Gene name as extracted from description (column B)
B	description	Protein description as parsed from UniprotKB/SwissProt mouse source database
C	IEP	Calculated isoelectric point
D	mw	Calculated molecular weight (Da)
E	max score	Maximum identification score provided by PLGS database searching
F	accession	Database accession number as parsed from source database
G	reported peptides	Number of peptides after ISOQuant processing
H	sequence coverage	Sequence coverage of the protein
I	entry	Protein entry as parsed from source database
J-U	cKO 1 to Ctrl 6	Relative protein abundance in ppm for each replicate
V,W	AVG_cKO, AVG_Ctrl	Average relative protein abundance in ppm for the respective group
X	logFC	"log2" of fold change Ap2m cKO/Ctrl as calculated with the R data analysis pipeline (see Materials & Methods for details)
Y	minuslog10q.mod	"-log10" of q-value
Z	q.mod	q-value as calculated with the R data analysis pipeline (see Materials & Methods for details)
AA	zdist	Length of the segment connecting the two points (0,0) and (x,y) with x = log2(fold change) and y= -log10(q-value) (Euclidian distance)

## Sheet: 1_MSe all proteins
gene name	description	IEP	mw	max score	accession	reported peptides	sequence coverage	entry	Cdc42ep1_KO 1	Cdc42ep1_KO 2	Cdc42ep1_KO 3	Cdc42ep1_KO 4	Cdc42ep1_KO 5	Cdc42ep1_KO 6	Cdc42ep2_KO 1	Cdc42ep2_KO 2	Cdc42ep2_KO 3	Cdc42ep2_KO 4	Cdc42ep2_KO 5	Cdc42ep2_KO 6	Cdc42ep1ep2_DKO 1	Cdc42ep1ep2_DKO 2	Cdc42ep1ep2_DKO 3	Cdc42ep1ep2_DKO 4	Cdc42ep1ep2_DKO 5	Cdc42ep1ep2_DKO 6	Ctrl 1	Ctrl 2	Ctrl 3	Ctrl 4	Ctrl 5	Ctrl 6	AVG_Cdc42ep1_KO	AVG_Cdc42ep2_KO	AVG_Cdc42ep1ep2_DKO	AVG_ Ctrl
Plp1	Myelin proteolipid protein OS=Mus musculus OX=10090 GN=Plp1 PE=1 SV=2	8.29	30875.6	33923.1	P60202	11	33.94	MYPR_MOUSE	330111	386709	399268	380764	225253	223910	349763	347791	371546	355083	381071	351137	344492	332820	432256	384408	179538	303488	374869	381217	355043	367303	360346	273924	324336	359398	329500	352117
Mbp	Myelin basic protein OS=Mus musculus OX=10090 GN=Mbp PE=1 SV=2	10.27	27167.7	26841.1	P04370	10	41.2	MBP_MOUSE	231052	227159	224805	231383	120891	152387	226857	220645	218733	217001	206449	212826	191162	197346	220480	235210	112451	196806	222736	208826	220656	208760	198518	178918	197946	217085	192243	206402
Cnp	2'_3'-cyclic-nucleotide 3'-phosphodiesterase OS=Mus musculus OX=10090 GN=Cnp PE=1 SV=3	9.38	47522.6	92808.4	P16330	29	72.86	CN37_MOUSE	14408.8	15006.9	13022.2	15057.9	12729.3	14595.6	13099.9	12972.2	12694	14194	14368.1	14342.3	13718.5	15024.2	13737.4	14431.1	15217.2	14533.9	38840.3	35697	30649.6	29889.3	28494.6	31165.7	14136.8	13611.7	14443.7	32456.1
Sptbn1	Spectrin beta chain_ non-erythrocytic 1 OS=Mus musculus OX=10090 GN=Sptbn1 PE=1 SV=2	5.27	275079	895.271	Q62261	76	49.43	SPTB2_MOUSE	8916.9	6813.65	10676.2	7299.73	22161	13449.9	16807.2	16958.9	11623.7	16589.8	9233.94	9804.26	6275.3	5416.92	5644.03	9376.71	7959.15	7599.36	8989.16	13489.7	10007.3	14639.8	19060.6	32555.7	11552.9	13503	7045.24	16457
Atp1a3	Sodium/potassium-transporting ATPase subunit alpha-3 OS=Mus musculus OX=10090 GN=Atp1a3 PE=1 SV=1	5.1	113117	37726.8	Q6PIC6	48	56.76	AT1A3_MOUSE	11297.3	11243.8	9239.54	10033.1	10244.8	11794.6	8000.31	7043.2	9279.64	9641.24	8994.22	9029.16	13879	15696.9	12286	13119.8	15087.5	11704.7	13189.3	12860.5	11832.3	10780.1	10405.8	10029.9	10642.2	8664.63	13629	11516.3
Mog	Myelin-oligodendrocyte glycoprotein OS=Mus musculus OX=10090 GN=Mog PE=1 SV=1	7.92	28670.2	25157	Q61885	11	44.72	MOG_MOUSE	10834.9	11331.8	11211.9	11435.3	8419.38	9508.65	11574.6	10717.7	10893.5	10777.9	10682.8	10828.8	8793.87	9737.28	10481.8	11269.1	8728.21	8869.71	11007.5	11094	10933.9	10005.6	9020.23	8095.13	10457	10912.6	9646.67	10026.1
Cldn11	Claudin-11 OS=Mus musculus OX=10090 GN=Cldn11 PE=1 SV=1	7.81	22855.7	19044.5	Q60771	3	32.37	CLD11_MOUSE	11631	13006.9	11575	12174.3	8433.66	10007.4	11497.9	10507.4	10549.9	20804.1	10651	11738.4	19180.4	10696.5	10866.5	12540.8	8854.39	10743.9	9874.28	10445.1	8886.5	6312.85	15633.5	5122.87	11138	12624.8	12147.1	9379.2
Mobp	Myelin-associated oligodendrocyte basic protein OS=Mus musculus OX=10090 GN=Mobp PE=1 SV=1	11.73	19596.5	33225.5	Q9D2P8	7	42.35	MOBP_MOUSE	5189.19	6100.55	5428.2	5860.61	4033.18	4846	6321.58	5328.81	5465.43	5335.03	4703.24	4472.5	4630.75	4344.7	5507.95	5159.31	4672.42	4334.81	7096.54	6671.58	5944.68	5259.13	4412.55	3824.15	5242.96	5271.1	4774.99	5534.77
Mag	Myelin-associated glycoprotein OS=Mus musculus OX=10090 GN=Mag PE=1 SV=3	4.85	70243.4	9720.08	P20917	16	39.71	MAG_MOUSE	4147.44	4326.85	3658.78	4168.41	4432.38	4940.75	4112.13	3631.49	4033.8	4186.54	3990.48	4063.83	3847.74	4474.57	3714.28	3891.69	5494.98	3621.9	5013.91	4996.68	4424.17	4372.27	3993.67	4305.38	4279.1	4003.04	4174.19	4517.68
Dnm1	Dynamin-1 OS=Mus musculus OX=10090 GN=Dnm1 PE=1 SV=2	7.66	98202.2	6848.27	P39053	42	68.51	DYN1_MOUSE	4350.34	5135.65	4252.09	5045.24	4246.71	5083.68	3816.31	3575.88	3780.55	3933.52	4072.24	4510.27	4308.96	4342.82	4448.47	5194.66	5792.34	4494.92	4987.58	5172.29	3860.02	4036.96	3232.21	3996.29	4685.62	3948.13	4763.7	4214.22
Got2	Aspartate aminotransferase_ mitochondrial OS=Mus musculus OX=10090 GN=Got2 PE=1 SV=1	9.36	47810.7	20898.8	P05202	28	77.67	AATM_MOUSE	3034.43	3324.08	2647.12	2907.05	3008.62	3415.86	2808.02	2545.27	2323.55	2332.16	1913.16	1914.04	2332.45	2203.89	3945.35	4051.52	2929.18	1978.26	4962.97	4557.19	3132.81	2861.16	3956.89	3717.42	3056.19	2306.03	2906.78	3864.74
Dpysl2	Dihydropyrimidinase-related protein 2 OS=Mus musculus OX=10090 GN=Dpysl2 PE=1 SV=2	5.95	62676.9	35427.4	O08553	28	79.72	DPYL2_MOUSE	3097.34	3448.71	2790.15	3131.42	2923.28	3205.87	1808.28	1762.09	2194.9	2286.89	4305.73	4496.02	4440.39	5091.66	2762.32	2826.22	6824.77	4901.7	3019.25	2896.13	5377.34	4806.95	3177.69	3218.76	3099.46	2808.99	4474.51	3749.36
Eci1	Enoyl-CoA delta isomerase 1_ mitochondrial OS=Mus musculus OX=10090 GN=Eci1 PE=1 SV=2	9.33	32535.7	812.122	P42125	5	31.83	ECI1_MOUSE	608.85	349.777	224.83	83.9281	269.137	189.27	1029.7	4496.69	379.871	209.893	107.275	145.667	689.348	310.656	299.089	212.145	129.034	118.259	643.735	156.409	167.622	196.553	20198	103.375	287.632	1061.52	293.089	3577.62
Kcna1	Potassium voltage-gated channel subfamily A member 1 OS=Mus musculus OX=10090 GN=Kcna1 PE=1 SV=1	4.86	56865.7	1128.2	P16388	18	42.83	KCNA1_MOUSE	1104.66	1955.37	1694.38	1821.26	7411.55	6709.33	3427.19	3075.81	2452.88	2846.89	3508.11	3255.92	2138.5	3444.81	1592.97	1867.34	10287.2	3259.25	2060.66	2739.05	2827.85	3273.47	3022.46	6504.5	3449.42	3094.47	3765.01	3404.66
Atp1b1	Sodium/potassium-transporting ATPase subunit beta-1 OS=Mus musculus OX=10090 GN=Atp1b1 PE=1 SV=1	8.82	35593.8	24658.6	P14094	14	46.71	AT1B1_MOUSE	3143.85	3297.34	2713.4	2837.27	2966.38	3428.87	2259.51	2070.18	2752.56	2808.41	2635.78	2634.3	3863.97	4064.81	3388.53	3570.81	4349.69	3210.14	4010.67	3552.43	3417.02	3151.89	3107.32	2921.7	3064.52	2526.79	3741.33	3360.17
Eno1	Alpha-enolase OS=Mus musculus OX=10090 GN=Eno1 PE=1 SV=3	6.41	47483.1	46345.7	P17182	27	77.88	ENOA_MOUSE	2789.37	2757.21	2234.47	2433.26	2758.75	3068.8	3112.29	2754.84	3082.59	3047.01	4260.04	3999.09	1993.42	2155.71	2506.63	2519.59	3867.04	2453.06	3696.64	3390.04	3060.53	2664.69	3209.3	3181.44	2673.64	3375.98	2582.57	3200.44
Tuba1c	Tubulin alpha-1C chain OS=Mus musculus OX=10090 GN=Tuba1c PE=1 SV=1	4.79	50593.8	23636.2	P68373	24	90.2	TBA1C_MOUSE	2850.99	2928.65	2921.64	3116.7	2899.5	3286.39	2694.32	2512.15	2955.11	2886.06	3203.78	3211.43	4000.37	4494.19	3155.52	3219.11	4783.55	3253.18	3384.85	3160.75	3624.72	3141.44	2941.25	2693.72	3000.64	2910.47	3817.65	3157.79
Atp12a	Potassium-transporting ATPase alpha chain 2 OS=Mus musculus OX=10090 GN=Atp12a PE=1 SV=3	5.93	115468	1475.16	Q9Z1W8	8	10.53	AT12A_MOUSE	2851.44	3228.99	2804.27	2868.52	3172.99	3390.68	2790.25	2528.55	2847.47	3020.96	2689.75	2753.69	2333.35	2305.12	2332.02	2263.23	2538.72	1992.9	3490.17	3750.32	3424.42	2814.23	2679.77	2288.69	3052.81	2771.78	2294.22	3074.6
Abat	4-aminobutyrate aminotransferase_ mitochondrial OS=Mus musculus OX=10090 GN=Abat PE=1 SV=1	8.02	57136.3	993.663	P61922	14	51.6	GABT_MOUSE	1020.96	1706.27	1536.27	1803.97	5820.04	6800.7	3582.37	3290.12	2491.98	2882.53	3729.97	3571.36	1413.48	2062.47	1359.04	1770.22	9682.98	2972.9	1645.91	2319.53	2596.23	3288.47	2675.61	5742.54	3114.7	3258.05	3210.18	3044.72
Slc44a1	Choline transporter-like protein 1 OS=Mus musculus OX=10090 GN=Slc44a1 PE=1 SV=3	8.74	74606.9	4684.62	Q6X893	18	30.02	CTL1_MOUSE	1771.03	1830.88	2390.78	1714.17	2627.05	2192.71	2648.69	2742.98	1776.62	2791.77	1658.37	1747	1610.64	1542.91	1770.47	2168.48	1675.69	1146.33	2859.64	3046	3237.21	3169.34	2773.31	2312.57	2087.77	2227.57	1652.42	2899.68
Sirt2	NAD-dependent protein deacetylase sirtuin-2 OS=Mus musculus OX=10090 GN=Sirt2 PE=1 SV=2	5.06	43883.6	41951.6	Q8VDQ8	24	80.46	SIR2_MOUSE	2915.38	2917.38	2681.37	2810.95	3035.79	3474.06	3088.94	2652.55	2848.25	2789.73	3020.63	2891.2	2406.36	2665.22	2620.84	2663.05	3904.01	2507.45	3192.72	3013.77	3100.42	2728.25	2708.13	2652.25	2972.49	2881.88	2794.49	2899.25
Cd81	CD81 antigen OS=Mus musculus OX=10090 GN=Cd81 PE=1 SV=2	5.46	26498.9	23353.9	P35762	4	30.93	CD81_MOUSE	2920.23	3506.31	3107.21	3316.5	2752.97	3152.26	3465.94	3192.08	2972.91	3089.97	2944.37	3111.25	2685.09	2738.46	3078.31	3073.54	3264.75	2340.77	3301.41	3127.63	2990.02	2703.87	2344.61	2451.66	3125.91	3129.42	2863.49	2819.87
Atp1a1	Sodium/potassium-transporting ATPase subunit alpha-1 OS=Mus musculus OX=10090 GN=Atp1a1 PE=1 SV=1	5.14	114294	16068.8	Q8VDN2	41	48.48	AT1A1_MOUSE	2698.94	2638.51	2204.03	2343.35	2820.96	2912.24	2069.81	1913.89	2286.49	2347.68	2293.69	2262.23	2659.64	2977.36	2424.43	2583.07	3325.11	2253.36	3077.49	2835.8	2738.79	2566.01	2530.95	2426.26	2603	2195.63	2703.83	2695.88
Glul	Glutamine synthetase OS=Mus musculus OX=10090 GN=Glul PE=1 SV=6	6.69	42861.1	19160.9	P15105	15	74.53	GLNA_MOUSE	2717.07	2809.66	2361.53	2629.03	2536.95	2961.52	2434.74	2189.61	2489.13	2368.66	2665.69	2619.53	2382.27	2575.09	2572.57	2559.01	3263.27	2273.36	2514.73	2393.33	2362.18	2130.61	2122.73	2249.32	2669.29	2461.23	2604.26	2295.48
Actb	Actin_ cytoplasmic 1 OS=Mus musculus OX=10090 GN=Actb PE=1 SV=1	5.15	42079	22305.6	P60710	20	69.87	ACTB_MOUSE	2462.83	2627.32	2543.2	2611.2	2669.56	3008.13	2268.49	2133.97	2378.08	2381.44	2731.22	2558.51	2623.68	2839.95	2498.35	2517.85	3851.33	2429.61	2550.18	2281.26	2532.87	2291.4	1998.23	2115.37	2653.71	2408.62	2793.46	2294.88
Nefm	Neurofilament medium polypeptide OS=Mus musculus OX=10090 GN=Nefm PE=1 SV=4	4.56	96030.3	5974.39	P08553	37	64.5	NFM_MOUSE	1189.43	1180.61	1039.68	1155.8	1346.52	1453.88	350.669	445.996	635.514	736.138	794.958	821.08	3170.11	3315.47	1028.49	1212.65	4037.95	2698.7	1513.64	1251.5	2570.03	2560.1	1841.12	1944.54	1227.65	630.726	2577.23	1946.82
Tubb4a	Tubulin beta-4A chain OS=Mus musculus OX=10090 GN=Tubb4a PE=1 SV=3	4.59	50042.1	44119.5	Q9D6F9	23	79.73	TBB4A_MOUSE	1887.82	2120.61	1908.23	2153.9	2174.74	2394.57	1702.63	1440.76	1824.18	1728.43	2039.96	1988.68	2065.61	2444.26	1651.11	1717.58	3030.1	1931.12	2069.66	2009.25	2198.96	1953.07	1294.51	1929.62	2106.65	1787.44	2139.96	1909.18
Riox2	Ribosomal oxygenase 2 OS=Mus musculus OX=10090 GN=Riox2 PE=1 SV=2	5.96	53859.4	558.264	Q8CD15	2	12.26	RIOX2_MOUSE	1336.46	1836.1	1395.33	1914.42	1998.84	1160	1633.7	2025.46	1832.79	2095.88	1591.45	1993.08	1216.89	1613.6	1548.82	928.55	2022.32	1298.24	1922.92	1975.27	2264.34	2271.94	1617.35	1003.25	1606.86	1862.06	1438.07	1842.51
Gapdh	Glyceraldehyde-3-phosphate dehydrogenase OS=Mus musculus OX=10090 GN=Gapdh PE=1 SV=2	8.36	36095.2	17644.9	P16858	15	72.67	G3P_MOUSE	1286.68	1329.45	1091.8	1295.31	1407.21	1565.99	906.999	854.531	1138.58	1284.2	1476.49	1638.65	2295.26	2493.45	1107.58	1259.46	3143.23	2063.3	1526.35	1486.87	2388.15	2443.18	1304.5	1536.41	1329.41	1216.58	2060.38	1780.91
Cltc	Clathrin heavy chain 1 OS=Mus musculus OX=10090 GN=Cltc PE=1 SV=3	5.36	193325	568.928	Q68FD5	43	41.73	CLH1_MOUSE	1598.03	940.244	927.773	1110.51	4918.55	3776.24	1837.91	2108.67	1500.47	1728.88	1559.73	2030.71	1330.2	1346.87	765.348	938.806	4084.3	1420.68	1089.75	1494.93	1605.76	1801.24	1513.99	2808.11	2211.89	1794.39	1647.7	1718.96
Ndufa10	NADH dehydrogenase [ubiquinone] 1 alpha subcomplex subunit 10_ mitochondrial OS=Mus musculus OX=10090 GN=Ndufa10 PE=1 SV=1	7.74	40888.6	1475.3	Q99LC3	11	44.79	NDUAA_MOUSE	1473.49	1345.35	1411.75	1592.55	1343.99	1488.33	1496.18	1678.69	1499.6	1900.6	1242.44	1339.57	1167.47	1286.92	1576.19	1741.56	1395.55	971.854	1789.81	1397.76	1981.79	1860.94	1562.23	1338.35	1442.57	1526.18	1356.59	1655.15
Asap2	Arf-GAP with SH3 domain_ ANK repeat and PH domain-containing protein 2 OS=Mus musculus OX=10090 GN=Asap2 PE=1 SV=3	6.23	108060	608.382	Q7SIG6	4	7.93	ASAP2_MOUSE	2115.99	1424.81	1870.51	1805.96	1858.31	1755.63	1815.45	2059.93	2357.64	2125.01	1807.45	1731.5	1249.41	1343.28	1410.19	1908.18	1031.4	1394.51	1492.92	1456.77	1744.77	2026.27	1158.01	1977.62	1805.2	1982.83	1389.5	1642.73
Dsp	Desmoplakin OS=Mus musculus OX=10090 GN=Dsp PE=1 SV=1	6.41	335365	1258.98	E9Q557	32	17.17	DESP_MOUSE	5546.7	826.903	1214.09	1026.72	5863.02	3241.06	1634.37	2042.51	1631.25	1381.66	1759.62	2119.44	2061.44	1018.62	563.549	799.988	4632.54	902.521	968.636	921.85	1176.6	1445.97	1828.49	3378.59	2953.08	1761.47	1663.11	1620.02
Atp5f1a	ATP synthase subunit alpha_ mitochondrial OS=Mus musculus OX=10090 GN=Atp5f1a PE=1 SV=1	9.63	59866.8	17686.4	Q03265	27	72.69	ATPA_MOUSE	2192.32	2417.84	2290.73	2725.61	2455.03	2823.54	1756.24	1669.01	1795.76	1766.27	1596.62	1584.95	1996.28	2425.34	2958.35	3067.51	2728.9	1728.94	1585.49	1563.47	1668.62	1579.37	1592.98	1719.24	2484.18	1694.81	2484.22	1618.19
Tkt	Transketolase OS=Mus musculus OX=10090 GN=Tkt PE=1 SV=1	7.25	68314.9	7460.68	P40142	31	75.76	TKT_MOUSE	1314.44	1292.52	1329.35	1381.81	1589.8	1576.14	1660.05	1469.93	1617.02	1658.53	1632.17	1729.08	1091.1	1138.35	1295.37	1297.01	1581.27	871.034	1735.69	1575.56	1609.55	1490.68	1597.65	1634.01	1414.01	1627.8	1212.36	1607.19
Rtn4	Reticulon-4 OS=Mus musculus OX=10090 GN=Rtn4 PE=1 SV=2	4.27	127127	1439.28	Q99P72	26	51.81	RTN4_MOUSE	865.829	1094.83	787.632	961.68	1153.44	1259.06	1008.67	1335.08	915.911	1260.66	923.314	1160.33	708.184	879.224	808.012	1027.28	1274.07	786.757	1155.84	1318.2	1503.06	1681.57	2599.66	1172.01	1020.41	1100.66	913.922	1571.72
Cpm	Carboxypeptidase M OS=Mus musculus OX=10090 GN=Cpm PE=1 SV=2	7.66	50955.1	771.946	Q80V42	10	28.89	CBPM_MOUSE	1857.18	1808.44	1712.17	1789.86	1659.53	2043.1	2000.03	1631.05	1577.94	1662.76	1599.42	1704.19	1627.08	1369.67	1442.75	1623.14	2145.55	1529.43	1631.5	1361.94	1782.57	1841.49	1345.43	1400.75	1811.71	1695.9	1622.94	1560.61
Stxbp1	Syntaxin-binding protein 1 OS=Mus musculus OX=10090 GN=Stxbp1 PE=1 SV=2	6.54	67968	12458.6	O08599	33	73.74	STXB1_MOUSE	1497.95	1587.78	1354.63	1419.16	2040.89	2045.96	1521.57	1432.32	1516.87	1561.35	1503.56	1564.66	1765.15	1764.76	1609.78	1689.04	2686.78	1647.92	1554.18	1525.86	1456.36	1325.8	1815.82	1660.37	1657.73	1516.72	1860.57	1556.4
Nefl	Neurofilament light polypeptide OS=Mus musculus OX=10090 GN=Nefl PE=1 SV=5	4.41	61565.6	12094.1	P08551	30	64.27	NFL_MOUSE	885.541	879.418	751.923	902.493	982.051	1058.62	244.553	238.599	490.421	485.705	545.25	578.416	2624.56	2754.45	798.497	836.312	3215.77	2194.02	1088.46	991.095	2188.83	1975.03	1406.87	1575.45	910.008	430.491	2070.6	1537.62
Sptan1	Spectrin alpha chain_ non-erythrocytic 1 OS=Mus musculus OX=10090 GN=Sptan1 PE=1 SV=4	5.04	285396	686.447	P16546	74	49.56	SPTN1_MOUSE	1647.77	1418.02	1620.01	1754.72	2269.6	2844.12	1445.54	1376.73	1324.17	1490.72	1804.32	1761.53	1531.06	1770.11	1236.41	1970.12	2822.88	2517.12	1240.48	1228.81	1126.59	1266.8	1294.36	3051.02	1925.7	1533.83	1974.62	1534.68
Atp5f1b	ATP synthase subunit beta_ mitochondrial OS=Mus musculus OX=10090 GN=Atp5f1b PE=1 SV=2	5.03	56300.6	17111.7	P56480	25	79.77	ATPB_MOUSE	1946.71	2185.55	1995.51	2240.45	2335.34	2512.4	1396.81	1260.3	1381.24	1366.18	1282.64	1262.49	1651.62	1863.36	2461.5	2528.7	2416.36	1405.79	1473.12	1393.16	1655.6	1503.19	1345.13	1482.87	2202.66	1324.94	2054.55	1475.51
Ncam1	Neural cell adhesion molecule 1 OS=Mus musculus OX=10090 GN=Ncam1 PE=1 SV=3	4.54	120226	2091.78	P13595	31	44.57	NCAM1_MOUSE	1278.1	1323.66	1152.69	1308.21	1748.99	1832.03	1347.4	1291	1393.85	1362.76	1370.16	1388.03	1212.67	1401.92	1115.17	1248.78	2087.26	1220.75	1417.96	1293.11	1669.2	1433.56	1107.77	1203.67	1440.61	1358.87	1381.09	1354.21
Aco2	Aconitate hydratase_ mitochondrial OS=Mus musculus OX=10090 GN=Aco2 PE=1 SV=1	7.84	86205	4727.61	Q99KI0	37	71.92	ACON_MOUSE	1277.51	1435.32	1405.17	1529.14	1284.27	1512.67	1133.15	1181.39	1251.28	1077.74	1052.21	1109.57	1281.07	1492.77	1423.88	1317.57	2124.39	1298.69	1297.35	1508.58	1556.88	1160.89	1271.18	1066.42	1407.35	1134.22	1489.73	1310.22
Nefh	Neurofilament heavy polypeptide OS=Mus musculus OX=10090 GN=Nefh PE=1 SV=3	5.56	117280	2771.35	P19246	29	33.49	NFH_MOUSE	598.453	611.657	566.447	592.856	818.079	877.276	412.394	391.945	481.034	469.767	477.517	540.265	1361.9	1408.81	521.214	579.13	1724.35	1034.8	1171.39	1097.79	1515.74	1434.25	1145.17	1240.2	677.461	462.154	1105.03	1267.42
Gpm6b	Neuronal membrane glycoprotein M6-b OS=Mus musculus OX=10090 GN=Gpm6b PE=1 SV=2	5.75	37008.2	1363.15	P35803	7	35.06	GPM6B_MOUSE	1296.74	1413.56	975.24	1149.21	1400.12	1417.37	1315.55	1123.05	1149.62	990.04	1599.5	1636.42	1252.45	1087.38	992.056	1091.92	1739.87	1201.09	1423.69	1016.19	1229.76	1384.69	962.428	1066.5	1275.37	1302.36	1227.46	1180.54
Nfasc	Neurofascin OS=Mus musculus OX=10090 GN=Nfasc PE=1 SV=1	5.79	138774	2160.95	Q810U3	29	41.13	NFASC_MOUSE	1360.97	1429.16	1347.64	1443.59	1850.38	1873.51	1435.13	1343.95	1331.41	1309.05	1360.57	1353.86	1201.63	1323.44	1332.79	1416.39	1947.39	1108.63	1318.96	1234.73	1290.27	1196.96	974.945	1061.83	1550.88	1355.66	1388.38	1179.62
Gnao1	Guanine nucleotide-binding protein G(o) subunit alpha OS=Mus musculus OX=10090 GN=Gnao1 PE=1 SV=3	5.2	40654.9	15114.6	P18872	18	66.67	GNAO_MOUSE	1076.95	1103.37	931.832	1009.56	1376.5	1521.85	972.947	931.474	1003.44	1042.03	1043.85	1096.65	1131.67	1212.14	993.075	1036.57	1830.32	1191.16	1263.96	1196.86	1187.93	1101.84	1052.75	1089.29	1170.01	1015.06	1232.49	1148.77
Nme1	Nucleoside diphosphate kinase A OS=Mus musculus OX=10090 GN=Nme1 PE=1 SV=1	7.27	17321.9	33276.9	P15532	15	90.13	NDKA_MOUSE	929.452	989.975	695.898	862.997	838.977	954.52	1154.04	1059.78	1121.11	1139.61	1198.85	1135.08	733.222	959.128	737.52	910.345	820.838	497.487	1340.11	1263.37	1071.21	1040	873.843	1183.81	878.636	1134.74	776.423	1128.72
Eef1a1	Elongation factor 1-alpha 1 OS=Mus musculus OX=10090 GN=Eef1a1 PE=1 SV=3	9.49	50456.1	9408.76	P10126	20	71.65	EF1A1_MOUSE	1214.63	1365.13	1014.64	1144.69	1403.72	1590.44	1360.49	1288.35	1289.98	1233.02	1094.23	1163.98	1084	1176.87	1062.36	1150.4	1722.83	1081.01	1215.54	1136.66	1166.23	1038.3	892.743	1052.92	1288.88	1238.34	1212.91	1083.73
Atp4a	Potassium-transporting ATPase alpha chain 1 OS=Mus musculus OX=10090 GN=Atp4a PE=1 SV=3	5.53	115727	1777.25	Q64436	10	14.52	ATP4A_MOUSE	981.721	1072.66	983.027	905.281	1318.6	1034.85	1197.41	864.479	1162.35	1055.87	975.03	950.903	1060.33	1012.83	1046.84	1079.97	1573.91	1002.61	1161.54	1103.58	1167.23	1096.57	946.022	1022.65	1049.36	1034.34	1129.42	1082.93
Gpi	Glucose-6-phosphate isomerase OS=Mus musculus OX=10090 GN=Gpi PE=1 SV=4	8.22	62995.1	4197.35	P06745	25	53.58	G6PI_MOUSE	702.009	765.337	593.551	577.311	930.921	915.741	853.324	752.864	1054.68	993.378	1084.52	1071.59	896.467	1005.92	655.645	677.768	1691.82	978.074	987.74	966.399	1243.01	1068.94	733.347	1021.36	747.478	968.392	984.283	1003.47
Myo1d	Unconventional myosin-Id OS=Mus musculus OX=10090 GN=Myo1d PE=1 SV=1	9.87	116880	2181.32	Q5SYD0	49	61.73	MYO1D_MOUSE	954.66	851.484	616.757	855.232	1596.64	1543.81	992.443	1000.19	989.662	1063.36	681.639	812.456	790.258	835.8	900	917.647	2336.01	765.697	966.892	901.142	1021.28	943.763	897.33	1210.76	1069.76	923.291	1090.9	990.194
Tspan2	Tetraspanin-2 OS=Mus musculus OX=10090 GN=Tspan2 PE=1 SV=1	7.89	24808.9	13824.4	Q922J6	4	19	TSN2_MOUSE	1109.14	1366.5	1159.9	1247.09	1249.66	1530.53	1203.49	1034.4	1104.72	1038.18	1154.49	1088.38	1076.34	1151.34	1068.79	1151.19	1550.53	1136.01	1166.2	1261.32	956.514	901.87	660.248	926.418	1277.14	1103.94	1189.03	978.762
Cntn1	Contactin-1 OS=Mus musculus OX=10090 GN=Cntn1 PE=1 SV=1	5.76	114244	2944.55	P12960	38	60.1	CNTN1_MOUSE	1223.69	1235.78	1132.46	1209.38	1482.18	1593.72	1155.45	1094.76	1101.93	1090.48	1050.81	1124.42	1126.82	1199.12	1152.05	1235.88	1526.19	950.54	1112.91	1039.97	1036.5	905.968	897.705	851.776	1312.87	1102.98	1198.43	974.139
Vim	Vimentin OS=Mus musculus OX=10090 GN=Vim PE=1 SV=3	4.86	53744.8	888.021	P20152	6	19.53	VIME_MOUSE	585.555	1038.53	678.226	1028.65	890.335	1029.72	636.699	1052	801.442	1045.05	817.949	931.492	614.554	814.639	677.747	914.091	1038.39	712.132	870.749	1017.36	989.074	1189.43	823.41	848.658	875.17	880.772	795.259	956.447
Slc12a2	Solute carrier family 12 member 2 OS=Mus musculus OX=10090 GN=Slc12a2 PE=1 SV=2	6.98	131832	993.615	P55012	26	32.03	S12A2_MOUSE	969.331	982.751	837.57	961.122	1090.61	1187.58	1015.77	832.814	897.306	900.41	856.901	924.513	863.873	851.93	844.134	871.218	1201.95	712.923	1037.38	1031.69	991.813	924.107	798.928	866.272	1004.83	904.619	891.005	941.699
Gnb2	Guanine nucleotide-binding protein G(I)/G(S)/G(T) subunit beta-2 OS=Mus musculus OX=10090 GN=Gnb2 PE=1 SV=3	5.56	38072.5	31663.4	P62880	13	77.06	GBB2_MOUSE	736.542	813.279	753.826	855.725	1011.11	1088.25	719.306	645.548	678.523	813.565	885.537	901.84	740.39	831.225	805.123	838.023	1203.79	779.725	1073.36	1037.53	1004.52	918.942	658.861	948.222	876.455	774.053	866.379	940.239
Igsf8	Immunoglobulin superfamily member 8 OS=Mus musculus OX=10090 GN=Igsf8 PE=1 SV=2	7.9	65638.3	8210.64	Q8R366	16	46.97	IGSF8_MOUSE	846.727	900.456	769.656	1014.84	1196.03	1258.62	1027.92	929.803	903.609	879.686	1006.02	921.256	754.474	916.031	814.718	832.571	1222.96	680.854	1016.14	918.89	1001.19	933.303	790.332	924.275	997.723	944.716	870.268	930.688
Slc25a4	ADP/ATP translocase 1 OS=Mus musculus OX=10090 GN=Slc25a4 PE=1 SV=4	10.19	33132.4	14930.7	P48962	18	73.83	ADT1_MOUSE	1099.17	1241.74	1215.76	1309.82	1117.35	1194.54	897.997	866.175	899.283	936.058	767.918	783.417	1083.42	1127.74	1454.5	1422.68	1315.38	821.533	995.602	866.084	907.041	852.697	860.85	894.149	1196.4	858.475	1204.21	896.071
Ca2	Carbonic anhydrase 2 OS=Mus musculus OX=10090 GN=Ca2 PE=1 SV=4	6.57	29146.6	14448.2	P00920	11	61.54	CAH2_MOUSE	986.045	947.504	785.375	851.254	885.794	970.089	715.89	613.637	729.326	776.935	1054.72	1073.29	798.373	911.648	897.762	984.73	1547.87	942.999	899.448	801.859	1200.8	1039.51	661.006	704.89	904.344	827.3	1013.9	884.585
Pkm	Pyruvate kinase PKM OS=Mus musculus OX=10090 GN=Pkm PE=1 SV=4	7.23	58415.3	7562.07	P52480	24	64.03	KPYM_MOUSE	765.49	778.96	637.295	681.453	872.304	950.695	707.707	649.071	686.205	675.221	887.847	945.221	962.684	1044.51	766.17	810.081	1938.1	1227.91	826.875	752.395	1053.34	942.439	764.644	818.509	781.033	758.546	1124.91	859.7
Ina	Alpha-internexin OS=Mus musculus OX=10090 GN=Ina PE=1 SV=3	5.2	55553.7	9567.58	P46660	29	70.86	AINX_MOUSE	636.804	614.38	512.062	636.117	621.775	636.308	189.698	172.845	427.782	519.816	451.277	558.039	1403.5	1523.06	585.786	607.524	1936.32	1234.43	714.548	643.304	1112.25	1073.64	698.371	787	609.574	386.576	1215.1	838.186
Gnb1	Guanine nucleotide-binding protein G(I)/G(S)/G(T) subunit beta-1 OS=Mus musculus OX=10090 GN=Gnb1 PE=1 SV=3	5.56	38175.4	24569	P62874	12	62.35	GBB1_MOUSE	738.727	861.671	735.95	762.882	928.229	1007.21	838.799	620.153	737.807	731.335	851.706	832.83	793.58	822.477	709.927	733.683	1238.94	771.882	943.969	906.8	932.442	825.922	588.669	826.373	839.112	768.772	845.082	837.362
Cd9	CD9 antigen OS=Mus musculus OX=10090 GN=Cd9 PE=1 SV=2	6.98	25828.3	5325.44	P40240	5	26.55	CD9_MOUSE	568.09	1035.44	898.063	1081.12	1090.22	1247.92	736.407	773.442	912.408	1010	1034.82	1001.95	781.496	947.295	1010.62	1015.91	1307.7	860.476	1016.79	977.589	906.056	762.434	484.21	779.634	986.81	911.504	987.25	821.119
Gna13	Guanine nucleotide-binding protein subunit alpha-13 OS=Mus musculus OX=10090 GN=Gna13 PE=1 SV=1	8.26	44396.9	1861.11	P27601	12	36.07	GNA13_MOUSE	69.1028	75.6651	61.3374	71.9335	133.041	103.536	5445.85	5191.23	89.0975	55.5923	2173.94	68.9048	75.5613	85.6511	69.7948	73.012	165.676	4085.49	76.7149	74.4305	68.7237	4548.28	34.362	60.9397	85.7692	2170.77	759.198	810.576
Gdi1	Rab GDP dissociation inhibitor alpha OS=Mus musculus OX=10090 GN=Gdi1 PE=1 SV=3	4.77	51092	3066.99	P50396	17	73.15	GDIA_MOUSE	615.614	628.063	658.356	610.309	994.816	1034.61	863.777	809.19	739.766	789.948	681.796	738.634	573.305	521.97	526.923	602.006	1089.04	487.777	761.004	668.695	892.105	867.398	671.751	967.678	756.961	770.518	633.504	804.772
Cntnap1	Contactin-associated protein 1 OS=Mus musculus OX=10090 GN=Cntnap1 PE=1 SV=2	6.65	158308	1145.83	O54991	32	35.02	CNTP1_MOUSE	921.526	961.51	912.533	1017.96	1260.79	1294.16	921.011	828.619	901.118	873.831	907.658	861.981	927.219	920.399	905.216	889.67	1281.09	717.248	878.242	811.486	925.71	818.953	628.579	722.938	1061.41	882.37	940.14	797.651
Hspa8	Heat shock cognate 71 kDa protein OS=Mus musculus OX=10090 GN=Hspa8 PE=1 SV=1	5.2	71099.3	6175.9	P63017	25	56.5	HSP7C_MOUSE	734.46	720.885	677.858	734.765	984.426	930.392	694.344	579.843	756.902	658.343	700.531	744.983	897.417	993.503	775.556	797.496	1362.4	806.313	817.481	788.863	843.976	782.833	711.282	830.094	797.131	689.158	938.781	795.755
Septin8	Septin-8 OS=Mus musculus OX=10090 GN=Septin8 PE=1 SV=4	5.63	50154.6	7551.14	Q8CHH9	20	74.13	SEPT8_MOUSE	377.11	387.239	380.906	424.083	495.938	495.461	425.747	407.638	465.572	474.551	470.577	504.318	343.488	364.32	291.633	312.63	569.395	317.857	834.776	797.738	815.312	753.251	610.415	747.566	426.79	458.067	366.554	759.843
Eef1a2	Elongation factor 1-alpha 2 OS=Mus musculus OX=10090 GN=Eef1a2 PE=1 SV=1	9.49	50796.4	7734.23	P62631	19	71.49	EF1A2_MOUSE	809.553	981.129	800.11	869.347	964	1103.21	1030.54	1040.94	1007.07	980.702	797.124	849.373	864.937	895.261	837.544	867.235	1256.76	764.009	849.306	776.736	826.237	746.108	647.048	683.732	921.225	950.958	914.291	754.861
Tuba4a	Tubulin alpha-4A chain OS=Mus musculus OX=10090 GN=Tuba4a PE=1 SV=1	4.75	50665.8	21451.7	P68368	22	79.69	TBA4A_MOUSE	643.983	690.191	608.449	637.051	705.964	789.652	515.685	438.317	574.241	538.228	641.28	624.262	983.084	1112.22	726.212	757.728	1285.81	842.509	805.776	796.946	843.396	749.508	528.063	724.314	679.215	555.336	951.259	741.334
Ckb	Creatine kinase B-type OS=Mus musculus OX=10090 GN=Ckb PE=1 SV=1	5.3	42998.5	9938.61	Q04447	17	73.75	KCRB_MOUSE	781.838	860.251	723.548	854.011	975.111	1082.44	721.385	696.27	790.071	785.037	882.157	918.09	775.709	898.93	659.935	743.735	1250	781.082	794.062	801.361	830.812	748.431	539.524	689.565	879.532	798.835	851.565	733.959
Adam23	Disintegrin and metalloproteinase domain-containing protein 23 OS=Mus musculus OX=10090 GN=Adam23 PE=1 SV=1	7.49	94171	1067.75	Q9R1V7	13	36.31	ADA23_MOUSE	592.027	478.133	629.144	658.215	1359.05	903.745	730.295	731.33	646.161	765.133	647.902	662.81	545.697	576.949	620.036	658.253	734.973	447.345	609.84	712.048	717.688	730.767	623.252	909.897	770.053	697.272	597.209	717.249
Septin7	Septin-7 OS=Mus musculus OX=10090 GN=Septin7 PE=1 SV=1	8.83	50892.1	6939.03	O55131	18	61.7	SEPT7_MOUSE	392.957	389.584	384.733	424.538	493.645	500.31	428.545	404.099	472.049	441.806	465.885	482.671	411.825	408.943	329.888	346.526	590.442	338.654	797.562	736.87	767.846	702.964	594.458	678.429	430.961	449.176	404.38	713.021
Atp1a2	Sodium/potassium-transporting ATPase subunit alpha-2 OS=Mus musculus OX=10090 GN=Atp1a2 PE=1 SV=1	5.24	113529	12666	Q6PIE5	43	50.78	AT1A2_MOUSE	780.094	867.27	728.739	764.996	771.375	925.437	442.5	409.056	538.335	540.205	507.768	510.902	1176.5	1327.01	1084.83	1131.66	1215.02	872.567	819.425	804.874	742.139	669.912	633.956	589.037	806.318	491.461	1134.6	709.891
Pllp	Plasmolipin OS=Mus musculus OX=10090 GN=Pllp PE=1 SV=1	9.6	19915.6	5618.57	Q9DCU2	2	21.43	PLLP_MOUSE	640.848	750.936	659.014	803.44	804.2	998.505	807.983	784.207	700.326	781.993	762.868	742.703	617.884	676.303	632.096	721.441	904.127	573.714	757.743	725.646	733.392	731.1	545.189	646.652	776.157	763.347	687.594	689.954
Tubb4b	Tubulin beta-4B chain OS=Mus musculus OX=10090 GN=Tubb4b PE=1 SV=1	4.6	50287.4	39914.3	P68372	22	74.83	TBB4B_MOUSE	417.258	461.701	420.33	473.834	455.003	504.285	503.35	425.391	543.995	525.507	603.83	598.011	809.514	925.996	667.347	673.38	1174.9	727.671	768.985	727.637	790.8	706.385	418.858	692.145	455.402	533.347	829.801	684.135
Fscn1	Fascin OS=Mus musculus OX=10090 GN=Fscn1 PE=1 SV=4	6.48	55249.4	4314.48	Q61553	22	63.89	FSCN1_MOUSE	488.786	605.264	428.421	446.298	511.936	517.127	327.965	345.924	403.748	393.514	682.89	710.394	607.239	488.963	411.019	417.632	941.068	569.635	656.921	582.677	819.43	764.934	588.684	634.146	499.639	477.406	572.593	674.465
Prdx1	Peroxiredoxin-1 OS=Mus musculus OX=10090 GN=Prdx1 PE=1 SV=1	8.24	22404.6	8972.01	P35700	12	67.84	PRDX1_MOUSE	545.489	556.017	455.686	487.63	626.673	688.069	618.736	564.383	563.405	581.586	647.16	662.83	416.245	450.458	502.384	561.322	705.52	429.303	738.114	697.23	664.903	644.905	574.876	686.373	559.927	606.35	510.872	667.734
Bcas1	Breast carcinoma-amplified sequence 1 homolog OS=Mus musculus OX=10090 GN=Bcas1 PE=1 SV=3	5.84	67833.8	1800.45	Q80YN3	9	23.06	BCAS1_MOUSE	796.034	889.024	502.018	1049.37	1342.37	1209.97	865.491	1001.65	694.969	935.378	850.316	966.453	510.27	818.436	552.898	760.793	1337.11	791.081	658.23	599.249	718.555	628.38	603.055	694.16	964.797	885.71	795.097	650.271
Nme2	Nucleoside diphosphate kinase B OS=Mus musculus OX=10090 GN=Nme2 PE=1 SV=1	7.38	17477.2	25041.2	Q01768	12	79.61	NDKB_MOUSE	638.135	658.571	453.622	575.364	574.433	658.965	777.609	686.806	735.995	744.191	816.646	779.035	442.177	602.771	437.036	541.664	526.917	317.235	758.458	747.47	609.413	590.317	497.613	697.73	593.182	756.714	477.967	650.167
Nsf	Vesicle-fusing ATPase OS=Mus musculus OX=10090 GN=Nsf PE=1 SV=2	6.55	83183.9	2226.82	P46460	36	62.37	NSF_MOUSE	603.031	645.437	541.675	698.337	754.394	887.474	520.681	475.661	612.529	561.55	626.71	658.433	872.528	897.344	635.132	691.528	1201.44	731.686	601.244	541.317	723.582	687.341	534.922	662.513	688.391	575.927	838.277	625.153
Cntnap2	Contactin-associated protein-like 2 OS=Mus musculus OX=10090 GN=Cntnap2 PE=1 SV=2	6.34	150193	415.73	Q9CPW0	21	22.82	CNTP2_MOUSE	601.149	692.32	631.054	683.83	742.647	819.597	744.175	773.272	643.71	715.743	561.264	605.68	531.751	596.912	561.581	652.191	587.248	478.199	495.288	658.616	756.204	665.408	469.212	690.775	695.099	673.974	567.98	622.584
Gnas	Guanine nucleotide-binding protein G(s) subunit alpha isoforms XLas OS=Mus musculus OX=10090 GN=Gnas PE=1 SV=1	4.52	122589	2885.03	Q6R0H7	12	23.21	GNAS1_MOUSE	380.537	577.368	383.11	544.778	678.911	771.817	435.279	558.923	453.125	404.579	483.489	431.965	426.717	478.694	366.118	421.819	735.045	461.305	548.988	677.813	558.702	551.879	708.192	563.877	556.087	461.227	481.616	601.575
Mdh2	Malate dehydrogenase_ mitochondrial OS=Mus musculus OX=10090 GN=Mdh2 PE=1 SV=3	8.85	36067.7	14847	P08249	18	78.7	MDHM_MOUSE	551.79	696.696	597.138	647.758	733.126	725.125	605.84	557.424	554.673	531.082	541.078	569.409	508.684	493.034	746.385	851.127	1154.89	696.555	552.196	610.612	591.758	580.508	570.857	608.278	658.606	559.917	741.779	585.701
Tnr	Tenascin-R OS=Mus musculus OX=10090 GN=Tnr PE=1 SV=2	4.65	151928	702.612	Q8BYI9	24	27.91	TENR_MOUSE	528.311	587.053	486.092	506.859	813.608	749.782	760.436	583.204	631.526	567.093	516.237	549.436	568.417	654.032	551.065	532.858	901.394	541.393	624.257	567.733	680.045	565.067	461.513	503.286	611.951	601.322	624.86	566.983
Bin1	Myc box-dependent-interacting protein 1 OS=Mus musculus OX=10090 GN=Bin1 PE=1 SV=1	4.77	64698.4	2306.56	O08539	16	45.24	BIN1_MOUSE	455.685	531.53	548.004	575.632	693.348	745.914	498.774	553.775	500.166	530.95	527.759	557.8	457.529	513.734	445.71	501.568	725.533	441.33	626.657	612.696	582.122	550.086	493.287	525.254	591.685	528.204	514.234	565.017
Ndufa5	NADH dehydrogenase [ubiquinone] 1 alpha subcomplex subunit 5 OS=Mus musculus OX=10090 GN=Ndufa5 PE=1 SV=3	8.57	13416.8	893.534	Q9CPP6	2	38.79	NDUA5_MOUSE	260	329.755	295.636	322.767	1441.39	1150.23	787.77	813.236	661.858	799.927	579.368	902.895	340.972	398.905	241.527	320.014	2220.46	439.869	311.456	296.613	568.618	476.311	585.224	1045.11	633.296	757.509	660.292	547.222
Ndrg1	Protein NDRG1 OS=Mus musculus OX=10090 GN=Ndrg1 PE=1 SV=1	5.68	43465	6007.3	Q62433	16	73.1	NDRG1_MOUSE	404.817	438.966	384.047	403.424	585.895	616.907	408.086	373.256	408.406	415.645	413.438	410.094	410.354	425.905	376.379	393.625	584.21	369.502	589.812	554.396	576.72	526.421	521.41	488.578	472.342	404.821	426.663	542.889
Ckmt1	Creatine kinase U-type_ mitochondrial OS=Mus musculus OX=10090 GN=Ckmt1 PE=1 SV=1	8.16	47403	9016.3	P30275	15	55.02	KCRU_MOUSE	530.937	776.513	725.259	785.126	663.491	949.5	496.357	451.803	487.039	490.092	429.592	413.821	573.04	636.613	815.247	877.488	680.242	437.524	658.094	647.061	492.121	451.951	401.411	556.681	738.471	461.451	670.026	534.553
Gstm1	Glutathione S-transferase Mu 1 OS=Mus musculus OX=10090 GN=Gstm1 PE=1 SV=2	8.13	26084.1	11816.5	P10649	13	63.3	GSTM1_MOUSE	390.699	399.109	321.309	331.082	443.416	473.409	448.856	420.618	464.647	459.779	663.844	677.239	361.754	372.403	344.931	354.753	571.629	347.084	585.989	535.28	583.712	540.855	465.769	481.776	393.171	522.497	392.092	532.23
Slc25a12	Calcium-binding mitochondrial carrier protein Aralar1 OS=Mus musculus OX=10090 GN=Slc25a12 PE=1 SV=1	8.31	74968.9	3056.03	Q8BH59	26	58.2	CMC1_MOUSE	811.927	677.308	901.586	780.738	599.438	656.007	550.328	650.095	612.289	698.607	541.178	603.769	546.003	512.123	743.091	1048.6	427.585	613.359	568.497	504.403	471.021	415.561	608.401	602.615	737.834	609.378	648.459	528.416
Aldoa	Fructose-bisphosphate aldolase A OS=Mus musculus OX=10090 GN=Aldoa PE=1 SV=2	8.07	39812.2	9279.88	P05064	19	76.65	ALDOA_MOUSE	451.67	487.123	361.789	413.064	565.329	597.11	431.976	416.475	436.803	431.786	498.308	524.114	513.93	577.11	512.688	531.133	1027.82	632.881	537.538	519.956	589.614	542.741	384.726	529.257	479.348	456.577	632.593	517.305
Cd82	CD82 antigen OS=Mus musculus OX=10090 GN=Cd82 PE=1 SV=1	4.76	30312.9	3109.39	P40237	5	23.31	CD82_MOUSE	527.3	522.827	475.285	550.378	667.082	712.05	620.646	553.746	581.608	546.493	522.559	514.807	487.688	482.013	511.075	503.58	710.132	421.294	608.203	545.958	563.726	483.766	413.442	487.421	575.821	556.643	519.297	517.086
Slc1a2	Excitatory amino acid transporter 2 OS=Mus musculus OX=10090 GN=Slc1a2 PE=1 SV=1	6.28	62543.6	2367	P43006	15	36.71	EAA2_MOUSE	476.62	711.307	534.816	579.584	831.181	903.738	402.362	370.15	516.934	529.076	407.118	383.115	1018.91	1040.34	989.073	974.047	1258.88	786.045	547.187	576.555	470.389	432.496	531.331	539.843	672.874	434.793	1011.22	516.3
Slc25a3	Phosphate carrier protein_ mitochondrial OS=Mus musculus OX=10090 GN=Slc25a3 PE=1 SV=1	9.6	40088.6	3060.35	Q8VEM8	13	45.94	MPCP_MOUSE	637.744	714.925	729.076	756.462	739.826	819.828	560.965	516.817	492.228	526.845	426.145	426.345	710.539	681.642	859.163	889.262	807.813	518.932	558.512	512.67	524.745	503.439	442.764	492.33	732.977	491.558	744.559	505.743
Vdac1	Voltage-dependent anion-selective channel protein 1 OS=Mus musculus OX=10090 GN=Vdac1 PE=1 SV=3	8.7	32522.6	10275.5	Q60932	15	71.96	VDAC1_MOUSE	597.003	678.004	698.933	716.756	734.701	810.507	512.317	449.754	516.11	500.845	448.202	440.245	713.361	698.193	865.368	858.61	823.679	521.3	575.242	528.039	505.345	467.419	465.137	486.695	705.984	477.912	746.752	504.646
Hk1	Hexokinase-1 OS=Mus musculus OX=10090 GN=Hk1 PE=1 SV=3	6.38	109615	1905.05	P17710	32	49.9	HXK1_MOUSE	489.053	566.238	574.493	709.965	824.156	858.892	616.331	495.945	544.374	553.435	485.638	508.774	622.159	693.928	793.46	833.647	906.946	551.555	501.189	549.599	461.964	397.812	525.36	516.134	670.466	534.083	733.616	492.01
Ppia	Peptidyl-prolyl cis-trans isomerase A OS=Mus musculus OX=10090 GN=Ppia PE=1 SV=2	8	18142.5	19013.3	P17742	9	74.39	PPIA_MOUSE	404.987	448.809	420.866	553.265	472.178	509.88	466.913	460.542	557.226	464.72	613.978	581.003	393.956	489.506	522.695	597.958	718.03	445.82	514.964	487.886	600.89	568.206	312.117	461.421	468.331	524.064	527.994	490.914
Plcb1	1-phosphatidylinositol 4_5-bisphosphate phosphodiesterase beta-1 OS=Mus musculus OX=10090 GN=Plcb1 PE=1 SV=2	5.76	139252	749.613	Q9Z1B3	29	39.39	PLCB1_MOUSE	366.476	398.639	250.415	255.553	491.111	498.99	209.469	241.037	209.231	203.281	242.8	238.832	355.166	342.484	290.406	319.376	581.439	315.773	554.877	500.844	446.534	399.059	500.639	503.113	376.864	224.108	367.441	484.178
Mcm8	DNA helicase MCM8 OS=Mus musculus OX=10090 GN=Mcm8 PE=1 SV=3	7.42	93283.6	358.265	Q9CWV1	2	4.2	MCM8_MOUSE	108.558	166.227	98.1162	665.606	660.824	700.737	233.015	302.542	158.579	259.723	270.729	252.044	191.857	761.705	289.171	140.795	924.18	354.701	264.827	824.432	324.281	544.822	417.465	517.243	400.011	246.105	443.735	482.178
Syn2	Synapsin-2 OS=Mus musculus OX=10090 GN=Syn2 PE=1 SV=2	8.58	63657.8	2819.98	Q64332	16	46.25	SYN2_MOUSE	379.237	345.477	298.087	317.43	520.106	485.337	518.609	460.508	467.52	486.999	459.289	485.019	338.707	366.204	374.565	395.556	530.55	272.693	538.385	535.63	441.907	394.985	427.029	521.308	390.946	479.657	379.713	476.541
Rac1	Ras-related C3 botulinum toxin substrate 1 OS=Mus musculus OX=10090 GN=Rac1 PE=1 SV=1	8.58	21849.3	7282.97	P63001	8	43.75	RAC1_MOUSE	399.357	417.995	347.958	358.772	408.904	441.672	368.377	349.49	372.933	377.217	312.917	328.128	391.962	390.823	366.644	385.161	480.66	274.909	546.185	501.749	476.484	428.44	418.842	454.904	395.776	351.51	381.693	471.101
Gfap	Glial fibrillary acidic protein OS=Mus musculus OX=10090 GN=Gfap PE=1 SV=4	5.1	49957.2	5718.54	P03995	20	59.77	GFAP_MOUSE	108.652	98.8267	74.615	125.493	223.559	221.68	134.674	186.077	142.823	169.858	223.283	208.245	167.142	199.142	163.027	222.771	356.936	172.68	309.841	95.962	360.573	815.514	486.819	737.994	142.138	177.493	213.616	467.784
Idh3a	Isocitrate dehydrogenase [NAD] subunit alpha_ mitochondrial OS=Mus musculus OX=10090 GN=Idh3a PE=1 SV=1	6.3	40095	1095.55	Q9D6R2	8	34.97	IDH3A_MOUSE	339.401	219.304	295.028	271.647	844.029	777.857	412.221	631.105	289.1	375.516	388.691	493.375	329.313	258.652	199.288	230.697	1057.07	438.911	216.452	201.73	306.497	335.723	1018.99	704.704	457.878	431.668	418.988	464.016
Qdpr	Dihydropteridine reductase OS=Mus musculus OX=10090 GN=Qdpr PE=1 SV=2	7.85	25798.4	11297.2	Q8BVI4	11	63.49	DHPR_MOUSE	582.849	631.286	550.798	621.285	694.016	736.681	613.352	582.795	536.68	571.716	529.05	584.148	535.214	601.312	558.232	608.746	807.569	388.256	452.679	423.003	613.522	498.631	311.213	484.386	636.153	569.623	583.222	463.906
Aldh5a1	Succinate-semialdehyde dehydrogenase_ mitochondrial OS=Mus musculus OX=10090 GN=Aldh5a1 PE=1 SV=1	8.26	56538.6	2946.76	Q8BWF0	18	59.66	SSDH_MOUSE	317.114	322.126	268.748	293.405	403.967	398.448	259.507	213.699	257.278	250.898	345.824	359.693	300.698	343.724	286.468	291.805	456.81	272.104	610.304	610.104	428.593	351.542	366.43	413.484	333.968	281.15	325.268	463.409
Slc25a5	ADP/ATP translocase 2 OS=Mus musculus OX=10090 GN=Slc25a5 PE=1 SV=3	10.21	33159.5	13003.6	P51881	16	59.4	ADT2_MOUSE	582.916	622.13	612.828	504.448	624.2	684.203	526.109	453.24	468.858	477.868	393.676	396.946	586.81	593.615	748.356	758.861	748.308	429.368	500.229	480.057	473.135	450.537	434.388	430.789	605.121	452.783	644.22	461.522
Septin11	Septin-11 OS=Mus musculus OX=10090 GN=Septin11 PE=1 SV=4	6.26	50036.9	1154.14	Q8C1B7	7	21.81	SEP11_MOUSE	343.738	474.48	119.969	474.959	811.089	845.414	570.246	576.39	600.283	670.139	444.465	603.156	670.016	539.077	648.381	161.632	541.281	574.681	554.531	490.364	454.451	484.574	380.017	385.551	511.608	577.446	522.511	458.248
Camk2a	Calcium/calmodulin-dependent protein kinase type II subunit alpha OS=Mus musculus OX=10090 GN=Camk2a PE=1 SV=2	6.66	54685.1	4747.53	P11798	16	45.61	KCC2A_MOUSE	409.121	436.038	370.886	430.395	574.227	565.12	378.671	362.22	394.66	403.432	397.381	457.857	641.535	661.453	474.841	547.607	962.326	556.291	480.93	445.389	487.887	433.708	407.407	463.379	464.298	399.037	640.675	453.117
Uqcrc1	Cytochrome b-c1 complex subunit 1_ mitochondrial OS=Mus musculus OX=10090 GN=Uqcrc1 PE=1 SV=2	5.8	53479.1	4520.02	Q9CZ13	19	56.46	QCR1_MOUSE	575.536	607.2	603.371	683.935	683.483	744.924	431.981	426.546	496.311	447.57	395.585	395.698	556.368	622.685	726.755	754.891	745.577	416.715	460.866	497.488	502.156	422.648	371.085	438.911	649.741	432.282	637.165	448.859
Jup	Junction plakoglobin OS=Mus musculus OX=10090 GN=Jup PE=1 SV=3	5.72	82542.3	1649.01	Q02257	19	40.67	PLAK_MOUSE	283.969	166.262	170.958	136.689	708.18	501.46	343.987	343.664	320.63	301.771	269.918	262.805	213.192	170.189	158.423	161.748	727.999	170.894	328.452	269.883	416.062	421.45	654.006	591.733	327.919	307.129	267.074	446.931
Adam22	Disintegrin and metalloproteinase domain-containing protein 22 OS=Mus musculus OX=10090 GN=Adam22 PE=1 SV=2	7.67	102395	879.542	Q9R1V6	19	38.94	ADA22_MOUSE	364.654	454.738	416.071	469.542	564.166	566.774	355.674	337.468	383.968	413.643	455.179	438.399	387.532	486.613	401.68	436.633	731.219	392.53	459.502	488.349	525.51	417.918	344.234	420.381	472.658	397.389	472.701	442.649
Septin4	Septin-4 OS=Mus musculus OX=10090 GN=Septin4 PE=1 SV=1	5.5	55392.2	3398.81	P28661	17	58.16	SEPT4_MOUSE	243.632	255.778	258.35	251.449	326.813	311.217	285.062	247.817	295.052	275.68	289.428	297.968	245.643	241.785	196.772	200.23	357.373	202.049	484.759	433.734	525.437	450.685	335.018	419.791	274.54	281.834	240.642	441.57
Tubb5	Tubulin beta-5 chain OS=Mus musculus OX=10090 GN=Tubb5 PE=1 SV=1	4.59	50127.2	36008.2	P99024	21	70.05	TBB5_MOUSE	315.657	334.526	303.792	338.733	369.426	398.608	302.658	227.041	325.576	329.83	371.788	381.554	584.21	652.24	438.348	417.935	767.322	450.446	483.629	455.706	495.42	439.346	295.765	412.577	343.457	323.075	551.75	430.407
Ndufs1	NADH-ubiquinone oxidoreductase 75 kDa subunit_ mitochondrial OS=Mus musculus OX=10090 GN=Ndufs1 PE=1 SV=2	5.38	80803.5	1640.1	Q91VD9	27	56.81	NDUS1_MOUSE	356.02	1549.9	821.452	440.644	1060.81	1879.44	406.22	449.267	346.827	465.614	742.264	366.332	948.078	470.254	399.22	442.211	1266.81	867.627	393.061	349.232	451.145	562.317	325.692	489.39	1018.05	462.754	732.366	428.473
Thy1	Thy-1 membrane glycoprotein OS=Mus musculus OX=10090 GN=Thy1 PE=1 SV=1	9.29	18308.1	5882.87	P01831	7	54.94	THY1_MOUSE	460.166	491.09	381.741	400.988	546.938	581.656	362.411	319.149	384.407	386.3	393.326	398.912	527.626	598.76	442.61	446.635	776.191	512.475	471.237	459.39	434.633	396.966	394.831	398.279	477.097	374.084	550.716	425.89
Anln	Anillin OS=Mus musculus OX=10090 GN=Anln PE=1 SV=2	6.59	124277	630.908	Q8K298	17	21.77	ANLN_MOUSE	207.348	237.448	225.103	243.479	282.564	308.503	266.042	257.815	237.833	239.394	257.368	270.473	197.106	208.4	185.787	179.682	334.191	180.64	406.438	404.724	529.281	490.928	348.59	371.447	250.741	254.821	214.301	425.235
Atp2b2	Plasma membrane calcium-transporting ATPase 2 OS=Mus musculus OX=10090 GN=Atp2b2 PE=1 SV=2	5.61	133785	603.036	Q9R0K7	19	24.96	AT2B2_MOUSE	392.033	409.728	337.156	372.05	596.41	511.422	330.38	338.261	376.136	391.165	337.128	389.483	432.007	486.257	418.116	472.703	624.526	364.612	509.924	388.523	411.081	428.58	398.338	394.225	436.466	360.426	466.37	421.778
Epb41l3	Band 4.1-like protein 3 OS=Mus musculus OX=10090 GN=Epb41l3 PE=1 SV=1	5.04	103794	500.849	Q9WV92	20	34.12	E41L3_MOUSE	433.619	465.386	366.898	400.29	574.965	610.309	390.316	330.332	370.252	367.671	412.698	387.87	297.068	312.897	270.944	260.798	605.774	324.146	505.83	471.724	433.867	400.452	336.489	369.289	475.245	376.523	345.271	419.609
Cntn2	Contactin-2 OS=Mus musculus OX=10090 GN=Cntn2 PE=1 SV=2	7.44	114016	1160.23	Q61330	27	50.1	CNTN2_MOUSE	415.399	425.147	418.426	667.318	521.241	527.783	436.37	421.859	421.644	425.261	452.111	486.93	360.28	368.112	378.072	420.773	607.05	332.137	456.94	411.03	457.85	429.894	359.473	377.12	495.886	440.696	411.071	415.384
Crmp1	Dihydropyrimidinase-related protein 1 OS=Mus musculus OX=10090 GN=Crmp1 PE=1 SV=1	6.71	62510	5127.59	P97427	24	75.17	DPYL1_MOUSE	296.168	372.251	362.33	444.386	402.276	423.358	274.932	285.049	372.444	426.24	517.542	569.288	401.655	469.757	433.896	414.53	656.809	420.213	391.638	411.672	530.594	457.366	283.586	394.367	383.461	407.583	466.143	411.537
Tubb2a	Tubulin beta-2A chain OS=Mus musculus OX=10090 GN=Tubb2a PE=1 SV=1	4.59	50306.3	24309.5	Q7TMM9	21	68.31	TBB2A_MOUSE	231.336	260.057	240.642	273.926	274.532	299.059	208.173	169.908	230.387	227.706	267.202	275.541	517.269	559.658	400.183	384.398	688.833	409.257	458.653	436.434	455.854	412.252	293.325	378.148	263.259	229.82	493.266	405.778
Cfl1	Cofilin-1 OS=Mus musculus OX=10090 GN=Cfl1 PE=1 SV=3	8.23	18787.7	22564.9	P18760	9	65.06	COF1_MOUSE	228.043	283.289	274.558	323.293	332.553	339.073	215.843	246.177	225.396	236.939	308.712	322.295	331.503	368.133	315.701	345.295	456.086	287.485	383.815	343.402	503.745	477.761	347.502	371.19	296.802	259.227	350.701	404.569
Cdc42	Cell division control protein 42 homolog OS=Mus musculus OX=10090 GN=Cdc42 PE=1 SV=2	6.18	21600.8	5320.81	P60766	8	59.69	CDC42_MOUSE	158.963	177.592	150.799	180.564	221.064	270.482	216.432	192.05	192.598	123.066	129.421	131.586	180.537	185.306	132.69	161.617	234.435	145.212	436.631	387.427	393.521	350.984	403.829	394.628	193.244	164.192	173.299	394.503
Gnai1	Guanine nucleotide-binding protein G(i) subunit alpha-1 OS=Mus musculus OX=10090 GN=Gnai1 PE=1 SV=1	5.61	40931.4	9345.31	B2RSH2	17	62.99	GNAI1_MOUSE	303.817	332.452	272.703	304.708	414.886	432.716	324.034	312.59	318.046	315.289	296.531	315.32	339.952	336.027	307.239	309.075	468.056	295.212	442.539	423.628	411.86	375.052	352.389	351.83	343.547	313.635	342.593	392.883
Prkcg	Protein kinase C gamma type OS=Mus musculus OX=10090 GN=Prkcg PE=1 SV=1	7.19	79612.4	2198.61	P63318	22	48.35	KPCG_MOUSE	224.445	342.654	223.346	277.706	426.37	381.303	240.124	255.117	278.192	326.299	438.585	418.856	337.054	353.147	243.889	299.57	647.072	313.259	318.047	342.476	514.37	469.562	277.206	396.901	312.637	326.195	365.665	386.427
Wdr1	WD repeat-containing protein 1 OS=Mus musculus OX=10090 GN=Wdr1 PE=1 SV=3	6.15	67091.1	1320.58	O88342	16	45.71	WDR1_MOUSE	259.179	274.197	187.385	274.575	228.183	277.117	377.796	280.884	226.597	238.567	278.282	329.919	294.848	286.635	210.746	258.755	454.888	241.608	425.587	376.221	504.66	422.903	273.976	301.468	250.106	288.674	291.247	384.136
Epb41l2	Band 4.1-like protein 2 OS=Mus musculus OX=10090 GN=Epb41l2 PE=1 SV=2	5.15	110453	871.712	O70318	21	35.02	E41L2_MOUSE	219.444	271.724	201.259	233.89	337.53	377.399	288.744	312.59	269.129	254.219	244.256	269.72	511.982	545.846	220.857	224.853	608.766	360.046	404.981	375.267	407.627	379.922	337.367	369.241	273.541	273.11	412.058	379.067
Atp1b3	Sodium/potassium-transporting ATPase subunit beta-3 OS=Mus musculus OX=10090 GN=Atp1b3 PE=1 SV=1	8.65	32117.9	5550.08	P97370	9	52.88	AT1B3_MOUSE	311.396	338.622	266.96	292.931	381	411.66	289.339	257.091	284.345	263.246	284.626	285.224	275.604	308.704	252.578	266.255	425.15	240.403	418.327	410.163	416.351	363.435	294.61	369.278	333.761	277.312	294.783	378.694
Rap1a	Ras-related protein Rap-1A OS=Mus musculus OX=10090 GN=Rap1a PE=1 SV=1	6.53	21329.4	16728.5	P62835	11	79.35	RAP1A_MOUSE	258.407	267.069	234.816	262.092	342.018	365.797	283.193	259.76	259.843	265.857	279.217	281.773	279.12	291.567	233.043	243.772	390.365	227.096	423.093	368.124	379.556	351.056	333.96	364.759	288.367	271.607	277.494	370.092
Uqcrc2	Cytochrome b-c1 complex subunit 2_ mitochondrial OS=Mus musculus OX=10090 GN=Uqcrc2 PE=1 SV=1	9.71	48292	4030.91	Q9DB77	19	67.11	QCR2_MOUSE	466.895	497.831	494.751	540.74	581.796	609.084	356.167	349.187	374.549	366.544	296.835	312.895	476.715	509.376	590.304	600.999	621.38	370.763	402.636	359.744	381.456	358.051	330.952	344.808	531.85	342.696	528.256	362.941
Cadm4	Cell adhesion molecule 4 OS=Mus musculus OX=10090 GN=Cadm4 PE=1 SV=1	5.9	43179.6	4865.58	Q8R464	10	42.27	CADM4_MOUSE	348.487	379.926	288.486	346.924	486.193	508.738	442.983	374.298	377.101	399.265	430.418	409.766	302.327	316.145	274.058	360.132	487.258	255.364	397.845	385.611	375.298	375.512	284.506	356.399	393.125	405.638	332.547	362.528
Syn1	Synapsin-1 OS=Mus musculus OX=10090 GN=Syn1 PE=1 SV=2	10.35	74268.5	1680.2	O88935	17	46.74	SYN1_MOUSE	349.906	346.149	261.562	295.261	437.302	454.875	413.95	341.351	360.019	338.834	346.41	383.853	328.671	338.314	412.051	412.597	613.665	312.852	424.213	390.198	357.627	297.107	300.824	402.053	357.509	364.069	403.025	362.004
Bphl	Valacyclovir hydrolase OS=Mus musculus OX=10090 GN=Bphl PE=1 SV=1	9.27	33079.1	430.204	Q8R164	7	36.77	BPHL_MOUSE	163.095	166.079	161.684	150.923	706.171	720.292	575.661	640.5	291.45	328.68	275.187	315.17	227.545	210.811	125.646	162.354	865.739	313.424	183.868	211.783	247.78	301.212	574.621	646.024	344.707	404.441	317.587	360.881
Pklr	Pyruvate kinase PKLR OS=Mus musculus OX=10090 GN=Pklr PE=1 SV=1	6.7	62650.9	682.036	P53657	3	4.18	KPYR_MOUSE	302.903	335.035	351.827	352.102	456.622	269.286	423.536	360.303	358.027	394.243	254.834	283.308	243.405	245.198	211.918	239.567	404.869	239.598	297.13	520.931	534.224	295.224	244.947	252.027	344.629	345.708	264.092	357.414
Padi2	Protein-arginine deiminase type-2 OS=Mus musculus OX=10090 GN=Padi2 PE=1 SV=2	5.22	76991.1	809.365	Q08642	19	44.73	PADI2_MOUSE	376.238	280.213	254.43	192.385	507.807	282.894	452.417	288.167	274.85	383.948	316.058	322.923	303.926	253.937	271.659	260.425	477.802	238.287	359.854	355.896	422.449	353.43	290.623	346.536	315.661	339.727	301.006	354.798
Tppp	Tubulin polymerization-promoting protein OS=Mus musculus OX=10090 GN=Tppp PE=1 SV=1	10.1	23745.7	11958.5	Q7TQD2	6	41.74	TPPP_MOUSE	315.992	406.816	299.082	542.424	506.085	629.052	496.323	672.228	418.191	549.357	572.976	686.118	314.809	358.242	333.182	489.806	572.861	432.219	362.241	323.026	282.352	379.16	323.069	447.254	449.909	565.865	416.853	352.85
Atp6v1c1	V-type proton ATPase subunit C 1 OS=Mus musculus OX=10090 GN=Atp6v1c1 PE=1 SV=4	7.33	44058.7	4339.93	Q9Z1G3	18	60.21	VATC1_MOUSE	319.949	289.085	214.246	253.922	434.589	504.808	296.085	302.654	333.057	231.699	272.908	287.118	237.494	206.796	307.945	182.544	446.872	214.671	393.327	365.636	347.226	252.4	295.04	413.096	336.1	287.254	266.054	344.454
Tubb3	Tubulin beta-3 chain OS=Mus musculus OX=10090 GN=Tubb3 PE=1 SV=1	4.63	50875	13390.7	Q9ERD7	20	72	TBB3_MOUSE	203.557	241.048	215.996	240.364	272.178	294.803	200.41	179.421	243.658	242.077	291.063	293.232	359.956	391.686	252.435	246.81	480.073	283.861	382.306	371.351	405.965	356.225	221.754	328.902	244.658	241.643	335.804	344.417
Gnai2	Guanine nucleotide-binding protein G(i) subunit alpha-2 OS=Mus musculus OX=10090 GN=Gnai2 PE=1 SV=5	5.12	41059.3	8261.8	P08752	17	67.04	GNAI2_MOUSE	341.14	358.881	318.082	327.436	437.725	469.377	369.655	323.489	341.72	340.507	343.394	330.478	323.323	341.284	298.949	312.538	517.009	290.723	367.956	376.73	365.617	320.309	281.831	346.998	375.44	341.541	347.304	343.24
Stx1b	Syntaxin-1B OS=Mus musculus OX=10090 GN=Stx1b PE=1 SV=1	5.09	33472.9	7254.47	P61264	14	63.54	STX1B_MOUSE	377.955	368.565	319.941	357.947	454.941	507.888	300.129	272.402	334.769	315.319	325.032	346.299	408.685	451.802	355.599	381.577	619.982	369.451	375.501	369.315	353.843	308.763	293.056	334.657	397.873	315.658	431.183	339.189
Atp6v1a	V-type proton ATPase catalytic subunit A OS=Mus musculus OX=10090 GN=Atp6v1a PE=1 SV=2	5.27	68668.4	2252.92	P50516	24	64.83	VATA_MOUSE	283.513	302.774	253.327	270.915	302.57	331.827	244.111	225.685	243.238	254.517	262.473	253.265	333.81	342.261	213.082	216.585	484.661	261.005	395.383	368.235	325.891	274.312	327.493	333.634	290.821	247.215	308.567	337.491
Mtco2	Cytochrome c oxidase subunit 2 OS=Mus musculus OX=10090 GN=Mtco2 PE=1 SV=1	4.41	26147.6	5807.84	P00405	6	44.93	COX2_MOUSE	335.86	443.179	429.877	480.347	481.169	528.532	293.107	273.114	341.839	357.01	312.474	305.507	389.699	432.216	523.487	540.882	561.161	321.307	370.299	385.99	379.434	331.56	184.052	364.997	449.827	313.842	461.459	336.056
Lgi3	Leucine-rich repeat LGI family member 3 OS=Mus musculus OX=10090 GN=Lgi3 PE=1 SV=1	8.1	62559.1	2578.03	Q8K406	19	44.89	LGI3_MOUSE	364.849	400.839	381.477	395.52	448.977	470.57	418.184	372.381	405.006	397.085	376.762	389.392	337.734	367.686	366.514	361.783	483.952	274.506	345.573	348.005	388.957	325.711	249.285	297.836	410.372	393.135	365.363	325.895
Enpp6	Glycerophosphocholine cholinephosphodiesterase ENPP6 OS=Mus musculus OX=10090 GN=Enpp6 PE=1 SV=1	6.98	50960.7	3271.61	Q8BGN3	14	50.68	ENPP6_MOUSE	256.014	231.46	225.358	208.214	350.291	363.365	275.064	274.691	218.122	274.096	245.989	291.992	218.075	198.678	202.067	216.718	286.745	215.387	339.733	294.934	373.198	395.113	271.727	264.962	272.45	263.326	222.945	323.278
Kcnab2	Voltage-gated potassium channel subunit beta-2 OS=Mus musculus OX=10090 GN=Kcnab2 PE=1 SV=1	9.31	41306.5	7846.29	P62482	15	62.67	KCAB2_MOUSE	245.618	322.676	322.174	352.51	417.783	441.973	296.524	266.781	319.311	359.769	308.786	329.762	282.087	255.442	319.403	347.059	384.544	221.135	381.227	338.798	353.624	374.878	185.928	300.199	350.456	313.489	301.612	322.443
Aldh1a1	Retinal dehydrogenase 1 OS=Mus musculus OX=10090 GN=Aldh1a1 PE=1 SV=5	7.71	55095.2	2362.05	P24549	20	59.28	AL1A1_MOUSE	181.778	191.36	193.926	212.391	547.15	455.88	161.719	176.976	206.987	206.965	400.355	414.267	276.423	371.456	186.654	186.166	665.738	350.811	366.828	344.63	334.869	295.689	282.799	306.705	297.081	261.211	339.541	321.92
Endod1	Endonuclease domain-containing 1 protein OS=Mus musculus OX=10090 GN=Endod1 PE=1 SV=2	5.76	55946.6	2048.34	Q8C522	13	47.9	ENDD1_MOUSE	226.935	260.604	259.702	282.75	638.626	666.268	256.665	216.782	278.135	265.16	265.895	284.091	385.129	416.772	223.854	250.578	863.455	537.235	333.85	352.41	333.233	308.956	267.03	295.675	389.148	261.121	446.17	315.192
Gnaq	Guanine nucleotide-binding protein G(q) subunit alpha OS=Mus musculus OX=10090 GN=Gnaq PE=1 SV=4	5.35	42443.3	3798.39	P21279	14	54.04	GNAQ_MOUSE	250.924	242.829	238.13	218.107	345.335	343.982	274.688	286.593	258.394	273.878	237.989	277.015	249.76	225.096	226.702	240.684	334.009	208.55	366.877	306.59	307.996	318.724	296.642	262.002	273.218	268.093	247.467	309.805
Ehd3	EH domain-containing protein 3 OS=Mus musculus OX=10090 GN=Ehd3 PE=1 SV=2	6.03	60878.2	3069.59	Q9QXY6	23	68.79	EHD3_MOUSE	217.189	226.896	205.354	235.098	314.258	293.402	326.245	313.183	302.418	328.905	282.514	311.978	164.197	170.917	214.385	232.496	281.782	144.18	376.819	310.097	288.651	313.905	265.441	299.121	248.7	310.874	201.326	309.006
Syt5	Synaptotagmin-5 OS=Mus musculus OX=10090 GN=Syt5 PE=1 SV=1	10.09	43415	575.381	Q9R0N5	4	15.03	SYT5_MOUSE	276.952	301.566	252.282	259.086	1012.66	1153.37	280.825	265.056	234.855	268.421	230.539	278.777	764.914	586.774	266.616	286.841	1613.76	1062.28	285.687	255.776	278.289	218.454	346.828	454.077	542.653	259.745	763.531	306.518
Mapk1	Mitogen-activated protein kinase 1 OS=Mus musculus OX=10090 GN=Mapk1 PE=1 SV=3	6.57	41674.9	592.572	P63085	9	46.65	MK01_MOUSE	218.76	228.564	214.019	243.159	245.688	285.021	305.223	254.313	266.191	258.171	235.872	242.654	227.142	197.18	211.48	232.963	285.437	171.831	336.935	335.341	366.757	314.762	217.328	255.806	239.202	260.404	221.006	304.488
Cs	Citrate synthase_ mitochondrial OS=Mus musculus OX=10090 GN=Cs PE=1 SV=1	8.76	52021.9	1700.23	Q9CZU6	16	43.97	CISY_MOUSE	350.528	350.183	366.406	364.671	567.726	565.535	360.963	329.762	290.204	320.044	322.902	312.015	346.576	326.689	389.647	414.88	670.315	270.955	296.844	278.896	332.009	304.544	285.209	310.816	427.508	322.649	403.177	301.386
Sod2	Superoxide dismutase [Mn]_ mitochondrial OS=Mus musculus OX=10090 GN=Sod2 PE=1 SV=3	8.84	24831.1	6302.12	P09671	11	73.87	SODM_MOUSE	276.61	279.063	224.197	251.298	319.85	338.788	239.48	182.889	218.599	217.399	179.719	194.263	214.373	214.646	274.059	279.155	280.87	163.639	384.625	345.381	275.202	249.035	226.517	320.705	281.634	205.392	237.79	300.244
Pdha1	Pyruvate dehydrogenase E1 component subunit alpha_ somatic form_ mitochondrial OS=Mus musculus OX=10090 GN=Pdha1 PE=1 SV=1	8.14	43916.1	1506.06	P35486	13	57.69	ODPA_MOUSE	345.715	252.687	283.007	196.522	315.554	305.274	377.711	204.373	297.257	210.606	168.598	255.103	262.471	168.511	289.214	279.115	334.236	187.733	330.887	308.126	346.342	182.163	271.718	355.967	283.126	252.275	253.547	299.2
Rhog	Rho-related GTP-binding protein RhoG OS=Mus musculus OX=10090 GN=Rhog PE=1 SV=1	8.08	21764.7	13609.3	P84096	11	69.11	RHOG_MOUSE	237.34	249.727	198.369	255.279	318.859	351.245	243.869	233.209	232.432	227.475	242.827	246.118	225.531	246.9	190.129	208.968	349.847	198.825	356.444	337.017	315.896	270.011	229.185	282.532	268.47	237.655	236.7	298.514
Dpysl5	Dihydropyrimidinase-related protein 5 OS=Mus musculus OX=10090 GN=Dpysl5 PE=1 SV=1	6.68	62086.8	868.381	Q9EQF6	17	49.11	DPYL5_MOUSE	276.853	128.658	137.622	139.606	173.506	198.975	436.283	454.599	394.481	171.499	164.762	184.665	412.875	248.891	155.241	145.732	290.929	152.291	289.757	192.179	213.627	197.522	709.137	185.601	175.87	301.048	234.327	297.971
Mtco1	Cytochrome c oxidase subunit 1 OS=Mus musculus OX=10090 GN=Mtco1 PE=1 SV=2	6.25	56967.3	604.754	P00397	2	8.95	COX1_MOUSE	419.53	296.354	277.457	355.321	631.061	380.749	393.291	366.926	430.264	423.759	393.194	403.647	312.284	309.926	350.95	410.482	382.683	400.681	279.483	266.918	403.361	242.97	252.108	325.263	393.412	401.847	361.167	295.017
Atp6v1b2	V-type proton ATPase subunit B_ brain isoform OS=Mus musculus OX=10090 GN=Atp6v1b2 PE=1 SV=1	5.46	56893.1	2254.64	P62814	26	80.23	VATB2_MOUSE	232.735	278.205	221.056	260.63	267.324	313.972	224.923	202.094	204.407	213.719	270.224	278.026	282.355	314.977	199.374	207.651	470.377	260.1	344.654	330.793	268.328	236.88	257.478	277.539	262.321	232.232	289.139	285.945
Kcna2	Potassium voltage-gated channel subfamily A member 2 OS=Mus musculus OX=10090 GN=Kcna2 PE=1 SV=1	4.58	57157.1	1595.95	P63141	13	35.87	KCNA2_MOUSE	270.129	267.471	262.722	289.218	324.705	340.458	285.986	257.694	292.792	282.245	250.539	265.556	224.059	224.929	250.245	265.252	298.72	178.157	307.962	293.491	323.389	270.998	228.474	246.206	292.45	272.469	240.227	278.42
Mif	Macrophage migration inhibitory factor OS=Mus musculus OX=10090 GN=Mif PE=1 SV=2	7.17	12675.4	7038.02	P34884	3	32.17	MIF_MOUSE	262.749	266.243	247.181	294.598	290.688	332.462	329.389	329.626	347.895	321.764	417.681	421.186	207.755	228.62	277.526	331.512	305.223	196.025	326.889	270.622	260.607	286.555	226.38	291.184	282.32	361.257	257.777	277.04
Hepacam	Hepatocyte cell adhesion molecule OS=Mus musculus OX=10090 GN=Hepacam PE=1 SV=2	9.88	46595	1054.93	Q640R3	9	33.97	HECAM_MOUSE	276.103	292.607	237.455	267.095	326.729	380.52	260.11	251.125	254.706	256.085	244.51	261.398	263.612	302.168	254.043	271.355	390.241	215.511	309.394	293.937	291.168	259.258	228.44	248.171	296.752	254.656	282.822	271.728
Dnm3	Dynamin-3 OS=Mus musculus OX=10090 GN=Dnm3 PE=1 SV=1	8.5	97589.8	1365.22	Q8BZ98	22	39.05	DYN3_MOUSE	208.825	278.09	246.631	264.785	256.011	377.53	208.62	216.927	209.923	194.986	189.131	184.694	244.436	269.337	278.783	289.775	376.63	218.623	323.249	227.605	344.949	202.502	239.263	228.486	271.979	200.713	279.597	261.009
Pip4k2a	Phosphatidylinositol 5-phosphate 4-kinase type-2 alpha OS=Mus musculus OX=10090 GN=Pip4k2a PE=1 SV=1	6.57	46379.7	681.12	O70172	6	19.01	PI42A_MOUSE	194.065	200.876	166.511	209.026	275.583	302.325	187.363	182.739	179.801	173.488	174.713	190.884	183.989	192.154	166.04	178.372	303.828	185.407	275.788	277.572	268.661	259.247	224.995	242.28	224.731	181.498	201.632	258.091
Jam3	Junctional adhesion molecule C OS=Mus musculus OX=10090 GN=Jam3 PE=1 SV=2	6.67	35407.9	2046.46	Q9D8B7	11	58.71	JAM3_MOUSE	237.827	246.033	217.324	259.96	329.372	321.459	290.608	285.463	249.873	242.837	238.513	257.341	215.23	205.462	220.903	231.762	305.525	185.243	292.117	257.865	268.614	255.419	221.949	240.903	268.663	260.772	227.354	256.144
Rhob	Rho-related GTP-binding protein RhoB OS=Mus musculus OX=10090 GN=Rhob PE=1 SV=1	4.92	22579.6	9942.83	P62746	9	80.1	RHOB_MOUSE	163.564	166.057	151.616	171.11	212.585	227.521	185.74	170.64	181.926	179.491	184.654	176.479	159.718	165.09	147.38	154.929	241.398	138.847	275.726	239.919	277.08	257.331	215.863	244.459	182.076	179.821	167.894	251.73
Sypl1	Synaptophysin-like protein 1 OS=Mus musculus OX=10090 GN=Sypl1 PE=1 SV=2	8.95	29241.6	478.106	O09117	2	13.79	SYPL1_MOUSE	169.349	238.203	174.662	238.728	285.922	313.004	212.522	220.472	211.53	230.974	184.29	224.234	161.462	201.969	167.874	213.205	275.728	164.565	285.078	262.741	286.803	254.522	151.226	256.56	236.644	214.004	197.467	249.488
Hsp90aa1	Heat shock protein HSP 90-alpha OS=Mus musculus OX=10090 GN=Hsp90aa1 PE=1 SV=4	4.74	85187.2	535.176	P07901	12	27.29	HS90A_MOUSE	265.801	283.275	275.816	282.735	405.988	333.599	360.341	289.657	318.995	288.294	294.484	353.008	288.954	257.824	267.626	293.123	428.032	209.995	250.326	218.799	352.034	263.736	209.222	192.821	307.869	317.463	290.926	247.823
Hspa12a	Heat shock 70 kDa protein 12A OS=Mus musculus OX=10090 GN=Hspa12a PE=1 SV=1	6.35	75213.7	1213.29	Q8K0U4	17	39.56	HS12A_MOUSE	237.704	247.046	200.322	205.098	281.593	292.919	207.637	210.76	199.787	204.294	228.239	220.998	177.791	180.069	140.764	138.654	358.477	184.209	274.083	254.877	242.417	214.291	195.002	204.003	244.114	211.953	196.661	230.779
Cadm3	Cell adhesion molecule 3 OS=Mus musculus OX=10090 GN=Cadm3 PE=1 SV=1	5.42	43363.6	566.225	Q99N28	7	35.1	CADM3_MOUSE	223.741	228.642	213.681	217.42	253.845	310.072	261.347	215.082	228.923	198.405	218.146	240.42	205.662	243.478	219.714	233.454	317.679	210.844	242.204	260.055	256.108	214.451	191.425	198.629	241.233	227.054	238.472	227.145
Basp1	Brain acid soluble protein 1 OS=Mus musculus OX=10090 GN=Basp1 PE=1 SV=3	4.28	22086.6	5937.48	Q91XV3	9	71.68	BASP1_MOUSE	212.626	212.847	85.2416	206.018	173.564	239.889	189.464	192.95	133.54	179.003	215.492	216.415	70.4598	126.169	87.5492	152.718	134.723	76.0236	268.955	261.947	235.908	216.179	148.613	223.468	188.364	187.811	107.94	225.845
Coro1c	Coronin-1C OS=Mus musculus OX=10090 GN=Coro1c PE=1 SV=2	6.71	53805.3	1590.2	Q9WUM4	10	36.29	COR1C_MOUSE	191.956	204.907	167.633	178.847	268.423	262.198	163.496	109.846	98.378	99.0656	95.0376	105.196	210.834	199.515	186.602	190.062	319.428	191.79	262.955	254.576	212.565	126.705	237.957	231.74	212.327	111.836	216.372	221.083
Dld	Dihydrolipoyl dehydrogenase_ mitochondrial OS=Mus musculus OX=10090 GN=Dld PE=1 SV=2	7.82	54785.7	1271.6	O08749	12	35.36	DLDH_MOUSE	234.157	242.04	229.826	283.131	329.245	326.295	242.354	213.115	203.076	226.376	258.14	253.698	192.259	212.279	279.929	306.611	385.369	226.003	209.049	204.141	249.303	222.433	185.082	245.967	274.116	232.793	267.075	219.329
Rhoq	Rho-related GTP-binding protein RhoQ OS=Mus musculus OX=10090 GN=Rhoq PE=1 SV=2	5.93	23215.7	3576.04	Q8R527	2	9.27	RHOQ_MOUSE	196.47	185.183	209.057	234.423	263.528	296.846	295.244	255.909	260.833	257.71	212.998	231.691	201.664	197.204	231.09	236.363	239.886	151.878	208.941	207.622	243.455	245.889	234.353	170.351	230.918	252.398	209.681	218.435
Rhoa	Transforming protein RhoA OS=Mus musculus OX=10090 GN=Rhoa PE=1 SV=1	5.75	22124.4	11964.3	Q9QUI0	10	70.98	RHOA_MOUSE	156.653	162.902	149.295	157.999	201.153	225.055	192.606	176.825	175.119	170.607	173.938	183.88	130.973	141.892	139.263	142.457	196.688	119.241	263.061	220.816	220.688	213.746	182.099	209.171	175.51	178.829	145.086	218.264
Cox4i1	Cytochrome c oxidase subunit 4 isoform 1_ mitochondrial OS=Mus musculus OX=10090 GN=Cox4i1 PE=1 SV=2	9.71	19587.5	6968.02	P19783	9	52.66	COX41_MOUSE	268.768	283.419	269.415	298.667	321.583	332.127	242.349	219.096	232.042	219.785	193.488	195.094	257.21	289.981	322.62	337.018	343.263	195.329	226.622	237.282	219.213	202.265	162.8	240.427	295.663	216.976	290.904	214.768
Ehd1	EH domain-containing protein 1 OS=Mus musculus OX=10090 GN=Ehd1 PE=1 SV=1	6.39	60659.9	969.677	Q9WVK4	21	60.86	EHD1_MOUSE	245.348	183.299	150.744	174.315	252.969	176.337	243.326	312.44	208.924	284.308	255.297	132.169	168.667	214.853	85.7541	150.148	292.233	119.616	182.582	177.822	230.13	254.448	146.857	293.284	197.169	239.411	171.879	214.187
Camk2b	Calcium/calmodulin-dependent protein kinase type II subunit beta OS=Mus musculus OX=10090 GN=Camk2b PE=1 SV=2	6.93	61202.3	2525.4	P28652	16	44.28	KCC2B_MOUSE	161.334	206.307	193.789	198.111	272.784	289.358	170.778	161.785	183.274	162.48	186.299	209.042	281.02	305.784	230.012	257.596	480.607	268.9	223.815	219.053	240.759	205.029	144.428	226.796	220.28	178.943	303.987	209.98
Atp5po	ATP synthase subunit O_ mitochondrial OS=Mus musculus OX=10090 GN=Atp5po PE=1 SV=1	10.66	23420.6	12569.3	Q9DB20	9	70.89	ATPO_MOUSE	216.337	350.78	277.055	352.985	306.864	837.231	191.238	176.003	217.982	181.54	181.978	146.127	371.764	545.52	291.37	335.63	973.798	853.076	201.732	181.992	190.682	170.169	188.89	325.819	390.208	182.478	561.86	209.881
Cyc1	Cytochrome c1_ heme protein_ mitochondrial OS=Mus musculus OX=10090 GN=Cyc1 PE=1 SV=1	9.44	35555.8	3307.69	Q9D0M3	7	42.77	CY1_MOUSE	250.576	277.006	272.634	282.558	325.719	337.748	226.481	204.462	221.013	222.218	182.574	181.172	264.645	261.365	322.561	336.863	348.6	199.101	217.264	225.833	223.406	202.462	173.585	213.002	291.04	206.32	288.856	209.259
Atp1a4	Sodium/potassium-transporting ATPase subunit alpha-4 OS=Mus musculus OX=10090 GN=Atp1a4 PE=1 SV=3	5.38	116085	6047.62	Q9WV27	13	17.25	AT1A4_MOUSE	171.713	178.939	149.184	153.966	189.44	189.417	142.466	114.57	151.024	154.238	147.797	139.741	191.531	222.829	178.033	176.669	268.984	163.954	224.536	228.318	208.43	182.723	196.354	212.174	172.11	141.639	200.333	208.756
Prdx5	Peroxiredoxin-5_ mitochondrial OS=Mus musculus OX=10090 GN=Prdx5 PE=1 SV=2	9.14	22239.7	9360.56	P99029	10	56.67	PRDX5_MOUSE	186.206	202.057	156.489	177.496	220.831	216.182	223.092	200.52	247.264	236.048	245.154	251.007	171.187	189.477	194.902	209.34	281.95	165.644	185.685	175.484	295.257	256.798	153.427	179.828	193.21	233.848	202.083	207.747
Stx1a	Syntaxin-1A OS=Mus musculus OX=10090 GN=Stx1a PE=1 SV=3	4.96	33225.6	890.722	O35526	10	44.1	STX1A_MOUSE	204.533	196.582	158.313	210.883	236.236	261.202	232.695	239.742	209.251	237.403	198.37	216.789	166.235	191.169	186.631	199.936	262.365	152.044	204.263	178.558	259.249	229.965	181.431	192.598	211.292	222.375	193.063	207.677
Oxct1	Succinyl-CoA:3-ketoacid coenzyme A transferase 1_ mitochondrial OS=Mus musculus OX=10090 GN=Oxct1 PE=1 SV=1	8.72	56387.9	1615.13	Q9D0K2	15	49.23	SCOT1_MOUSE	144.821	187.445	145.403	180.555	200.683	235.17	109.998	125.83	147.798	128.029	157.379	144.751	200.052	212.709	164.978	141.971	355.905	179.895	209.004	198.922	253.894	211.419	168.526	200.267	182.346	135.631	209.252	207.005
Atp2b1	Plasma membrane calcium-transporting ATPase 1 OS=Mus musculus OX=10090 GN=Atp2b1 PE=1 SV=1	5.56	135717	430.497	G5E829	12	13.44	AT2B1_MOUSE	197.509	227.929	183.412	212.186	302.351	317.32	183.229	208.764	209.772	207.065	227.019	206.577	259.169	276.706	218.029	218.881	448.023	241.385	218.939	218.256	218.662	191.514	185.478	207.338	240.118	207.071	277.032	206.698
Sdha	Succinate dehydrogenase [ubiquinone] flavoprotein subunit_ mitochondrial OS=Mus musculus OX=10090 GN=Sdha PE=1 SV=1	7.06	73669	1023.13	Q8K2B3	15	44.28	SDHA_MOUSE	235.151	229.178	226.066	248.69	321.298	307.764	204.94	186.831	217.217	182.373	160.629	171.701	226.341	234.092	272.102	297.488	333.315	173.481	214.933	194.67	218.678	193.35	190.567	209.191	261.358	187.282	256.137	203.565
Dlat	Dihydrolipoyllysine-residue acetyltransferase component of pyruvate dehydrogenase complex_ mitochondrial OS=Mus musculus OX=10090 GN=Dlat PE=1 SV=2	8.71	68512.1	1391.51	Q8BMF4	18	52.34	ODP2_MOUSE	296.359	281.139	307.736	351.309	295.241	298.645	272.316	220.173	245.296	240.048	225.611	206.427	225.58	234.647	304.754	337.22	338.098	188.991	206.359	186.958	234.648	223.476	184.543	181.691	305.072	234.978	271.548	202.946
Septin2	Septin-2 OS=Mus musculus OX=10090 GN=Septin2 PE=1 SV=2	6.12	41753.7	2858.09	P42208	11	52.63	SEPT2_MOUSE	75.4291	79.1315	78.5065	79.8188	98.8951	97.5968	121.185	109.641	130.409	119.933	113.094	115.02	68.0592	68.9474	54.0639	61.1934	83.2687	47.0816	229.341	212.585	205.739	183.013	174.304	204.142	84.8963	118.214	63.769	201.521
Ogdh	2-oxoglutarate dehydrogenase_ mitochondrial OS=Mus musculus OX=10090 GN=Ogdh PE=1 SV=3	6.4	117647	441.337	Q60597	12	23.36	ODO1_MOUSE	215.941	238.104	220.401	258.972	250.004	281.655	206.333	213.412	200.796	179.307	188.305	189.062	231.736	256.819	252.227	268.909	630.789	170.199	197.964	194.529	241.464	183.809	153.379	224.368	244.179	196.203	301.78	199.252
Gpr37	Prosaposin receptor GPR37 OS=Mus musculus OX=10090 GN=Gpr37 PE=2 SV=1	8	68372.1	583.036	Q9QY42	5	11.83	GPR37_MOUSE	174.925	200.825	169.608	185.56	268.365	291.282	199.828	181.3	194.167	192.922	189.43	194.671	189.077	203.102	171.515	183.423	300.962	160.242	227.81	190.877	215.831	187.48	153.636	192.837	215.094	192.053	201.387	194.745
Actr1a	Alpha-centractin OS=Mus musculus OX=10090 GN=Actr1a PE=1 SV=1	6.22	42727.9	1453.63	P61164	9	36.44	ACTZ_MOUSE	128.001	158.016	137.409	122.188	183.221	168.55	181.077	130.728	156.452	129.605	155.886	154.397	123.153	139.793	111.089	123.876	225.929	133.642	196.345	195.898	205.498	174.174	181.141	196.969	149.564	151.357	142.913	191.671
Map6	Microtubule-associated protein 6 OS=Mus musculus OX=10090 GN=Map6 PE=1 SV=2	10.16	96735	337.38	Q7TSJ2	4	5.52	MAP6_MOUSE	128.82	123.058	133.569	191.6	208.083	239.417	158.483	141.915	141.659	158.485	184.1	184.89	146.156	141.536	129.563	130.669	366.244	205.349	195.583	182.808	194.668	196.759	145.161	218.96	170.758	161.588	186.586	188.99
Immt	MICOS complex subunit Mic60 OS=Mus musculus OX=10090 GN=Immt PE=1 SV=1	6.19	84299.4	614.37	Q8CAQ8	17	31.18	MIC60_MOUSE	201.96	233.326	244.449	249.004	290.809	312.731	192.16	182.777	209.65	188.544	179.415	156.033	228.913	259.86	273.051	285.67	328.634	176.645	195.784	191.709	197.274	181.451	169.47	189.087	255.38	184.763	258.795	187.463
Slc25a11	Mitochondrial 2-oxoglutarate/malate carrier protein OS=Mus musculus OX=10090 GN=Slc25a11 PE=1 SV=3	10.44	34326.1	1664.99	Q9CR62	10	41.08	M2OM_MOUSE	182.951	219.963	200.41	231.467	285.816	283.114	225.534	218.176	205.907	228.362	189.67	208.804	199.351	231.585	214.614	229.345	290.821	170.742	189.186	176.832	208.786	195.929	160.142	181.056	233.953	212.742	222.743	185.322
Slc1a3	Excitatory amino acid transporter 1 OS=Mus musculus OX=10090 GN=Slc1a3 PE=1 SV=2	8.67	59793.7	1249.65	P56564	7	20.81	EAA1_MOUSE	166.458	200.279	209.027	230.558	314.496	328.669	159.758	175.354	248.235	235.982	149.206	143.466	339.339	351.203	343.27	356.039	448.211	221.326	203.501	187.135	174.939	134.985	160.997	240.769	241.581	185.334	343.231	183.721
Pacsin1	Protein kinase C and casein kinase substrate in neurons protein 1 OS=Mus musculus OX=10090 GN=Pacsin1 PE=1 SV=1	4.97	50917.5	1643.39	Q61644	13	47.85	PACN1_MOUSE	220.162	203.675	219.026	247.115	182.748	236.197	109.806	105.017	126.48	130.193	169.589	163.094	257.259	311.574	216.61	246.865	464.859	196.678	193.321	182.212	182.534	161.9	155.331	220.408	218.154	134.03	282.308	182.618
Cd47	Leukocyte surface antigen CD47 OS=Mus musculus OX=10090 GN=Cd47 PE=1 SV=2	8.71	33610.8	1509.63	Q61735	4	19.47	CD47_MOUSE	181.027	166.018	140.742	173.289	205.893	200.34	225.574	206.42	151.801	184.74	141.811	191.584	165.76	151.216	152.219	146.308	235.606	121.185	231.032	169.044	197.415	189.142	168.47	134.703	177.885	183.655	162.049	181.634
Ndufv1	NADH dehydrogenase [ubiquinone] flavoprotein 1_ mitochondrial OS=Mus musculus OX=10090 GN=Ndufv1 PE=1 SV=1	8.16	51518.6	1946.34	Q91YT0	16	51.72	NDUV1_MOUSE	204.778	354.577	267.47	249.974	259.838	294.073	303.296	149.101	256.473	165.834	210.379	166.587	226.966	217.145	273.287	275.768	338.743	262.633	198.951	198.078	195.517	167.931	158.379	160.606	271.785	208.612	265.757	179.91
Vcp	Transitional endoplasmic reticulum ATPase OS=Mus musculus OX=10090 GN=Vcp PE=1 SV=4	4.96	90006.3	449.066	Q01853	11	28.66	TERA_MOUSE	127.941	138.893	118.327	137.502	175.361	159.684	135.147	126.647	135.094	148.797	155.509	155.466	149.248	139.706	131.877	137.767	185.981	98.2649	197.139	174.187	199.929	182.626	155.037	170.108	142.952	142.777	140.474	179.838
Omg	Oligodendrocyte-myelin glycoprotein OS=Mus musculus OX=10090 GN=Omg PE=1 SV=1	8.45	49739.9	758.582	Q63912	5	19.55	OMGP_MOUSE	165.146	175.275	177.089	160.461	290.779	304.677	202.586	220.912	163.795	226.637	164.981	226.422	194.208	205.647	170.554	208.555	239.236	191.511	209.299	164.582	167.469	201.798	164.28	164.143	212.238	200.889	201.619	178.595
Vdac2	Voltage-dependent anion-selective channel protein 2 OS=Mus musculus OX=10090 GN=Vdac2 PE=1 SV=2	7.38	32360.2	4664.37	Q60930	12	57.63	VDAC2_MOUSE	194.403	241.18	237.336	227.121	267.109	288.411	185.049	160.973	189.12	166.795	169.418	155.405	241.364	246.047	286.301	283.071	322.663	173.147	189.504	186.976	186.23	171.158	159.63	176.588	242.593	171.127	258.766	178.348
Cycs	Cytochrome c_ somatic OS=Mus musculus OX=10090 GN=Cycs PE=1 SV=2	10.21	11719.5	13363.4	P62897	6	59.05	CYC_MOUSE	157.546	206.735	124.356	245.256	224.818	269.16	193.89	252.315	158.917	216.217	243.41	259.794	136.954	159.321	172.517	243.577	261.434	165.787	178.942	135.759	144.734	207.494	153.672	246.662	204.645	220.757	189.931	177.877
Pdhb	Pyruvate dehydrogenase E1 component subunit beta_ mitochondrial OS=Mus musculus OX=10090 GN=Pdhb PE=1 SV=1	6.47	39279.4	2728.34	Q9D051	13	53.2	ODPB_MOUSE	221.656	223.845	223.364	244.054	275.915	277.77	206.037	164.882	188.928	179.112	190.234	180.353	180.587	200.254	226.174	243.166	299.141	169.377	173.263	168.005	209.395	186.293	127.077	183.036	244.434	184.925	219.783	174.512
Rala	Ras-related protein Ral-A OS=Mus musculus OX=10090 GN=Rala PE=1 SV=1	7	23723.9	6754.01	P63321	6	48.54	RALA_MOUSE	150.231	158.448	127.411	137.789	179.361	181.219	174.135	147.976	154.582	147.893	148.921	154.573	145.082	140.474	128.148	128.191	198.951	114.16	198.088	183.26	196.069	166.978	124.847	170.785	155.743	154.68	142.501	173.338
Atp5f1c	ATP synthase subunit gamma_ mitochondrial OS=Mus musculus OX=10090 GN=Atp5f1c PE=1 SV=1	9.48	33000	1265.14	Q91VR2	8	34.56	ATPG_MOUSE	190.474	199.309	220.568	231.545	284.777	249.228	155.671	155.48	151.11	166.729	132.538	132.09	181.709	191.798	240.589	243.103	314.971	150.368	175.09	154.475	185.586	158.175	170.226	188.839	229.317	148.936	220.423	172.065
Eno2	Gamma-enolase OS=Mus musculus OX=10090 GN=Eno2 PE=1 SV=2	4.8	47638.9	9399.8	P17183	16	66.36	ENOG_MOUSE	105.919	141.373	134.204	131.277	112.612	133.932	206.282	120.107	178.849	193.181	199.101	249.331	146.471	130.985	170.633	151.651	219.736	159.03	217.565	164.161	168.603	168.73	144.008	163.474	126.553	191.142	163.085	171.09
Rab14	Ras-related protein Rab-14 OS=Mus musculus OX=10090 GN=Rab14 PE=1 SV=3	5.82	24125.1	2098.82	Q91V41	12	78.6	RAB14_MOUSE	112.64	95.7739	127.653	107.003	228.556	137.017	117.297	155.593	55.3338	175.035	68.4241	213.903	70.546	144.115	129.152	120.089	279.498	96.392	208.56	128.638	234.995	135.552	98.0253	207.248	134.774	130.931	139.965	168.836
Hsp90ab1	Heat shock protein HSP 90-beta OS=Mus musculus OX=10090 GN=Hsp90ab1 PE=1 SV=3	4.78	83623.5	638.437	P11499	15	37.43	HS90B_MOUSE	134.913	139.113	124.545	145.594	192.91	194.929	141.677	127.492	147.357	147.142	157.304	154.273	160.906	176.442	135.264	135.516	239.535	135.55	170.599	167.91	186.36	176.217	152.99	158.573	155.334	145.874	163.869	168.775
Ca14	Carbonic anhydrase 14 OS=Mus musculus OX=10090 GN=Ca14 PE=1 SV=1	5.93	37733.5	409.229	Q9WVT6	6	21.36	CAH14_MOUSE	148.22	156.351	124.455	136.592	188.516	202.654	154.19	133.582	144.244	152.872	138.297	138.849	128.77	126.072	121.177	123.53	198.48	113.705	187.616	182.431	172.983	156.415	157.136	153.97	159.465	143.672	135.289	168.425
Vat1	Synaptic vesicle membrane protein VAT-1 homolog OS=Mus musculus OX=10090 GN=Vat1 PE=1 SV=3	5.95	43324.8	1592.09	Q62465	8	41.87	VAT1_MOUSE	103.529	122.524	108.377	121.386	165.542	150.56	128.006	106.016	108.554	107.973	114.893	114.656	98.2429	103.828	96.0633	99.0773	179.438	94.2322	179.761	167.862	189.926	173.706	135.313	152.778	128.653	113.35	111.814	166.558
Pgk1	Phosphoglycerate kinase 1 OS=Mus musculus OX=10090 GN=Pgk1 PE=1 SV=4	7.92	44949.8	1203.85	P09411	9	45.8	PGK1_MOUSE	146.341	156.736	127.427	135.966	177.601	193.134	148.685	131.497	152.326	144.164	175.218	171.158	153.808	150.613	126.766	139.04	272.868	144.168	158.778	161.92	220.739	188.739	116.117	149.38	156.201	153.841	164.544	165.945
Gpm6a	Neuronal membrane glycoprotein M6-a OS=Mus musculus OX=10090 GN=Gpm6a PE=1 SV=1	5.01	31890.9	976.433	P35802	6	17.63	GPM6A_MOUSE	203.64	247.832	198.031	245.546	282.523	292.162	190.853	170.264	207.126	202.154	212.245	199.828	302.69	268.771	235.964	230.981	388.803	258.098	181.177	180.127	166.349	161.191	127.072	178.151	244.956	197.078	280.885	165.678
Ap2a1	AP-2 complex subunit alpha-1 OS=Mus musculus OX=10090 GN=Ap2a1 PE=1 SV=1	6.66	108748	330.172	P17426	6	11.46	AP2A1_MOUSE	123.522	140.141	131.397	142.931	188.785	219.622	219.268	169.71	142.346	171.376	155.652	177.09	165.825	148.933	150.54	165.68	276.318	133.463	206.743	173.126	177.88	165.854	129.461	136.534	157.733	172.574	173.46	164.933
Mdh1	Malate dehydrogenase_ cytoplasmic OS=Mus musculus OX=10090 GN=Mdh1 PE=1 SV=3	6.18	36682.3	1042.35	P14152	10	38.32	MDHC_MOUSE	119.071	128.351	117.468	125.392	192.372	211.958	139.386	135.062	154.411	151.152	161.49	185.456	140.267	145.496	115.103	125.912	195.925	115.098	168.179	164.713	185.807	185.965	128.958	148.532	149.102	154.493	139.634	163.692
Gstp1	Glutathione S-transferase P 1 OS=Mus musculus OX=10090 GN=Gstp1 PE=1 SV=2	7.96	23780.3	6189.8	P19157	9	68.57	GSTP1_MOUSE	242.159	252.411	213.767	230.178	300.354	322.832	235.894	218.814	187.417	187.052	282.918	240.246	187.312	195.675	196.29	202.111	357.461	191.418	168.476	159.221	210.734	193.441	120.232	127.558	260.283	225.39	221.711	163.277
Camk2d	Calcium/calmodulin-dependent protein kinase type II subunit delta OS=Mus musculus OX=10090 GN=Camk2d PE=1 SV=1	6.88	56996.8	2397.43	Q6PHZ2	14	35.67	KCC2D_MOUSE	123.32	131.286	131.323	129.592	251.421	260.929	196.906	185.19	187.753	171.868	184.049	200.968	120.01	126.732	111.011	108.368	291.257	122.109	147.565	148.132	157.537	145.754	150.73	224.08	171.312	187.789	146.581	162.3
Fer	Tyrosine-protein kinase Fer OS=Mus musculus OX=10090 GN=Fer PE=1 SV=2	6.66	95263.2	354.889	P70451	2	1.94	FER_MOUSE	135.769	160.704	164.354	179.082	378.238	377.939	176.773	214.106	182.211	207.764	188.569	206.714	201.821	205.208	171.489	206.537	555.123	181.41	127.528	142.98	149.913	175.063	137.687	238.305	232.681	196.023	253.598	161.913
Dstn	Destrin OS=Mus musculus OX=10090 GN=Dstn PE=1 SV=3	7.99	18863.8	1599.54	Q9R0P5	5	52.12	DEST_MOUSE	160.529	185.745	156.298	181.718	206.931	236.998	177.739	193.028	162.591	178.674	176.826	185.86	141.676	131.67	158.763	184.495	255.387	146.774	132.418	135.803	186.028	169.278	148.72	169.535	188.037	179.12	169.794	156.964
Gdi2	Rab GDP dissociation inhibitor beta OS=Mus musculus OX=10090 GN=Gdi2 PE=1 SV=1	5.87	51050.5	1982.87	Q61598	19	66.07	GDIB_MOUSE	108.998	102.578	97.6035	91.6777	224.353	222.714	119.025	114.838	109.096	92.9156	99.6949	108.582	133.004	103.804	81.0463	86.5504	325.672	104.428	147.373	130.907	149.585	139.419	120.681	253.8	141.321	107.358	139.084	156.961
Hspd1	60 kDa heat shock protein_ mitochondrial OS=Mus musculus OX=10090 GN=Hspd1 PE=1 SV=1	5.82	61126.7	999.054	P63038	17	43.63	CH60_MOUSE	173.484	191.446	218.279	245.144	238.922	212.362	220.068	217.839	199.697	175.108	173.467	176.542	165.176	171.132	226.455	229.292	282.706	140.31	132.372	134.698	179.173	166.504	160.43	163.572	213.273	193.787	202.512	156.125
Phb2	Prohibitin-2 OS=Mus musculus OX=10090 GN=Phb2 PE=1 SV=1	10.39	33296.4	944.478	O35129	11	41.47	PHB2_MOUSE	178.15	185.733	157.029	172.866	504.495	531.307	153.857	151.946	176.843	160.098	136.082	154.074	315.009	374.352	172.948	191.912	745.969	489.391	136.571	135.553	140.446	126.354	198.206	196.649	288.263	155.483	381.597	155.63
Atp6v1e1	V-type proton ATPase subunit E 1 OS=Mus musculus OX=10090 GN=Atp6v1e1 PE=1 SV=2	8.95	26214.5	1807.22	P50518	8	48.23	VATE1_MOUSE	149.098	166.998	136.996	149.954	219.021	223.749	136.022	133.375	135.672	141.604	165.14	171.318	151.51	154.676	116.079	127.266	241.023	138.634	184.103	175.348	148.339	136.582	124.432	159.623	174.303	147.188	154.865	154.738
Syt1	Synaptotagmin-1 OS=Mus musculus OX=10090 GN=Syt1 PE=1 SV=1	8.82	47760.2	1050.34	P46096	13	38	SYT1_MOUSE	103.968	141.363	113.721	142.36	149.368	180.77	106.92	99.4478	95.7467	105.916	109.235	110.734	158.753	180.278	158.722	176.28	197.316	122.336	162.224	169.417	149.834	148.457	134.364	155.5	138.592	104.667	165.614	153.299
Prnp	Major prion protein OS=Mus musculus OX=10090 GN=Prnp PE=1 SV=2	9.63	28148.6	904.798	P04925	5	29.53	PRIO_MOUSE	126.093	135.793	119.888	135.497	178.091	187.139	139.519	119.657	133.698	119.246	131.797	125.573	127.994	135.704	121.022	120.325	212.425	126.915	175.969	165.778	171.739	151.594	110.816	142.522	147.083	128.248	140.731	153.07
Adam10	Disintegrin and metalloproteinase domain-containing protein 10 OS=Mus musculus OX=10090 GN=Adam10 PE=1 SV=2	7.8	86021.2	327.312	O35598	6	12.95	ADA10_MOUSE	149.375	138.346	125.514	146.537	187.954	195.444	152.782	147.986	131.045	133.942	153.245	153.315	135.447	132.553	122.649	131.304	195.522	109.991	171.363	168.651	160.98	139.888	128.851	145.5	157.195	145.386	137.911	152.539
Slc6a11	Sodium- and chloride-dependent GABA transporter 3 OS=Mus musculus OX=10090 GN=Slc6a11 PE=1 SV=2	6.65	71386.8	258.429	P31650	3	6.86	S6A11_MOUSE	176.071	189.422	138.943	140.828	249.076	259.318	146.135	112.359	168.594	145.65	103.086	98.0565	218.331	199.822	200.171	200.624	327.573	127.711	173.931	156.711	176.267	181.714	125.489	99.1465	192.276	128.98	212.372	152.209
Anxa2	Annexin A2 OS=Mus musculus OX=10090 GN=Anxa2 PE=1 SV=2	7.7	38961.4	1774.18	P07356	14	59	ANXA2_MOUSE	125.442	109.879	88.8677	91.856	206.246	175.415	151.593	138.472	116.745	111.32	129.159	133.722	76.5842	85.3871	96.3082	104.583	196.407	69.5404	154.597	138.25	148.926	149.622	128.178	192.507	132.951	130.169	104.802	152.013
Dlg4	Disks large homolog 4 OS=Mus musculus OX=10090 GN=Dlg4 PE=1 SV=1	5.49	80814.6	436.389	Q62108	3	6.91	DLG4_MOUSE	113.278	157.338	114.064	155.002	259.095	201.867	144.385	139.982	141.343	135.869	145.342	159.575	135.099	199.127	146.961	158.632	268.911	140.726	143.924	163.658	160.822	126.825	164.209	142.041	166.774	144.416	174.909	150.246
Tufm	Elongation factor Tu_ mitochondrial OS=Mus musculus OX=10090 GN=Tufm PE=1 SV=1	7.34	49907.6	1181.04	Q8BFR5	16	54.2	EFTU_MOUSE	179.639	177.285	161.929	169.177	216.213	214.57	195.887	179.816	179.354	163.496	137.711	141.588	174.226	182.04	182.131	189.868	233.51	125.768	160.363	147.275	159.504	142.278	139.156	150.541	186.469	166.309	181.257	149.853
Csrp1	Cysteine and glycine-rich protein 1 OS=Mus musculus OX=10090 GN=Csrp1 PE=1 SV=3	8.56	21438.8	2089.08	P97315	8	55.44	CSRP1_MOUSE	176.207	173.233	165.341	184.696	233.261	249.035	155.238	152.737	139.261	126.71	146.068	146.02	150.087	170.203	136.907	146.33	275.609	152.572	153.521	143.518	173.571	151.883	124.495	130.349	196.962	144.339	171.951	146.223
Ermn	Ermin OS=Mus musculus OX=10090 GN=Ermn PE=1 SV=1	4.34	32319	3461.64	Q5EBJ4	11	59.43	ERMIN_MOUSE	284.724	240.013	128.683	261.296	326.55	371.999	278.119	250.934	140.136	247.045	287.343	304.955	120.806	268.836	109.485	238.919	343.258	215.551	132.319	143.688	130.775	149.782	92.9721	227.119	268.877	251.422	216.142	146.109
Rdx	Radixin OS=Mus musculus OX=10090 GN=Rdx PE=1 SV=3	5.85	68657	822.61	P26043	15	36.71	RADI_MOUSE	149.232	146.898	122.103	132.072	211.649	247.249	214.251	171.092	173.095	165.743	171.467	179.331	156.551	151.815	114.408	148.99	303.318	159.061	144.714	160.694	135.463	134.475	130.806	168.168	168.2	179.163	172.357	145.72
Rab10	Ras-related protein Rab-10 OS=Mus musculus OX=10090 GN=Rab10 PE=1 SV=1	8.58	22769.1	3745.24	P61027	9	49.5	RAB10_MOUSE	111.427	123.213	100.612	112.812	146.637	150.392	117.243	104.831	112.177	104.773	103.411	109.461	133.908	124.345	112.169	113.435	162.897	100.122	160.435	157.222	151.202	136.715	126.631	141.122	124.182	108.65	124.479	145.555
Aldh3b1	Aldehyde dehydrogenase family 3 member B1 OS=Mus musculus OX=10090 GN=Aldh3b1 PE=1 SV=1	7.4	52976.6	1026.42	Q80VQ0	13	43.38	AL3B1_MOUSE	159.378	139.231	142.805	113.415	126.457	130.455	192.665	197.289	159.546	183.472	184.412	198.343	125.736	133.236	111.625	101.977	115.136	117.113	149.438	141.453	171.394	169.736	143.072	96.2298	135.29	185.955	117.47	145.221
Cadm2	Cell adhesion molecule 2 OS=Mus musculus OX=10090 GN=Cadm2 PE=1 SV=2	5.08	48015.1	891.117	Q8BLQ9	7	28.05	CADM2_MOUSE	110.057	133.617	103.891	110.92	190.913	190.782	97.6085	85.9898	113.779	112.342	121.699	124.064	165.452	181.01	129.051	134.791	268.709	144.786	154.618	145.769	143.064	132.101	123.374	161.083	140.03	109.247	170.633	143.335
Atp1b2	Sodium/potassium-transporting ATPase subunit beta-2 OS=Mus musculus OX=10090 GN=Atp1b2 PE=1 SV=2	8.35	33743.4	1773.96	P14231	5	30	AT1B2_MOUSE	137.006	156.274	127.181	141.021	182.899	197.478	83.2283	71.1308	108.446	108.775	79.957	89.5618	212.023	235.78	196.087	204.932	243.98	132.962	162.834	161.244	155.533	136.221	116.275	126.064	156.977	90.1831	204.294	143.029
Phgdh	D-3-phosphoglycerate dehydrogenase OS=Mus musculus OX=10090 GN=Phgdh PE=1 SV=3	6.13	57384	542.718	Q61753	9	22.33	SERA_MOUSE	118.266	133.284	109.01	128.642	155.686	172.317	109.869	103.653	107.239	103.226	126.438	142.336	122.249	124.924	101.058	107.174	228.856	121.09	144.991	141.235	156.41	161.953	120.471	132.063	136.201	115.46	134.225	142.854
Arf6	ADP-ribosylation factor 6 OS=Mus musculus OX=10090 GN=Arf6 PE=1 SV=2	9.35	20196.3	3275.82	P62331	7	62.29	ARF6_MOUSE	108.586	108.359	92.3787	110.232	214.174	211.828	131.013	119.454	123.596	130.143	135.025	112.111	140.713	156.132	113.211	111.456	184.069	102.631	158.761	129.72	129.651	127.019	140.055	166.942	140.926	125.224	134.702	142.025
Ap2b1	AP-2 complex subunit beta OS=Mus musculus OX=10090 GN=Ap2b1 PE=1 SV=1	5.06	105495	365.98	Q9DBG3	7	10.57	AP2B1_MOUSE	150.792	142.372	120.175	122.163	187.474	235.031	116.598	128.858	107.014	141.94	118.172	133.044	163.162	154.985	137.991	171.616	253.594	200.36	144.666	139.716	121.626	148.475	154.61	137.912	159.668	124.271	180.284	141.168
Suclg1	Succinate--CoA ligase [ADP/GDP-forming] subunit alpha_ mitochondrial OS=Mus musculus OX=10090 GN=Suclg1 PE=1 SV=4	9.93	36497	857.17	Q9WUM5	5	23.41	SUCA_MOUSE	102.733	142.528	131.081	143.041	235.147	215.55	113.547	122.745	98.4116	105.064	91.433	113.004	122.986	209.082	143.217	166.367	269.298	164.359	155.271	144.982	140.303	141.255	138.179	121.252	161.68	107.367	179.218	140.207
Vdac3	Voltage-dependent anion-selective channel protein 3 OS=Mus musculus OX=10090 GN=Vdac3 PE=1 SV=1	9.06	31094.9	3262.31	Q60931	10	51.94	VDAC3_MOUSE	166.705	171.49	185.52	188.375	217.711	233.833	160.345	135.348	154.784	146.612	124.537	118.735	184.29	179.78	242.227	236.711	242.237	137.416	161.788	149.274	157.853	105.705	121.164	143.743	193.939	140.06	203.777	139.921
Gpd1	Glycerol-3-phosphate dehydrogenase [NAD(+)]_ cytoplasmic OS=Mus musculus OX=10090 GN=Gpd1 PE=1 SV=3	6.83	38200.1	1438.33	P13707	13	59.89	GPDA_MOUSE	107.25	132.722	106.126	119.646	447.223	456.869	108.801	118.999	108.535	119.095	121.093	120.155	267.358	314.574	100.31	112.7	587.849	370.091	136.196	123.047	146.205	129.859	120.008	183.689	228.306	116.113	292.147	139.834
Cryab	Alpha-crystallin B chain OS=Mus musculus OX=10090 GN=Cryab PE=1 SV=2	6.96	20068.8	3710.14	P23927	7	57.14	CRYAB_MOUSE	156.104	189.997	156.392	203.957	240.439	269.842	174.935	186.369	185.242	192.505	190.697	194.47	220.225	241.123	188.986	199.716	283.192	172.238	157.639	140.929	152.033	136.396	114.376	135.467	202.789	187.37	217.58	139.473
Glud1	Glutamate dehydrogenase 1_ mitochondrial OS=Mus musculus OX=10090 GN=Glud1 PE=1 SV=1	7.99	61679.1	664.755	P26443	10	33.15	DHE3_MOUSE	137.165	125.95	146.925	155.798	181.745	201.162	126.56	118.361	125.414	120.644	94.4759	102.138	133.462	159.833	175.69	160.743	250.632	136.159	131.164	114.527	168.887	132.348	141.773	141.496	158.124	114.599	169.42	138.366
Pfkl	ATP-dependent 6-phosphofructokinase_ liver type OS=Mus musculus OX=10090 GN=Pfkl PE=1 SV=4	6.78	86158.4	317.417	P12382	2	4.62	PFKAL_MOUSE	85.5691	163.856	172.259	163.341		167.99	229.251	176.279	156.291	173.31	194.843	93.0541	150.082	156.854	158.024	145.879	271.727	156.306	178.709	113.447	171.658	150.083		77.6205	150.603	170.505	173.145	138.304
Lap3	Cytosol aminopeptidase OS=Mus musculus OX=10090 GN=Lap3 PE=1 SV=3	7.64	56540.6	416.373	Q9CPY7	7	21.58	AMPL_MOUSE	109.441	134.641	107.963	130.832	152.023	172.853	122.744	116.083	118.186	115.036	140.297	141.826	144.117	134.782	109.17	120.098	198.217	129.186	143.269	135.235	163.598	136.333	121.507	128.351	134.625	125.695	139.262	138.049
Gatd3a	Glutamine amidotransferase-like class 1 domain-containing protein 3A_ mitochondrial OS=Mus musculus OX=10090 GN=Gatd3a PE=1 SV=1	9.04	28432.6	1688.28	Q9D172	4	47.37	GAL3A_MOUSE	95.925	99.4985	80.5971	95.9501	133.626	140.136	100.408	94.1037	91.7716	82.3343	89.3606	98.6928	86.7247	96.2764	91.1656	100.587	159.692	89.0418	167.286	141.905	136.853	126.327	112.753	138.675	107.622	92.7785	103.915	137.3
Prdx2	Peroxiredoxin-2 OS=Mus musculus OX=10090 GN=Prdx2 PE=1 SV=3	5.04	21949.8	6646.55	Q61171	11	71.21	PRDX2_MOUSE	110.02	107.771	83.9131	94.1565	148.802	145.824	118.171	104.917	116.673	114.784	124.126	127.845	91.5003	104.096	94.0626	97.0727	163.622	89.2377	149.961	139.22	127.484	117.687	133.693	155.276	115.081	117.753	106.599	137.22
Ass1	Argininosuccinate synthase OS=Mus musculus OX=10090 GN=Ass1 PE=1 SV=1	8.32	46869.7	1686.89	P16460	11	35.44	ASSY_MOUSE	104.674	144.129	121.648	120.119	145.78	130.837	211.557	232.597	222.406	228.179	96.0524	75.7659	74.1219	83.3531	158.08	150.265	106.725	58.4442	169.214	127.693	138.932	127.46	93.422	152.813	127.865	177.759	105.165	134.922
Clic4	Chloride intracellular channel protein 4 OS=Mus musculus OX=10090 GN=Clic4 PE=1 SV=3	5.29	28957.2	1204.15	Q9QYB1	9	55.73	CLIC4_MOUSE	155.671	169.862	141.485	145.64	231.057	250.898	166.692	166.545	154.664	155.661	192.866	192.865	136.076	147.311	123.934	133.425	276.193	135.913	139.304	132.68	142.964	134.231	108.896	128.222	182.435	171.549	158.809	131.049
Gnb3	Guanine nucleotide-binding protein G(I)/G(S)/G(T) subunit beta-3 OS=Mus musculus OX=10090 GN=Gnb3 PE=1 SV=2	5.3	38209.7	1298.05	Q61011	4	22.94	GBB3_MOUSE	89.267	80.6483	91.2293	78.2125	236.695	225.317	113.165	146.609	102.992	134.392	130.138	144.346	87.5879	93.2388	82.4695	110.634	272.194	93.4228	113.594	120.98	128.498	126.698	96.0356	197.065	133.562	128.607	123.258	130.478
Gjc3	Gap junction gamma-3 protein OS=Mus musculus OX=10090 GN=Gjc3 PE=1 SV=2	8.37	30805.9	717.422	Q921C1	3	18.96	CXG3_MOUSE	65.1737	72.4137	63.5384	73.4857	98.1586	103.244	92.5306	69.2629	71.517	71.1478	80.6617	81.4427	66.3334	66.3706	62.3211	65.7632	110.724	58.5266	139.674	122.911	137.658	131.982	129.797	110.048	79.3357	77.7604	71.6731	128.678
Dynll2	Dynein light chain 2_ cytoplasmic OS=Mus musculus OX=10090 GN=Dynll2 PE=1 SV=1	7.26	10463.9	11482.4	Q9D0M5	5	67.42	DYL2_MOUSE	115.299	124.856	106.417	121.312	160.297	172.101	118.965	93.4592	110.546	111.453	141.746	129.715	113.262	127.394	118.563	123.311	230.086	130.98	153.678	150.074	136.533	125.655	62.5996	138.753	133.38	117.647	140.599	127.882
Atp5pb	ATP synthase F(0) complex subunit B1_ mitochondrial OS=Mus musculus OX=10090 GN=Atp5pb PE=1 SV=1	9.5	29062.9	1651.91	Q9CQQ7	9	44.92	AT5F1_MOUSE	113.989	124.847	131.852	167.714	199.552	195.971	102.813	94.6503	83.194	113.409	99.3403	113.034	141.58	138.61	153.535	182.63	186.847	97.7482	130.77	125.509	114.129	126.204	108.063	149.978	155.654	101.074	150.158	125.775
Cmtm5	CKLF-like MARVEL transmembrane domain-containing protein 5 OS=Mus musculus OX=10090 GN=Cmtm5 PE=1 SV=1	4.55	17617.5	3445.42	Q9D6G9	3	25	CKLF5_MOUSE	121.926	129.442	125.384	134.407	158.077	173.206	158.858	148.291	137.503	141.279	133.426	137.095	110.98	117.96	117.687	125.262	168.238	98.3747	137.23	123.208	133.774	133.57	106.795	116.575	140.407	142.742	123.084	125.192
Ndufa9	NADH dehydrogenase [ubiquinone] 1 alpha subcomplex subunit 9_ mitochondrial OS=Mus musculus OX=10090 GN=Ndufa9 PE=1 SV=2	10.24	42639.3	3038.22	Q9DC69	13	54.64	NDUA9_MOUSE	157.25	168.653	155.713	172.951	170.589	194.116	139.671	115.077	126.46	129.187	103.376	109.312	151.822	157.212	185.763	187.815	224.338	125.395	128.782	130.815	141.876	113.647	96.5063	129.673	169.879	120.514	172.057	123.55
Ndufs2	NADH dehydrogenase [ubiquinone] iron-sulfur protein 2_ mitochondrial OS=Mus musculus OX=10090 GN=Ndufs2 PE=1 SV=1	6.58	53025	1488.48	Q91WD5	10	32.18	NDUS2_MOUSE	142.68	139.916	147.365	173.158	180.742	177.37	119.204	112.134	115.049	110.623	94.7791	90.8015	146.381	154.746	180.174	166.844	202.414	100.707	132.546	121.719	135.37	110.368	110.656	128.433	160.205	107.098	158.544	123.182
Slc25a22	Mitochondrial glutamate carrier 1 OS=Mus musculus OX=10090 GN=Slc25a22 PE=1 SV=1	9.37	35126.7	2310.35	Q9D6M3	12	63.78	GHC1_MOUSE	119.704	134.472	144.281	145.57	173.76	180.068	123.204	122.704	111.632	103.427	95.3777	103.169	126.617	142.589	166.776	177.754	192.677	103.746	126.169	117.909	127.899	112.345	126.529	122.644	149.643	109.919	151.693	122.249
Gng12	Guanine nucleotide-binding protein G(I)/G(S)/G(O) subunit gamma-12 OS=Mus musculus OX=10090 GN=Gng12 PE=1 SV=3	9.48	8111.3	15563.1	Q9DAS9	5	69.44	GBG12_MOUSE	109.815	117.639	96.1851	109.915	140.964	154.639	115.914	95.086	112.163	97.6504	108.243	103.764	98.41	99.2013	91.5059	92.7051	161.505	95.6885	146.503	124.632	138.392	120.344	76.9864	123.64	121.526	105.47	106.503	121.749
Gnb4	Guanine nucleotide-binding protein subunit beta-4 OS=Mus musculus OX=10090 GN=Gnb4 PE=1 SV=4	5.73	38120.4	7688.44	P29387	10	54.12	GBB4_MOUSE	89.9073	95.1269	81.0137	101.399	118.892	126.354	99.451	111.921	95.0413	108.813	103.716	124.44	91.6224	104.494	85.8046	98.9413	136.213	88.4379	137.324	128.028	124.238	120.914	99.4611	116.861	102.115	107.23	100.919	121.138
Sirpa	Tyrosine-protein phosphatase non-receptor type substrate 1 OS=Mus musculus OX=10090 GN=Sirpa PE=1 SV=2	8.27	56984.3	329.306	P97797	4	12.09	SHPS1_MOUSE	141.649	140.428	98.8436	116.709	187.739	211.187	97.5872	110.539	127.467	122.321	137.186	125.115	193.238	195.111	150.579	155.074	293.571	168.432	134.781	127.316	135.62	117.519	112.549	97.2993	149.426	120.036	192.667	120.847
Ywhaz	14-3-3 protein zeta/delta OS=Mus musculus OX=10090 GN=Ywhaz PE=1 SV=1	4.53	27942.3	3083.34	P63101	12	59.59	1433Z_MOUSE	107.95	110.509	107.561	119.685	157.915	159.214	116.329	100.608	121.691	116.393	144.987	147.214	158.302	162.603	121.447	128.023	237.817	132.481	131.544	110.519	126.483	113.843	116.618	124.54	127.139	124.537	156.779	120.591
Tubb2b	Tubulin beta-2B chain OS=Mus musculus OX=10090 GN=Tubb2b PE=1 SV=1	4.59	50409.4	26420	Q9CWF2	21	68.31	TBB2B_MOUSE	69.5686	80.0462	72.6686	80.8403	80.7099	93.2697	56.2992	46.0939	69.235	64.6321	77.92	74.7733	119.762	127.707	95.378	89.9912	161.042	97.4686	133.587	129.148	138.749	125.494	79.1761	114.325	79.5172	64.8256	115.225	120.08
Fh	Fumarate hydratase_ mitochondrial OS=Mus musculus OX=10090 GN=Fh PE=1 SV=3	9.51	54585	867.721	P97807	11	41.03	FUMH_MOUSE	112.725	121.97	134.576	135.891	153.233	169.818	119.39	103.867	116.799	121.689	123.353	122.983	120.525	121.339	135.054	144.255	199.943	108.16	124.536	111.706	148.057	117.194	93.1128	124.325	138.035	118.014	138.213	119.822
Mapt	Microtubule-associated protein tau OS=Mus musculus OX=10090 GN=Mapt PE=1 SV=3	6.36	76585.7	383.812	P10637	6	13.37	TAU_MOUSE	108.931	127.045	82.1643	254.62	186.432	229.047	157.507	196.736	121.173	167.136	233.721	274.729	101.202	170.465	102.776	175.072	223.189	144.771	123.454	105.233	104.673	139.114	88.2821	153.912	164.707	191.834	152.913	119.111
Uqcrfs1	Cytochrome b-c1 complex subunit Rieske_ mitochondrial OS=Mus musculus OX=10090 GN=Uqcrfs1 PE=1 SV=1	8.92	29652.8	1672.12	Q9CR68	6	36.13	UCRI_MOUSE	144.34	152.514	150.901	178.102	186.064	186.564	119.849	108.502	120.695	114.643	102.82	103.376	150.065	168.028	185.682	197.601	213.122	119.781	122.545	125.626	130.122	111.459	99.9285	117.387	166.414	111.647	172.38	117.845
Dlst	Dihydrolipoyllysine-residue succinyltransferase component of 2-oxoglutarate dehydrogenase complex_ mitochondrial OS=Mus musculus OX=10090 GN=Dlst PE=1 SV=1	9.36	49336.8	618.565	Q9D2G2	8	34.58	ODO2_MOUSE	172.635	172.662	158.297	148.053	139.751	197.248	111.95	96.0188	103.744	92.6264	103.068	115.722	126.671	156.608	170.299	135.851	187.096	105.192	113.105	108.248	116.431	135.578	95.8391	125.418	164.774	103.855	146.953	115.77
Ywhaq	14-3-3 protein theta OS=Mus musculus OX=10090 GN=Ywhaq PE=1 SV=1	4.49	28063.5	3063.45	P68254	9	47.35	1433T_MOUSE	150.022	153.101	131.765	161.47	195.179	212.673	146.761	127.329	138.331	130.849	143.747	157.19	151.286	164.719	118.01	131.538	272.416	155.233	124.133	101.971	124.922	113.354	104.476	121.642	167.368	140.701	165.534	115.083
Ywhae	14-3-3 protein epsilon OS=Mus musculus OX=10090 GN=Ywhae PE=1 SV=1	4.44	29345	1711.46	P62259	14	56.86	1433E_MOUSE	141.631	139.772	117.464	144.338	163.571	186.893	145.609	118.716	132.482	123.622	146.358	157.547	131.29	155.93	119.1	122.566	241.892	137.229	124.375	108.126	127.71	113.946	102.19	114.035	148.945	137.389	151.334	115.064
Prkcb	Protein kinase C beta type OS=Mus musculus OX=10090 GN=Prkcb PE=1 SV=4	6.6	77891.5	703.487	P68404	9	18.93	KPCB_MOUSE	92.7066	89.4768	85.8015	96.096	91.9221	115.782	100.031	80.799	96.1724	86.0646	130.846	121.792	126.424	151.17	81.0165	94.3655	199.852	96.9734	98.51	95.3937	163.395	140.424	82.6815	99.0442	95.2974	102.617	124.967	113.241
Hspa2	Heat shock-related 70 kDa protein 2 OS=Mus musculus OX=10090 GN=Hspa2 PE=1 SV=2	5.35	69926.9	1307.49	P17156	10	19.27	HSP72_MOUSE	124.141	152.349	149.096	165.485	206.287	210.354	106.186	78.0659	98.5242	84.4721	94.143	93.9196	156.408	173.598	166.097	172.153	257.33	143.754	119.986	99.1723	118.839	106.532	105.492	111.825	167.952	92.5519	178.223	110.308
Folh1	Glutamate carboxypeptidase 2 OS=Mus musculus OX=10090 GN=Folh1 PE=1 SV=2	8.23	84745.3	330.36	O35409	8	17.29	FOLH1_MOUSE	96.2585	112.491	97.6417	101.452	137.714	133.325	119.868	115.633	105.928	119.749	114.323	113.662	94.8413	97.9045	102.503	122.79	160.425	83.7239	131.842	118.608	112.672	115.336	95.3549	88.0126	113.147	114.86	110.365	110.304
Atp5pd	ATP synthase subunit d_ mitochondrial OS=Mus musculus OX=10090 GN=Atp5pd PE=1 SV=3	5.38	18806.5	5195.44	Q9DCX2	10	80.12	ATP5H_MOUSE	162.197	166.724	163.058	197.166	205.484	220.531	134.419	118.57	134.484	140.423	115.822	122.873	144.804	176.718	187.988	228.667	209.334	131.992	130.691	115.552	99.9867	114.954	69.1036	123.816	185.86	127.765	179.917	109.017
Aldoc	Fructose-bisphosphate aldolase C OS=Mus musculus OX=10090 GN=Aldoc PE=1 SV=4	6.77	39794.1	3048.84	P05063	10	48.76	ALDOC_MOUSE	134.865	83.8257	78.0632	74.9653	100.187	132.422	99.9723	120.241	104.472	80.5792	91.6147	93.6786	87.7921	82.4776	77.3187	81.3108	139.038	78.4449	101.565	94.5436	131.227	117.805	92.2586	111.188	100.722	98.4263	91.0637	108.098
Opalin	Opalin OS=Mus musculus OX=10090 GN=Opalin PE=1 SV=1	4.64	15947	4518.71	Q7M750	3	40.56	OPALI_MOUSE	230.453	163.209	121.469	148.446	207.292	224.484	165.408	167.036	142.473	153.086	156.79	157.478	120.547	151.81	127.674	154.455	215.169	139.652	129.929	122.599	96.4197	84.627	99.1095	111.204	182.559	157.045	151.551	107.315
Macrod1	ADP-ribose glycohydrolase MACROD1 OS=Mus musculus OX=10090 GN=Macrod1 PE=1 SV=2	9.03	35865	1622.23	Q922B1	6	36.22	MACD1_MOUSE	74.9636	80.0596	62.3687	66.752	111.576	113.574	91.5398	82.7014	70.5487	67.8121	72.4462	80.5177	59.5204	58.6825	79.1695	80.664	106.498	55.0515	126.535	128.42	99.6782	93.3468	89.4768	105.756	84.8823	77.5943	73.2643	107.202
Bsg	Basigin OS=Mus musculus OX=10090 GN=Bsg PE=1 SV=2	5.48	42901	398.954	P18572	2	6.43	BASI_MOUSE	93.6773	111.503	78.2957	103.289	126.7	125.189	84.6227	83.6071	80.0566	91.774	74.0636	88.9411	90.1955	104.661	78.402	80.7247	136.917	76.1363	108.445	120.356	104.792	103.754	99.2906	96.7055	106.442	83.8441	94.506	105.557
Idh3g	Isocitrate dehydrogenase [NAD] subunit gamma 1_ mitochondrial OS=Mus musculus OX=10090 GN=Idh3g PE=1 SV=1	9.33	43184.7	910.705	P70404	8	39.19	IDHG1_MOUSE	111.044	130.207	127.45	146.652	143.148	152.111	121.781	102.502	105.233	111.138	105.808	105.034	129.258	131.58	134.593	139.564	218.995	105.9	109.686	103.811	114.394	103.743	88.8422	108.961	135.102	108.583	143.315	104.906
Dpysl3	Dihydropyrimidinase-related protein 3 OS=Mus musculus OX=10090 GN=Dpysl3 PE=1 SV=1	6.06	62335.6	2618.85	Q62188	13	36.14	DPYL3_MOUSE	75.3836	91.2543	74.4252	91.2484	90.7102	115.402	62.4477	70.2718	70.8635	75.594	95.9759	98.4047	98.354	114.288	74.5121	88.1884	184.817	106.093	94.4296	92.5285	138.021	123.737	73.5767	102.083	89.7372	78.9263	111.042	104.063
Sccpdh	Saccharopine dehydrogenase-like oxidoreductase OS=Mus musculus OX=10090 GN=Sccpdh PE=1 SV=1	8.7	47699.7	1180.36	Q8R127	8	35.43	SCPDL_MOUSE	59.0283	63.8716	53.5537	75.4285	75.0793	86.8131	71.4688	57.7807	50.3997	63.7209	67.2383	59.97	72.2873	69.9507	67.0405	68.5733	86.9687	47.3619	98.1576	107.269	124.839	111.722	74.4833	106.149	68.9624	61.7631	68.6971	103.77
Dpysl4	Dihydropyrimidinase-related protein 4 OS=Mus musculus OX=10090 GN=Dpysl4 PE=1 SV=1	6.56	62531.9	799.327	O35098	10	41.08	DPYL4_MOUSE	90.2324	85.9578	79.6649	79.3017	121.126	103.416	90.1344	91.3609	101.364	95.3203	140.508	135.576	103.891	111.761	81.4791	93.1728	211.164	96.8136	108.051	99.8844	127.319	119.27	81.4852	85.8691	93.283	109.044	116.38	103.646
Ldhb	L-lactate dehydrogenase B chain OS=Mus musculus OX=10090 GN=Ldhb PE=1 SV=2	5.65	36857.5	1406.72	P16125	11	45.81	LDHB_MOUSE	62.8215	74.5789	66.0736	75.1624	94.5563	96.5764	73.3675	70.5603	87.5233	87.4858	101.245	90.7686	102.154	107.563	74.5636	71.7835	146.751	78.4932	103.886	97.4214	125.86	117.395	82.1343	92.373	78.2949	85.1584	96.8848	103.178
Sucla2	Succinate--CoA ligase [ADP-forming] subunit beta_ mitochondrial OS=Mus musculus OX=10090 GN=Sucla2 PE=1 SV=2	6.65	50456.2	619.211	Q9Z2I9	6	17.93	SUCB1_MOUSE	117.402	136.785	137.629	144.723	144.442	159.338	116.562	107.625	117.239	120.212	116.745	118.397	117.142	120.145	128.021	133.511	182.888	101.724	101.636	102.612	120.176	101.926	85.8593	97.947	140.053	116.13	130.572	101.693
Sfxn3	Sideroflexin-3 OS=Mus musculus OX=10090 GN=Sfxn3 PE=1 SV=1	9.88	35691.4	1541.82	Q91V61	10	48.29	SFXN3_MOUSE	99.3997	105.234	104.012	108.365	145.445	145.629	95.0255	83.53	90.7478	89.1244	79.5426	165.008	108.612	119.924	121.934	128.2	174.09	79.9293	166.812	91.829	86.8194	83.3217	81.2871	95.4901	118.014	100.496	122.115	100.926
Prkaca	cAMP-dependent protein kinase catalytic subunit alpha OS=Mus musculus OX=10090 GN=Prkaca PE=1 SV=3	9.23	40684.7	635.502	P05132	3	13.11	KAPCA_MOUSE	92.6026	72.6211	67.233	86.7274	106.59	109.238	115.365	100.477	91.7643	85.4776	96.531	108.575	57.1685	64.8058	54.3379	56.6775	109.874	56.9785	109.559	98.8688	91.2822	85.1929	109.562	103.84	89.1687	99.6982	66.6403	99.7175
Acat1	Acetyl-CoA acetyltransferase_ mitochondrial OS=Mus musculus OX=10090 GN=Acat1 PE=1 SV=1	8.68	45158.4	746.091	Q8QZT1	8	33.25	THIL_MOUSE	102.636	103.948	121.133	141.573	137.04	137.888	109.149	106.839	106.927	90.1777	95.0954	86.3552	102.597	116.449	130.676	128.717	184.392	95.2448	98.8646	97.7915	115.428	99.7589	93.2698	86.9327	124.036	99.0906	126.346	98.6742
Acot7	Cytosolic acyl coenzyme A thioester hydrolase OS=Mus musculus OX=10090 GN=Acot7 PE=1 SV=2	8.82	42993.2	579.118	Q91V12	8	34.65	BACH_MOUSE	83.0482	82.8566	73.4037	75.3791	97.8407	97.465	65.2254	71.6029	73.0869	70.0906	98.6974	88.2951	96.7917	107.984	65.8584	70.5987	161.111	81.9925	90.1273	91.1469	137.786	113.074	73.9848	83.5465	84.9989	77.8331	97.3893	98.2777
Kcna4	Potassium voltage-gated channel subfamily A member 4 OS=Mus musculus OX=10090 GN=Kcna4 PE=1 SV=2	5.01	74268.1	432.328	Q61423	4	7.65	KCNA4_MOUSE	145.838	85.8273	85.4302	88.0758	223.924	244.038	95.2013	96.8924	143.252	126.931	120.351	127.936	118.951	80.2148	40.8851	68.7822	498.767	88.736	48.0498	84.3728	105.272	105.364	70.0162	175.411	145.522	118.427	149.389	98.081
Myadm	Myeloid-associated differentiation marker OS=Mus musculus OX=10090 GN=Myadm PE=1 SV=2	8.23	36026	796.74	O35682	3	15.63	MYADM_MOUSE	96.3772	109.389	92.8831	103.186	131.028	136.514	124.995	95.9712	92.6042	101.914	98.0016	102.206	93.9815	95.8831	91.5661	101.151	137.686	77.5509	110.789	100.015	107.276	98.7851	77.4133	93.8012	111.563	102.615	99.6364	98.0132
Ezr	Ezrin OS=Mus musculus OX=10090 GN=Ezr PE=1 SV=3	5.75	69521	575.481	P26040	8	18.43	EZRI_MOUSE	63.9281	61.7606	50.7688	56.0999	90.8093	85.444							81.1605	82.8252	80.9692	82.9704	150.128	79.1983	99.6678	108.434	107.491	92.7588	75.6159	103.843	68.1351	0	92.8753	97.9685
Dnm1l	Dynamin-1-like protein OS=Mus musculus OX=10090 GN=Dnm1l PE=1 SV=2	6.66	83171.4	361.884	Q8K1M6	10	25.47	DNM1L_MOUSE	87.4777	86.7614	93.9287	117.294	111.386	113.297	99.6808	91.4172	99.1662	104.67	116.629	118.779	120.251	137.639	124.25	118.811	196.987	105.658	104.221	109.07	98.507	91.2985	87.6861	95.7048	101.691	105.057	133.932	97.7479
Camk2g	Calcium/calmodulin-dependent protein kinase type II subunit gamma OS=Mus musculus OX=10090 GN=Camk2g PE=1 SV=1	7.32	60291.3	2313.79	Q923T9	12	32.14	KCC2G_MOUSE	69.4363	87.6147	83.4309	80.8709	116.063	116.134	84.0335	78.7953	87.7868	71.5173	89.1946	94.926	127.726	132.69	98.5111	105.803	191.23	109.813	103.852	98.9769	112.274	94.1926	64.2055	107.734	92.2583	84.3756	127.629	96.8727
Actr3	Actin-related protein 3 OS=Mus musculus OX=10090 GN=Actr3 PE=1 SV=3	5.53	47813.4	484.743	Q99JY9	3	15.55	ARP3_MOUSE	92.8316	72.7346	79.2434	71.6922	75.332	126.565	71.3554	87.413	72.5573	81.1185	70.0656	77.2857	74.8915	80.9568	77.5655	88.5829	198.737	104.708	100.662	96.1334	89.9008	90.9828	104.243	98.4502	86.3998	76.6326	104.24	96.7288
Arhgdia	Rho GDP-dissociation inhibitor 1 OS=Mus musculus OX=10090 GN=Arhgdia PE=1 SV=3	4.92	23464.5	2297.91	Q99PT1	6	47.06	GDIR1_MOUSE	66.4092	72.744	53.3136	76.6837	149.83	147.068	102.917	104.841	73.8828	74.6634	76.1053	94.7672	58.5243	72.2749	59.0882	76.0613	143.919	69.7394	74.4402	81.2896	99.1271	85.8616	70.1233	165.327	94.3413	87.8628	79.9346	96.0282
Psat1	Phosphoserine aminotransferase OS=Mus musculus OX=10090 GN=Psat1 PE=1 SV=1	8.09	40757.8	812.042	Q99K85	10	30.81	SERC_MOUSE	64.3692	79.7435	98.4687	98.1384	98.4765	92.1775	86.3538	81.1281	99.2176	95.2092	93.4159	96.0064	73.8031	81.1381	83.1544	71.0544	160.502	86.9767	100.7	81.5075	102.155	114.544	95.2145	75.0128	88.5623	91.8885	92.7714	94.8555
Prrt2	Proline-rich transmembrane protein 2 OS=Mus musculus OX=10090 GN=Prrt2 PE=1 SV=1	4.39	36094.9	985.497	E9PUL5	3	23.41	PRRT2_MOUSE	109.113	102.352	78.0268	104.331	109.597	94.0673	100.596	54.6998	102.226	86.2918	117.568	107.656	105.407	88.7826	81.742	124.985	131.353	106.494	112.904	102.921	87.3034	86.0029	72.8564	91.4919	99.5812	94.8395	106.461	92.2466
Slc3a2	4F2 cell-surface antigen heavy chain OS=Mus musculus OX=10090 GN=Slc3a2 PE=1 SV=1	5.54	58450.7	479.756	P10852	6	14.83	4F2_MOUSE	89.9507	93.7302	82.3815	79.6804	123.349	135.127	77.0656	78.868	80.7938	73.518	74.987	81.5254	121.361	123.342	103.488	105.182	216.558	94.9033	100.473	99.8636	97.2357	89.0577	76.301	87.6756	100.703	77.7929	127.472	91.7678
Rap1b	Ras-related protein Rap-1b OS=Mus musculus OX=10090 GN=Rap1b PE=1 SV=2	5.46	21052.9	9877.99	Q99JI6	11	79.35	RAP1B_MOUSE	62.6475	69.224	61.2357	68.3173	90.4317	93.2884	81.2421	77.4738	74.8839	79.0086	81.2258	85.343	77.0978	74.9833	61.0794	64.9972	101.284	55.7899	103.748	88.3263	93.7683	85.1382	88.0562	90.2644	74.1907	79.8629	72.5387	91.5502
Rab3a	Ras-related protein Rab-3A OS=Mus musculus OX=10090 GN=Rab3a PE=1 SV=1	4.66	25198	3913.49	P63011	6	35.91	RAB3A_MOUSE	92.5575	94.016	96.7148	98.0562	113.635	113.967	80.6949	69.5408	82.4578	78.0289	86.1701	75.2102	120.143	129.448	117.376	116.759	154.863	86.1955	102.982	97.7291	84.4395	79.8205	86.3088	88.844	101.491	78.6838	120.797	90.0207
Gpd2	Glycerol-3-phosphate dehydrogenase_ mitochondrial OS=Mus musculus OX=10090 GN=Gpd2 PE=1 SV=2	6.18	81467.1	401.354	Q64521	5	9.35	GPDM_MOUSE	90.514	106.954	77.6248	119.886		111.36	102.052	112.013	83.7769	86.3231	124.711	122.314	89.6608	110.402	127.73	141.174	159.115	84.1651	100.905	102.542	75.8684	85.0979		84.3405	101.268	105.198	118.708	89.7508
Map2k4	Dual specificity mitogen-activated protein kinase kinase 4 OS=Mus musculus OX=10090 GN=Map2k4 PE=1 SV=2	8.07	44569.9	578.765	P47809	6	30.73	MP2K4_MOUSE	65.1941	58.5635	66.1126	73.0104	74.7932	71.1106	92.5618	63.1218	79.4083	80.2168	66.6118	64.7903	72.8538	90.0606	61.166	67.3493	97.2139	56.8971	82.884	84.8067	93.1354	84.9546	93.7089	95.188	68.1307	74.4518	74.2568	89.1129
Cnrip1	CB1 cannabinoid receptor-interacting protein 1 OS=Mus musculus OX=10090 GN=Cnrip1 PE=1 SV=1	8.18	18726.4	1878.93	Q5M8N0	5	45.73	CNRP1_MOUSE	54.8496	55.813	61.6109	50.7298	73.1242	69.0036	90.782	83.058	72.4781	74.8605	80.0124	73.2521	46.3272	79.5079	63.1362	57.7632	99.0184	54.4778	113.029	105.502	67.0203	60.8597	97.4494	87.1915	60.8552	79.0738	66.7051	88.5085
Dnm2	Dynamin-2 OS=Mus musculus OX=10090 GN=Dnm2 PE=1 SV=2	7.13	98487.6	641.337	P39054	15	18.85	DYN2_MOUSE	86.8221	93.4374	86.3414	92.8193	89.4969	111.899	98.0406	72.9904	73.3687	69.0702	63.9307	100.23	84.3321	90.8742	85.1879	88.3786	127.763	57.0615	92.4888	90.3892	95.8779	96.0168	74.0348	82.0649	93.4694	79.6051	88.9329	88.4787
Nipsnap1	Protein NipSnap homolog 1 OS=Mus musculus OX=10090 GN=Nipsnap1 PE=1 SV=1	9.84	33591.4	1498.1	O55125	8	44.37	NIPS1_MOUSE	86.8553	98.7412	88.4636	97.4135	119.815	118.932	98.957	83.646	85.7133	90.6906	62.086	71.8648	89.0847	95.7963	110.916	117.375	154.168	62.9346	99.6414	92.7023	85.888	79.2702	64.5944	102.301	101.703	82.1596	105.046	87.3995
Gltp	Glycolipid transfer protein OS=Mus musculus OX=10090 GN=Gltp PE=1 SV=3	7.24	23860.7	3129.59	Q9JL62	9	53.11	GLTP_MOUSE	63.8954	62.2133	56.4608	73.757	90.0023	101.17	62.4827	64.7587	58.3176	59.984	57.142	59.8523	50.4166	61.4091	49.3009	67.0895	110.118	61.9537	82.0839	75.6678	98.6349	99.4181	65.7986	96.6699	74.5832	60.4229	66.7147	86.3789
Lsamp	Limbic system-associated membrane protein OS=Mus musculus OX=10090 GN=Lsamp PE=1 SV=1	6.24	38485.4	1593.29	Q8BLK3	4	14.66	LSAMP_MOUSE	108.144	105.125	62.9162	115.263	95.0027	161.48	117.011	82.4243	99.7645	138.051	68.7993	120.172	97.532	120.698	96.5187	108.876	163.196	97.1512	107.176	95.9003	74.1539	96.5446	69.7713	73.178	107.989	104.37	113.995	86.1206
Cat	Catalase OS=Mus musculus OX=10090 GN=Cat PE=1 SV=4	7.81	60080.6	468.545	P24270	3	12.9	CATA_MOUSE	93.5009	100.848	75.6872	96.0398	157.869	173.589	136.79	182.531	132.976	127.492	120.644	125.435	108.806	105.841	82.5278	83.8376	205.879	114.02	74.1452	65.025	108.402	87.5571	87.0622	90.9398	116.256	137.645	116.818	85.5219
Ctsd	Cathepsin D OS=Mus musculus OX=10090 GN=Ctsd PE=1 SV=1	6.8	45410.1	463.593	P18242	5	18.78	CATD_MOUSE	82.5529	87.6568	52.4297	73.2875	104.243	136.927	85.2698	75.65	66.9214	60.6199	106.341	109.894	60.4846	65.1147	64.013	76.6646	106.785	62.2321	90.5182	96.2919	93.1784	76.0793	50.3659	99.4025	89.5162	84.116	72.549	84.306
Hspa9	Stress-70 protein_ mitochondrial OS=Mus musculus OX=10090 GN=Hspa9 PE=1 SV=3	5.72	73746.5	302.585	P38647	3	6.04	GRP75_MOUSE	86.7201	97.8911	88.8844	110.744		129.134	110.878	94.9256	106.238	101.086	88.8716	114.169	83.8584	89.4524	104.19	96.2434	173.799	97.0009		74.0729	76.7164	81.0442	88.6392	90.8851	102.675	102.695	107.424	82.2716
Atp6v1b1	V-type proton ATPase subunit B_ kidney isoform OS=Mus musculus OX=10090 GN=Atp6v1b1 PE=1 SV=1	5.02	57189.9	1335.74	Q91YH6	8	21.25	VATB1_MOUSE																			95.9459	86.7493	80.19	68.8697	79.3683	79.8671	0	0	0	81.8317
Cyrib	CYFIP-related Rac1 interactor B OS=Mus musculus OX=10090 GN=Cyrib PE=1 SV=1	5.7	37061.2	767.64	Q921M7	6	28.09	CYRIB_MOUSE	68.6931	83.1197	63.3054	79.2673	90.4715	93.3622	78.5677	98.3006	68.6377	90.4347	93.4249	88.5619	62.9151	72.1201	54.4727	65.5151	130.415	64.8203	87.547	81.659	86.0831	83.5927	66.9612	77.3545	79.7032	86.3212	75.043	80.5329
Stxbp3	Syntaxin-binding protein 3 OS=Mus musculus OX=10090 GN=Stxbp3 PE=1 SV=1	7.97	68855.1	410.66	Q60770	4	9.12	STXB3_MOUSE	58.385	58.8055	50.2403	53.6542		90.3601			67.7368	71.148	72.1662	69.1702	58.1365	60.9705	53.271	54.8744			85.404	95.4413	97.116	79.7557	55.0153	66.9881	62.289	70.0553	56.8131	79.9534
Hspa5	Endoplasmic reticulum chaperone BiP OS=Mus musculus OX=10090 GN=Hspa5 PE=1 SV=3	4.88	72536.2	481.202	P20029	8	16.95	BIP_MOUSE	129.4	1855.08	124.816	149.255	197.473	199.492	47.4259	52.6908	57.0279	66.2937	71.2458	116.25	64.51	77.1143	53.6877	62.2823	133.312	59.3676	63.7345	64.0437	69.7778	71.8238	89.8773	119.833	442.586	68.489	75.0457	79.8483
Got1	Aspartate aminotransferase_ cytoplasmic OS=Mus musculus OX=10090 GN=Got1 PE=1 SV=3	6.79	46532.8	581.261	P05201	9	36.56	AATC_MOUSE	66.6658	63.5589	59.5805	66.7082	122.9	73.6307	67.0155	66.1035	73.3067	70.1705	79.8529	79.2764	85.6036	81.2837	60.8663	63.7964	158.075	56.6261	79.4637	84.6536	99.2345	82.1668	62.9757	67.6952	75.5073	72.6209	84.3752	79.3649
Dusp15	Dual specificity protein phosphatase 15 OS=Mus musculus OX=10090 GN=Dusp15 PE=1 SV=3	9.66	26642.5	1481.25	Q8R4V2	9	48.94	DUS15_MOUSE	67.3438	70.0983	75.6346	78.3531	88.7338	95.2	97.1439	94.0676	93.4604	90.2767	74.7322	75.4293	59.1263	54.0459	64.6847	62.3528	86.4598	51.5717	94.5565	70.8787	87.769	78.8314	71.8248	66.9468	79.2273	87.5183	63.0402	78.4679
Syp	Synaptophysin OS=Mus musculus OX=10090 GN=Syp PE=1 SV=2	4.63	34309.8	387.053	Q62277	2	7.32	SYPH_MOUSE	66.9753	83.3915	80.2787	85.9468	112.132	98.2282	64.392	48.8348	71.1724	61.7227	76.314	66.708	143.76	146.595	117.39	118.069	162.437	96.8262	88.0145	79.244	74.0472	66.348	73.1495	84.0858	87.8254	64.8573	130.846	77.4815
Gstm2	Glutathione S-transferase Mu 2 OS=Mus musculus OX=10090 GN=Gstm2 PE=1 SV=2	7.24	25887.9	3219.74	P15626	5	27.06	GSTM2_MOUSE	103.821	109.923	85.1208	95.7903	134.157	143.033	84.5999	77.0135	90.7379	82.0251	111.76	118.224	117.941	114.654	100.868	106.492	207.343	117.435	85.1741	76.9112	83.5575	79.8964	64.1372	73.891	111.974	94.06	127.456	77.2612
Dynll1	Dynein light chain 1_ cytoplasmic OS=Mus musculus OX=10090 GN=Dynll1 PE=1 SV=1	7.24	10537	5470.32	P63168	3	49.44	DYL1_MOUSE	70.2762	78.4629	67.1412	72.5393	107.478	116.676	75.4498	57.7397	68.1146	66.9161	81.5133	73.0064	75.5212	82.0947	71.7923	77.8992	154.174	83.3201	90.8669	92.7156	81.1434	78.13	44.2048	75.7054	85.4289	70.4567	90.8002	77.1277
Ndufa4	Cytochrome c oxidase subunit NDUFA4 OS=Mus musculus OX=10090 GN=Ndufa4 PE=1 SV=2	10.04	9326.81	4137.04	Q62425	4	46.34	NDUA4_MOUSE	91.6003	97.4442	93.6583	103.625	117.453	109.58	76.2791	74.4664	79.7079	82.4795	65.8989	74.0796	69.7899	108.365	112.43	132.834	118.324	72.4667	83.8975	75.9384	71.9129	79.4246	68.8297	81.5052	102.227	75.4852	102.368	76.918
Ran	GTP-binding nuclear protein Ran OS=Mus musculus OX=10090 GN=Ran PE=1 SV=3	7.33	24594.2	838.031	P62827	4	24.07	RAN_MOUSE	56.5783	75.4482	59.0143	59.3025	57.6458	62.4039	51.822	47.0656	76.1564	75.7451	91.4894	99.9526	86.1786	88.4365	50.8834	53.3328	127.14	69.5147	69.8063	61.8276	103.945	96.9465	61.8558	66.1295	61.7322	73.7052	79.2476	76.7517
Fam177a1	Protein FAM177A1 OS=Mus musculus OX=10090 GN=Fam177a1 PE=1 SV=1	4.33	23749.3	1226.87	Q8BR63	6	49.76	F177A_MOUSE	85.0515	91.0823	67.388	87.3621	118.497	121.249	97.2107	76.1672	74.2677	81.4896	87.2943	92.0213	64.9313	81.3448	63.767	82.0993	131.228	75.1576	84.0095	83.2411	81.0798	74.0576	45.5497	87.503	95.1049	84.7418	83.088	75.9068
Vsnl1	Visinin-like protein 1 OS=Mus musculus OX=10090 GN=Vsnl1 PE=1 SV=2	4.82	22313.5	2706.18	P62761	10	65.45	VISL1_MOUSE	58.3707	65.8048	42.2182	58.0439	70.709	80.1	85.5158	63.1704	66.2634	88.819	53.3495	56.2318	47.4438	73.1631	48.9188	73.217	79.5845	40.0436	68.8648	68.4253	63.6576	63.4346	66.0646	124.503	62.5411	68.8917	60.3951	75.8249
Tpi1	Triosephosphate isomerase OS=Mus musculus OX=10090 GN=Tpi1 PE=1 SV=5	7.1	27054.8	1503.83	P17751	9	61.85	TPIS_MOUSE	59.2572	61.2045	57.5958	64.954	80.2115	97.0291	68.9729	63.6888	77.8509	66.1664	71.9764	66.8501	76.1876	73.47	59.4552	65.5944	125.839	57.2022	78.2643	73.0746	87.769	78.3381	59.3434	77.3375	70.042	69.2509	76.2914	75.6878
Gnal	Guanine nucleotide-binding protein G(olf) subunit alpha OS=Mus musculus OX=10090 GN=Gnal PE=1 SV=1	6.25	44821.8	1830.15	Q8CGK7	2	12.07	GNAL_MOUSE	118.491	59.4061	113.253	56.5885	83.8581	101.489	80.6946	49.5029	45.0703	98.3198	44.724	75.5104	45.0992		68.4434	77.2038		58.0917	105.151	39.7143	62.4373	123.46		46.5951	88.8476	65.637	62.2095	75.4716
Echs1	Enoyl-CoA hydratase_ mitochondrial OS=Mus musculus OX=10090 GN=Echs1 PE=1 SV=1	8.59	31873.6	623.745	Q8BH95	4	26.21	ECHM_MOUSE	57.3076	65.1863	43.9655	43.4287	74.2166	75.1903	58.1877	45.1178	48.1515	42.7619	37.8401	34.1686	59.5633	55.3717	53.6942	63.839	82.8379	45.0415	85.3376	77.982	72.3589	59.9944	63.3586	89.5908	59.8825	44.3713	60.0579	74.7704
Rab13	Ras-related protein Rab-13 OS=Mus musculus OX=10090 GN=Rab13 PE=1 SV=1	10.1	22941.3	967.801	Q9DD03	5	25.25	RAB13_MOUSE	84.6557	68.5804	62.32	76.9026	95.6872	85.1668	101.786	273.849	73.0215	79.7397	67.1131	92.1478	73.3055	65.3692	70.8227	72.917	97.6416	52.8271	98.059	74.8409	71.9115	71.452	64.6778	67.6055	78.8854	114.609	72.1472	74.7578
Fah	Fumarylacetoacetase OS=Mus musculus OX=10090 GN=Fah PE=1 SV=2	6.79	46518.1	646.616	P35505	6	30.07	FAAA_MOUSE	41.6963	52.2844	44.4639	58.3091	70.8297	75.8184	58.2373	54.0196	48.0269	55.5072	58.2156	62.5608	47.5413	51.1801	46.4687	45.2165	88.7683	44.8778	71.533	66.9413	89.2924	83.839	62.2184	71.8211	57.2336	56.0946	54.0088	74.2742
Gja1	Gap junction alpha-1 protein OS=Mus musculus OX=10090 GN=Gja1 PE=1 SV=2	8.93	43517.7	408.136	P23242	4	20.16	CXA1_MOUSE	49.1815	53.704	58.5622	62.8289	92.0147	94.6638	42.4029	50.3259	49.1511	56.4146			68.5319	64.5367	70.3642	61.6144	117.148	59.837	71.9112	68.1184	66.5639	92.2761	65.8112	75.6409	68.4925	49.5736	73.6721	73.387
Ndufs3	NADH dehydrogenase [ubiquinone] iron-sulfur protein 3_ mitochondrial OS=Mus musculus OX=10090 GN=Ndufs3 PE=1 SV=2	6.81	30320.4	843.87	Q9DCT2	6	31.18	NDUS3_MOUSE	91.8369	91.2232	74.4675	97.7518	121.512	118.982	77.2156	68.2809	76.3556	70.8065	59.0401	67.4058	93.226	88.377	111.324	105.232	137.759	72.4247	77.989	69.7413	75.0954	66.6266	68.8777	74.8333	99.2956	69.8507	101.39	72.1939
Tagln3	Transgelin-3 OS=Mus musculus OX=10090 GN=Tagln3 PE=1 SV=1	7.19	22641.8	963.127	Q9R1Q8	9	61.31	TAGL3_MOUSE	53.2748	59.7902	58.0627	58.0374	66.7945	70.5626	39.8389	34.4868	51.9215	54.7861	89.8032	88.0828	33.2859	41.3394	63.4124	68.9306	99.4417	58.4275	82.5647	71.6236	82.9767	77.2169	42.7881	75.2563	61.087	59.8199	60.8062	72.071
Ndufb10	NADH dehydrogenase [ubiquinone] 1 beta subcomplex subunit 10 OS=Mus musculus OX=10090 GN=Ndufb10 PE=1 SV=3	8.08	21309	1762.79	Q9DCS9	5	50	NDUBA_MOUSE	71.2645	59.0271	57.7655	70.5844	89.959	83.4905	53.1491	120.063	58.4737	83.7094	47.7685	36.3267	65.6406	62.0648	81.5866	80.7268	120.647	43.2964	54.6663	73.9409	60.8473	94.4432	62.1173	80.137	72.0152	66.5818	75.6603	71.0253
Auh	Methylglutaconyl-CoA hydratase_ mitochondrial OS=Mus musculus OX=10090 GN=Auh PE=1 SV=1	10.09	33680.2	483.507	Q9JLZ3	5	18.47	AUHM_MOUSE	92.1867	111.153	82.4222	104.27	121.355	117.679	94.4864	100.191	86.6584	85.7797	83.4486	92.5833	92.0826	104.547	102.324	125.986	132.353	75.2788	65.4445	64.3753	98.8716	93.8835	49.9506	52.3574	104.844	90.5246	105.429	70.8138
Gna11	Guanine nucleotide-binding protein subunit alpha-11 OS=Mus musculus OX=10090 GN=Gna11 PE=1 SV=1	5.62	42309.4	611.99	P21278	11	40.11	GNA11_MOUSE	67.5741	70.1062	64.5266	68.6489	86.26	95.2132	66.4797	64.1868	66.9496	69.4555	69.8772	74.8019	69.7543	72.1703	62.3549	65.2878	110.384	66.2242	77.7498	70.2848	75.272	69.9307	62.3167	68.0469	75.3882	68.6251	74.3627	70.6002
Arpc2	Actin-related protein 2/3 complex subunit 2 OS=Mus musculus OX=10090 GN=Arpc2 PE=1 SV=3	7.01	34471.2	600.355	Q9CVB6	3	22.67	ARPC2_MOUSE	43.044	98.4575	43.8088	80.8642	154.45	117.55		65.9338	69.9348		79.2366	30.5342	53.8155	69.4648	56.6325	66.4853	160.008	70.5077	55.7131	103.083	54.9145	80.1821	36.5724	87.3935	89.6957	61.4099	79.4857	69.6431
Gnat3	Guanine nucleotide-binding protein G(t) subunit alpha-3 OS=Mus musculus OX=10090 GN=Gnat3 PE=1 SV=2	5.5	40829.3	1868.69	Q3V3I2	3	16.95	GNAT3_MOUSE	105.01	61.404	83.5881	63.3371	116.715	113.426	226.603	61.9717	148.825	103.373	92.0988	163.577	84.8468	34.0309	34.4558	80.4568	63.6986	74.4369	68.134	82.2878	54.7637	63.3666	68.3217	78.6524	90.58	132.741	61.9876	69.2544
Tuba8	Tubulin alpha-8 chain OS=Mus musculus OX=10090 GN=Tuba8 PE=1 SV=1	4.8	50735.9	15540.9	Q9JJZ2	11	38.53	TBA8_MOUSE	77.5504	81.3008	74.2478	83.1525	79.304	89.1835	68.8062	59.6937	69.0448	68.3917	78.458	81.6453	74.7062	85.5473	59.1818	60.4424	95.0186	65.9655	72.3983	70.6563	73.8838	69.2614	60.843	62.3445	80.7898	71.0066	73.477	68.2312
Pgam1	Phosphoglycerate mutase 1 OS=Mus musculus OX=10090 GN=Pgam1 PE=1 SV=3	6.82	28946.1	1025.43	Q9DBJ1	5	33.86	PGAM1_MOUSE	58.9832	49.4362	56.281	61.4652	64.6094	74.4608	62.9322	62.7117	65.7936	65.404	71.3602	74.3628	71.1883	74.8711	58.4555	67.5834	94.1022	55.8389	74.1212	62.4281	80.4939	73.9657	57.3944	59.7294	60.8726	67.0941	70.3399	68.0221
S100b	Protein S100-B OS=Mus musculus OX=10090 GN=S100b PE=1 SV=2	4.28	10842.1	1891.81	P50114	2	40.22	S100B_MOUSE	23.596	35.1679	29.6923	45.9078	63.4889	66.8731	40.3587	52.1818	37.8294	66.6449	63.0257	66.0512	32.9512	26.9876	31.8853	52.4688	66.1789	30.5843	54.8947	55.7567	65.6715	85.7115	48.5447	93.6232	44.121	54.3486	40.176	67.3671
Rab7a	Ras-related protein Rab-7a OS=Mus musculus OX=10090 GN=Rab7a PE=1 SV=2	6.57	23774.9	1799.42	P51150	7	43.48	RAB7A_MOUSE	58.8742	60.1911	48.7557	52.9106	65.5124	74.8072	61.5404	46.4709	54.5792	52.0853	52.003	56.8013	73.569	75.4565	53.9462	57.6106	113.51	52.8192	68.9722	72.3716	78.279	71.1733	53.3838	56.8349	60.1752	53.9133	71.1519	66.8358
Hdac11	Histone deacetylase 11 OS=Mus musculus OX=10090 GN=Hdac11 PE=1 SV=1	6.74	39385.3	517.01	Q91WA3	2	10.37	HDA11_MOUSE	44.8743	44.2674	37.8512	54.9378	66.2412	59.2074	54.3055	65.2052	63.3336	63.2969	40.3978	62.0662	36.0288	41.3101	40.3215	44.282	73.7791	38.3882	72.4648	63.4873	75.273	64.6159	57.7751	66.4884	51.2299	58.1009	45.6849	66.6841
Plekhb1	Pleckstrin homology domain-containing family B member 1 OS=Mus musculus OX=10090 GN=Plekhb1 PE=1 SV=1	6.61	27739.3	844.051	Q9QYE9	3	22.63	PKHB1_MOUSE	45.8429	45.6741	51.0336	66.5126	91.9831	81.5583	76.2348	68.6263	62.3393	59.8622	58.6622	56.7454	65.6912	65.8663	61.0873	61.4832	90.1219	55.5054	65.1175	62.1626	86.6486	71.3022	48.6897	64.9668	63.7674	63.745	66.6259	66.4813
Eno3	Beta-enolase OS=Mus musculus OX=10090 GN=Eno3 PE=1 SV=3	6.84	47367.1	11538.1	P21550	7	25.35	ENOB_MOUSE	36.8183	54.4289	32.1773	48.4405	45.6429	61.2281	37.3695	47.4267	53.2729	53.1588	74.8797	71.6553	32.6171	37.3179	37.8262	48.5721	58.0709	32.6307	74.9362	71.3419	66.7526	53.4729	60.1295	71.5203	46.456	56.2938	41.1725	66.3589
Phb	Prohibitin OS=Mus musculus OX=10090 GN=Phb PE=1 SV=1	5.44	29877.1	1363.5	P67778	10	59.93	PHB_MOUSE	75.3167	77.1179	78.6342	89.0016	100.131	83.3923	67.3584	60.6213	49.5628	69.1984	48.8157	59.4896	76.127	63.1466	78.68	100.536	87.0939	51.3639	71.0694	68.1322	66.2566	70.9727	59.0535	61.9298	83.9323	59.1744	76.158	66.2357
Add1	Alpha-adducin OS=Mus musculus OX=10090 GN=Add1 PE=1 SV=2	5.54	81045.8	344.357	Q9QYC0	2	4.49	ADDA_MOUSE	70.9372	81.2701	82.4192	80.84	117.407	116.959						96.5283	73.6656	88.819	73.9797	81.0005		60.6059	65.4737	49.4353	71.9131	71.3131		72.5847	91.6388	96.5283	75.6141	66.144
Ppp1cb	Serine/threonine-protein phosphatase PP1-beta catalytic subunit OS=Mus musculus OX=10090 GN=Ppp1cb PE=1 SV=3	5.79	37985.3	1060.14	P62141	12	43.43	PP1B_MOUSE	56.6049	62.349	53.3622	60.861	86.1838	78.3338	58.3805	55.3499	59.3884	56.4335	65.5161	58.1603	58.4198	67.9952	53.382	52.9635	90.1925	57.0925	70.604	67.1114	71.7905	65.18	56.4503	65.6244	66.2825	58.8714	63.3409	66.1268
Rab2a	Ras-related protein Rab-2A OS=Mus musculus OX=10090 GN=Rab2a PE=1 SV=1	6.11	23718.6	2662.67	P53994	10	63.68	RAB2A_MOUSE	61.5727	58.764	60.52	63.8673	82.0501	78.8677	59.1887	56.4292	55.4997	60.2701	55.397	61.1297	63.326	66.4203	69.6092	70.9924	93.2561	51.731	71.5476	64.427	67.759	66.4338	58.5357	65.854	67.607	57.9857	69.2225	65.7595
Tspan15	Tetraspanin-15 OS=Mus musculus OX=10090 GN=Tspan15 PE=1 SV=2	5.58	33869.3	375.62	F7BWT7	2	11.9	TSN15_MOUSE		37.158	39.0234					40.6848			28.3378									65.4442					38.0907	34.5113	0	65.4442
Anxa5	Annexin A5 OS=Mus musculus OX=10090 GN=Anxa5 PE=1 SV=1	4.63	35809.5	517.483	P48036	4	18.5	ANXA5_MOUSE	54.4672	44.6243	44.3905	48.0542	66.5738	64.823	74.8202	74.2748	62.1182	63.2777	56.0261	61.9489	52.7669	57.966	50.6182	53.881	85.6751	45.6656	60.9279	55.8367	83.8465	76.0293	57.3209	55.125	53.8222	65.411	57.7621	64.8477
Rab5a	Ras-related protein Rab-5A OS=Mus musculus OX=10090 GN=Rab5a PE=1 SV=1	8.25	23826.8	1692.56	Q9CQD1	7	46.98	RAB5A_MOUSE	53.3558	84.6607	59.0987	58.3892	84.4195	117.767	58.5685	40.1231	57.2667	54.6949	62.5524	59.7439	69.378	58.3911	81.7349	53.0539	128.011	64.2672	65.1926	67.8122	63.5123	65.4585	51.3907	73.5321	76.2818	55.4916	75.806	64.4831
Cend1	Cell cycle exit and neuronal differentiation protein 1 OS=Mus musculus OX=10090 GN=Cend1 PE=1 SV=1	9.72	15044	6378	Q9JKC6	3	57.72	CEND_MOUSE	90.9908	94.3352	89.521	105.226	124.849	142.41	61.4106	54.7138	68.1467	50.2617	56.4464	56.7308	86.8694	85.337	105.546	116.747	110.558	68.3377	76.7594	65.7742	65.4209	61.7557	54.3622	60.8697	107.889	57.9517	95.566	64.157
Aldob	Fructose-bisphosphate aldolase B OS=Mus musculus OX=10090 GN=Aldob PE=1 SV=3	8.27	39963.3	599.925	Q91Y97	2	5.49	ALDOB_MOUSE	66.1026	62.7661	44.4419	58.5038	44.3355	84.187	61.0237	77.9439	70.2033	86.3639	94.2528	99.2856	42.7357	44.9471	48.1108	60.3751	96.7502	46.7036	91.9849	69.5275	76.3629	75.4709	32.6037	35.7225	60.0561	81.5122	56.6037	63.6121
Msn	Moesin OS=Mus musculus OX=10090 GN=Msn PE=1 SV=3	6.21	67881.2	489.197	P26041	8	15.08	MOES_MOUSE	51.5937	55.0359	41.9841	46.6243	66.2393	63.4493	71.2285	60.3414	57.2312	59.3054	57.0736	64.2786	57.5269	51.8804	54.1552	54.5471	96.2908	51.4649	67.2512	62.0344	71.0034	65.6123	42.771	63.3593	54.1544	61.5764	60.9776	62.0053
Atp5mg	ATP synthase subunit g_ mitochondrial OS=Mus musculus OX=10090 GN=Atp5mg PE=1 SV=1	10.31	11424.5	1297.32	Q9CPQ8	2	25.24	ATP5L_MOUSE	63.6053	83.0427	79.1742	92.3933	98.374	104.664	67.2278	61.929	60.3366	57.0534	52.7419	54.2862	65.2456	84.0852	96.0179	98.4867	103.416	58.5386	69.7111	61.3013	58.9149	57.3532	58.4792	59.9843	86.8755	58.9291	84.2983	60.9573
Rida	2-iminobutanoate/2-iminopropanoate deaminase OS=Mus musculus OX=10090 GN=Rida PE=1 SV=3	9.13	14312.5	4136.77	P52760	7	80	RIDA_MOUSE	48.4282	50.8769	39.4786	44.1901	61.8192	61.404	77.0791	76.2001	75.3143	73.7379	74.6554	74.987	42.6982	41.6182	47.1777	50.1474	61.9877	36.379	64.7534	57.4866	73.8746	69.4945	49.7457	49.903	51.0328	75.3289	46.668	60.8763
Gnat2	Guanine nucleotide-binding protein G(t) subunit alpha-2 OS=Mus musculus OX=10090 GN=Gnat2 PE=2 SV=2	5.04	40688.1	1890.55	P50149	7	22.03	GNAT2_MOUSE	182.216	92.6078	131.389	263.834	229.872	197.419	145.226	57.2912	95.3569	81.5487	62.8569	107.418	77.9322	40.6941	41.0334	87.0712	94.8368	69.0397	144.447	41.4455	47.097	41.2676	36.3432	53.3245	182.89	91.6162	68.4346	60.6542
Sdhb	Succinate dehydrogenase [ubiquinone] iron-sulfur subunit_ mitochondrial OS=Mus musculus OX=10090 GN=Sdhb PE=1 SV=1	8.72	32612.4	586.8	Q9CQA3	6	23.4	SDHB_MOUSE	74.4582	76.9812	70.7468	79.2707	93.5946	93.5113	65.1189	55.9788	56.0393	61.563	50.8892	47.1062	68.7588	73.1512	77.0945	90.5597	105.014	54.1606	78.5538	59.5033	63.9066	56.2256	48.0541	53.152	81.4271	56.1159	78.1232	59.8992
Ndufs8	NADH dehydrogenase [ubiquinone] iron-sulfur protein 8_ mitochondrial OS=Mus musculus OX=10090 GN=Ndufs8 PE=1 SV=1	5.85	24494.6	293.86	Q8K3J1	2	20.28	NDUS8_MOUSE	72.9651	89.2041	78.3433	94.2963	71.0188	59.3272	63.9031	66.9685	63.4271	77.9069	54.0776	64.9749	52.2216	49.1669	97.3817	92.1725	84.7828	42.6179	60.6778	56.8556	56.9548	64.9694		57.1634	77.5258	65.2097	69.7239	59.3242
Pafah1b1	Platelet-activating factor acetylhydrolase IB subunit beta OS=Mus musculus OX=10090 GN=Pafah1b1 PE=1 SV=2	7.04	47240.4	391.925	P63005	4	14.39	LIS1_MOUSE	49.6137	50.4425	48.4384	49.4238	81.7823	75.7854	48.9926		51.3456		54.5436	53.4016	66.2666	69.6503	47.5268	47.2454	115.756	57.7417	60.6132	59.6038	67.2442	62.873	51.3861	48.5128	59.2477	52.0708	67.3644	58.3722
Aldh1a7	Aldehyde dehydrogenase_ cytosolic 1 OS=Mus musculus OX=10090 GN=Aldh1a7 PE=1 SV=1	7.59	55044.1	946.18	O35945	8	25.55	AL1A7_MOUSE	42.1198	45.5308	35.7934	46.6084	55.0435	61.6933	36.6343	21.651	39.4583	34.4389	67.035	67.4396	34.6733	49.3486	36.9778	41.165	96.2727	43.5178	55.3902	69.5321	64.2395	61.64	28.0173	68.7089	47.7982	44.4428	50.3259	57.9213
Ntm	Neurotrimin OS=Mus musculus OX=10090 GN=Ntm PE=1 SV=2	7.74	38554.8	518.907	Q99PJ0	2	11.34	NTRI_MOUSE	54.0595	57.468	49.8791	54.2505	65.5179	90.5938	55.1633	48.8335	56.3023	59.3929	57.0423	58.2939	78.8852	82.2486	60.6187	47.9579	133.235	54.427	61.3832	56.5646	50.8489	50.6286	48.8495	67.8179	61.9615	55.838	76.2287	56.0155
Ndufb8	NADH dehydrogenase [ubiquinone] 1 beta subcomplex subunit 8_ mitochondrial OS=Mus musculus OX=10090 GN=Ndufb8 PE=1 SV=1	6.21	21932.9	1093.45	Q9D6J5	5	38.17	NDUB8_MOUSE	83.9546	68.7587	93.0635	92.982	74.6836	77.9278	62.149	64.7304	71.8295	66.3032	59.6709	61.1287	65.6273	65.0304	85.1137	101.219	52.3529	64.3501	48.7538	52.2079	49.767	45.4109	62.0033	75.8571	81.895	64.302	72.2823	55.6667
Snap25	Synaptosomal-associated protein 25 OS=Mus musculus OX=10090 GN=Snap25 PE=1 SV=1	4.46	23543.3	1710.07	P60879	7	52.43	SNP25_MOUSE	103.468	68.0879	38.3283	65.3393	105.382	130.593	70.4162	52.1969	46.5142	68.3135	74.2857	78.1853	51.3908	127.739	45.5368	113.586	148.919	78.0081	48.4244	44.3278	38.5346	61.7211	41.3049	96.2697	85.1999	64.9853	94.1965	55.0971
Ndufa8	NADH dehydrogenase [ubiquinone] 1 alpha subcomplex subunit 8 OS=Mus musculus OX=10090 GN=Ndufa8 PE=1 SV=3	8.48	20448.3	968.012	Q9DCJ5	6	45.35	NDUA8_MOUSE	69.513	70.8347	75.7807	79.2075	90.4434	89.3069	61.9839	56.1915	61.7547	60.3133	47.0877	49.9188	70.0351	67.6594	90.1522	87.4316	99.218	57.0974	60.4408	50.5699	58.9376	53.6632	45.1253	60.4047	79.181	56.2083	78.5989	54.8569
Gnai3	Guanine nucleotide-binding protein G(i) subunit alpha-3 OS=Mus musculus OX=10090 GN=Gnai3 PE=1 SV=3	5.37	41108.5	4300.25	Q9DC51	9	36.16	GNAI3_MOUSE	45.4847	46.7378	41.1358	45.6884	81.582	79.5736	42.8385	44.3825	41.4265	30.6094	44.0856	45.0116	37.0979	41.6385	27.0296	27.0961	100.104	36.1703	55.8081	50.0096	55.048	48.3107	44.0054	74.2938	56.7004	41.3924	44.8561	54.5793
Acot13	Acyl-coenzyme A thioesterase 13 OS=Mus musculus OX=10090 GN=Acot13 PE=1 SV=1	9.36	15297	3271.86	Q9CQR4	5	52.14	ACO13_MOUSE	71.3073	46.403	44.6137	50.5246	56.0392	56.6811	39.9191	55.1089	39.0949	37.1676	34.9567	35.999	49.7441	51.9566	45.7941	49.3107	59.0421	37.2981	64.964	51.8191	50.7353	53.9993	61.0732	44.4341	54.2615	40.3744	48.8576	54.5042
Cab39	Calcium-binding protein 39 OS=Mus musculus OX=10090 GN=Cab39 PE=1 SV=2	6.49	40014.1	434.21	Q06138	5	16.42	CAB39_MOUSE	55.8773	55.1834	48.9292	47.7845	74.0822	70.7482	76.5528	58.2209	60.3676	54.0528	59.1692	60.5735	40.3167	39.5127	43.5185	56.1652	86.9476	46.5709	62.5616	60.0988	49.0055	46.955	52.5512	54.1593	58.7675	61.4894	52.172	54.2219
Atp5mf	ATP synthase subunit f_ mitochondrial OS=Mus musculus OX=10090 GN=Atp5mf PE=1 SV=3	10.39	10401.3	3398.89	P56135	2	26.14	ATPK_MOUSE	73.8593	82.002	75.4526	82.8155	51.2308	72.7689	41.8284	51.8407	66.9742	59.9038	49.2966	36.2838	74.55	73.9135	91.1158	88.7235	78.8624	53.4766	64.4578	61.1413	64.1783	57.2303	35.7384	41.7144	73.0215	51.0212	76.7736	54.0768
Gapdhs	Glyceraldehyde-3-phosphate dehydrogenase_ testis-specific OS=Mus musculus OX=10090 GN=Gapdhs PE=1 SV=1	7.8	48398.4	1844.87	Q64467	3	19.55	G3PT_MOUSE	75.2714	74.663	53.9781	57.8442	76.9495	84.1045	57.7627	55.796	70.93	71.8952	71.507	87.8996	175.835	181.819	83.1568	88.703	186.96	157.616	46.8179	45.729	68.6522	74.4033	42.5388	45.5092	70.4685	69.2984	145.682	53.9417
Rab1A	Ras-related protein Rab-1A OS=Mus musculus OX=10090 GN=Rab1A PE=1 SV=3	5.86	22905.9	3471.24	P62821	7	37.56	RAB1A_MOUSE	52.8155	52.9418	41.7697	43.9056	71.4384	79.8206	50.4449	46.1828	47.5757	48.3548	49.4088	50.7405	55.0136	51.3567	45.2282	44.7775	100.007	45.1687	62.0101	53.4154	56.8426	49.9542	44.2189	55.4363	57.1153	48.7846	56.9254	53.6462
Pcmt1	Protein-L-isoaspartate(D-aspartate) O-methyltransferase OS=Mus musculus OX=10090 GN=Pcmt1 PE=1 SV=3	7.61	24691.5	831.876	P23506	2	33.92	PIMT_MOUSE	41.9877	52.3297	34.1774	46.1235	59.1718	58.0436	34.4118	47.0764	57.9273	58.0597	57.6408	61.6837	44.7248	46.0777	43.5639	41.8065	76.744	44.1576	63.6091	58.8771	43.2016	54.1318	40.9093	61.0934	48.6389	52.8	49.5124	53.637
Tubb1	Tubulin beta-1 chain OS=Mus musculus OX=10090 GN=Tubb1 PE=1 SV=1	4.78	51125.4	2060.05	A2AQ07	4	12.2	TBB1_MOUSE	46.3433	42.5392	43.2881	37.0575	35.2877	38.4945	45.3822	52.7537	35.7693	35.25	47.774	47.9365	37.9602	67.6308	42.7065	41.7082	46.4793	34.1804	65.7838	60.3184	53.0608	48.7737	45.8831	46.2906	40.5017	44.1443	45.1109	53.3517
Ahcyl1	S-adenosylhomocysteine hydrolase-like protein 1 OS=Mus musculus OX=10090 GN=Ahcyl1 PE=1 SV=1	6.51	60035.1	249.606	Q80SW1	4	10.19	SAHH2_MOUSE	51.8221	79.7711	65.0937	46.8425		97.7481			66.4579				67.2766	83.6857	70.2748	65.0999	152.642	57.3398	52.1834	52.2119	58.5173	57.1195	46.6534		68.2555	66.4579	82.7199	53.3371
Ywhag	14-3-3 protein gamma OS=Mus musculus OX=10090 GN=Ywhag PE=1 SV=2	4.61	28473.7	974.067	P61982	7	35.22	1433G_MOUSE	48.0986	47.5347	47.4736	51.6411	62.7908	61.2361	53.5984	47.4177	62.1736	52.636	62.7966	62.8618	72.5192	74.4438	51.3335	53.3323	92.5659	51.9541	54.2447	50.6761	54.7588	51.7399	51.1498	52.1155	53.1292	56.914	66.0248	52.4475
Negr1	Neuronal growth regulator 1 OS=Mus musculus OX=10090 GN=Negr1 PE=1 SV=1	6.12	38584.5	506.7	Q80Z24	3	17.53	NEGR1_MOUSE	45.5883	56.3724	42.0676	53.1269	75.3997	82.3719	65.0272	58.8071	50.501	60.3589	46.1791	47.3079	61.1917	67.2656	51.9938	54.6255	104.011	44.8991	57.4383	54.1499	51.4753	38.9961	58.2542	53.574	59.1544	54.6969	63.9978	52.3146
Septin5	Septin-5 OS=Mus musculus OX=10090 GN=Septin5 PE=1 SV=2	6.24	43204.3	584.72	Q9Z2Q6	6	23.04	SEPT5_MOUSE	57.9925	58.9737	49.2173	55.4848	99.4389	81.6063	41.5409	46.7256	52.5443	45.8141	65.3939	62.8261	91.8625	94.0134	64.0812	63.3001	153.792	81.3386	58.6738	54.742	48.5129	39.8556	38.8124	67.3347	67.1189	52.4742	91.398	51.3219
Ywhab	14-3-3 protein beta/alpha OS=Mus musculus OX=10090 GN=Ywhab PE=1 SV=3	4.57	28200.5	1108.54	Q9CQV8	7	39.84	1433B_MOUSE	40.0242	46.5686	39.7459	45.8	53.1095	67.8488	44.025	33.4089	62.3839	44.3919	46.735	56.9328	57.9324	57.478	44.5509	47.7975	85.9907	51.409	53.9042	52.3682	53.4429	48.9048	42.5839	54.5274	48.8495	47.9796	57.5264	50.9552
Rab5c	Ras-related protein Rab-5C OS=Mus musculus OX=10090 GN=Rab5c PE=1 SV=2	8.58	23640.7	2044.97	P35278	8	52.78	RAB5C_MOUSE	48.7484	68.201	44.9836	42.6789	69.9414	87.4128	42.5321	37.0385	42.522	38.8447	44.8974	40.506	48.4429	49.8637	41.9403	43.565	81.4205	46.6919	55.7382	54.7719	54.1913	48.6076	42.9599	48.4593	60.3277	41.0568	51.9874	50.7881
Cacybp	Calcyclin-binding protein OS=Mus musculus OX=10090 GN=Cacybp PE=1 SV=1	8.14	26624.3	403.572	Q9CXW3	5	47.16	CYBP_MOUSE	30.1128	29.6803	32.1801	32.8186	51.2481	47.0919	32.1792	28.9434	35.7382	73.792	49.6856	51.8656	36.4507	41.4246	33.2074	36.7324			56.5914	55.1219	59.6594	40.7972	38.9309	49.2429	37.1886	45.3673	36.9538	50.0573
Ehd4	EH domain-containing protein 4 OS=Mus musculus OX=10090 GN=Ehd4 PE=1 SV=1	6.35	61708.8	534.896	Q9EQP2	5	13.49	EHD4_MOUSE	25.9661	43.1847	25.1474	38.8059	41.5558	54.0288	37.4932	51.1271	35.0165	44.3792	47.8932	31.1836	25.0209	25.6198	30.8947	39.6551	38.8333	19.2338	59.3539	58.5458	49.9058	46.2621	38.0032	41.2504	38.1148	41.1822	29.8763	48.8869
Ndufs7	NADH dehydrogenase [ubiquinone] iron-sulfur protein 7_ mitochondrial OS=Mus musculus OX=10090 GN=Ndufs7 PE=1 SV=1	10.29	24968.1	2131.31	Q9DC70	2	27.23	NDUS7_MOUSE		39.4459		93.704	36.9654	32.6484					45.9415	27.8598	48.7351	39.2063	35.0108	42.358			37.9453	36.779	45.2833	46.274		77.4705	50.6909	36.9006	41.3275	48.7504
Atp5f1d	ATP synthase subunit delta_ mitochondrial OS=Mus musculus OX=10090 GN=Atp5f1d PE=1 SV=1	4.8	17600.1	795.265	Q9D3D9	3	37.5	ATPD_MOUSE	105.469	93.1479	48.8713	95.2056	116.657	114.767	80.0122	77.5367	40.1402	78.4486	52.7052	66.6997	41.6173	94.5319	53.6072	114.193	117.426	75.7513	44.0737	39.0978	40.4498	50.2578	30.7899	86.7078	95.6863	65.9238	82.8544	48.5628
Hprt1	Hypoxanthine-guanine phosphoribosyltransferase OS=Mus musculus OX=10090 GN=Hprt1 PE=1 SV=3	6.26	24798.5	938.24	P00493	7	49.08	HPRT_MOUSE	37.8907	42.7967	31.5384	35.1914			29.5554				62.7349	69.8587	46.2794	50.4181	24.0707	25.1288	85.5183	48.2953	38.8962	36.0832	70.1731	61.7477	39.5971	39.4336	36.8543	54.0496	46.6184	47.6551
Hspa1l	Heat shock 70 kDa protein 1-like OS=Mus musculus OX=10090 GN=Hspa1l PE=1 SV=4	5.85	71036.6	777.808	P16627	5	17.47	HS71L_MOUSE	40.3829	49.4981	39.3862	47.2542	127.194	69.568							39.6409	43.0445	31.544	46.7683	65.135	37.7918	45.7287	57.9363	45.5928	41.317	49.6211	43.9357	62.2138	0	43.9874	47.3553
Napb	Beta-soluble NSF attachment protein OS=Mus musculus OX=10090 GN=Napb PE=1 SV=2	5.18	33899.2	935.416	P28663	9	45.64	SNAB_MOUSE	39.2116	39.8766	40.7014	44.0487	59.6032	54.5656			36.1719	44.5282	43.3106	38.5927	74.1901	76.5975	51.8568	55.7182	99.5161	52.4414	45.8252	43.8096	51.3842	47.1544	40.7308	47.0813	46.3345	40.6509	68.3867	45.9976
Cyb5b	Cytochrome b5 type B OS=Mus musculus OX=10090 GN=Cyb5b PE=1 SV=1	4.6	16375.1	1063.19	Q9CQX2	2	32.19	CYB5B_MOUSE	36.6135	41.4714	47.2019	40.1973	51.6328	49.7545	35.3866	53.4751	44.6596	50.2212	39.8617	35.443	52.0627	45.3814	34.9441	42.848	55.1015	31.0813	56.1685	33.4823	34.1393	45.4828	47.5193	54.6048	44.4786	43.1745	43.5698	45.2328
Mapk3	Mitogen-activated protein kinase 3 OS=Mus musculus OX=10090 GN=Mapk3 PE=1 SV=5	6.18	43408.7	603.495	Q63844	5	18.68	MK03_MOUSE	42.1974	45.2799	35.4114	41.2648	25.1944	36.789	30.5554	18.446	40.6428	23.1348	39.926	50.8852	38.2307	44.9882	27.4282	40.001	78.3567	38.6494	56.7276	57.0546	48.1662	36.6871	43.676	28.939	37.6895	33.9317	44.609	45.2084
Ldha	L-lactate dehydrogenase A chain OS=Mus musculus OX=10090 GN=Ldha PE=1 SV=3	7.68	36840.8	506.588	P06151	5	22.29	LDHA_MOUSE	39.0965	39.4956	32.9439	40.0302	42.8939	49.1658	34.0552	32.1835	42.9484	44.0117	56.0314	59.825	59.7219	62.2586	31.367	39.8139	86.2991	49.5892	43.0631	35.387	59.882	45.6603	39.1343	47.7615	40.6043	44.8425	54.8416	45.148
Kras	GTPase KRas OS=Mus musculus OX=10090 GN=Kras PE=1 SV=1	6.4	21941	1545.88	P32883	7	55.56	RASK_MOUSE	35.1199	33.692	28.2078	25.05	49.585	45.9224	34.1324	32.8802	32.9136	31.1896	29.4191	32.0078	35.6053	37.342	29.4322	31.3939	58.355	27.5365	43.7711	53.1863	48.135	42.2776	39.8391	43.2456	36.2628	32.0905	36.6108	45.0758
Bdh1	D-beta-hydroxybutyrate dehydrogenase_ mitochondrial OS=Mus musculus OX=10090 GN=Bdh1 PE=1 SV=2	9.34	38641.3	609.593	Q80XN0	2	7.29	BDH_MOUSE	49.4091	58.959	50.8038	58.8573	63.0843	75.9475	46.4118	46.3333	46.5766	43.3706	35.2707		53.9253	67.2535	68.6982	71.1909	78.4453	41.2661	50.8449	48.2295	44.7811	36.923	42.8906	45.162	59.5102	43.5926	63.4632	44.8052
Fhl1	Four and a half LIM domains protein 1 OS=Mus musculus OX=10090 GN=Fhl1 PE=1 SV=3	8.26	33827.7	548.397	P97447	4	27.5	FHL1_MOUSE	40.0571	43.5552	43.2451	48.3261	63.1152	53.4356	56.4497	53.8377	52.2012	51.6363	50.0989	50.5744	49.9163	47.2673	44.6729	49.3744	72.7043	32.3826	49.33	43.5287	44.9136	43.434	37.4489	41.2748	48.6224	52.4664	49.3863	43.3217
Cst3	Cystatin-C OS=Mus musculus OX=10090 GN=Cst3 PE=1 SV=2	9.3	15759	1414.71	P21460	4	42.14	CYTC_MOUSE	36.0143	38.652	32.2415	37.7704	61.461	54.2228	46.1671	41.3473	38.5054	34.9443	45.763	44.3401	27.1423	32.5527	36.7484	39.6877	67.0395	37.4793	46.903	43.3767	47.3402	45.7872	31.0168	44.9602	43.3937	41.8445	40.1083	43.2307
Gng7	Guanine nucleotide-binding protein G(I)/G(S)/G(O) subunit gamma-7 OS=Mus musculus OX=10090 GN=Gng7 PE=1 SV=2	8.87	7593.75	8631.88	Q61016	3	47.06	GBG7_MOUSE	32.7579	33.6678	27.5625	43.4932	43.8104	48.9492	35.3956	34.6846	34.2881	31.1343	37.3909	38.8948	36.5362	31.2141	25.7487	26.7264	54.7109	35.1572	47.3154	45.3993	48.8759	46.2211	26.194	43.0872	38.3735	35.2981	35.0156	42.8488
Dnajc5	DnaJ homolog subfamily C member 5 OS=Mus musculus OX=10090 GN=Dnajc5 PE=1 SV=1	4.75	22899.1	2347.31	P60904	3	24.75	DNJC5_MOUSE	32.7364	35.9108	31.0633	31.351	56.4411	49.0713	44.2852	49.622	38.5145	49.3313	35.6325	34.9212	38.8998	43.0591	35.1448	39.0412	72.8415	37.842	42.5613	38.6557	44.3306	46.5427	37.252	46.7369	39.429	42.0511	44.4714	42.6799
H4c1	Histone H4 OS=Mus musculus OX=10090 GN=H4c1 PE=1 SV=2	11.89	11367.4	3271.93	P62806	6	57.28	H4_MOUSE	24.6605	25.0466	15.0535	16.7975	46.0075	48.3052	17.8248	16.2796	11.8019	14.1621	14.4581	13.5431	37.6673	40.026	39.7424	44.7601	81.3864	46.6196	18.7415	18.3052	81.8268	70.3489	29.04	33.2464	29.3118	14.6782	48.367	41.9181
Prdx3	Thioredoxin-dependent peroxide reductase_ mitochondrial OS=Mus musculus OX=10090 GN=Prdx3 PE=1 SV=1	7.39	28355.2	1817.57	P20108	7	35.8	PRDX3_MOUSE	47.8069	48.1921	48.1106	56.0082	74.7638	60.9162	43.6491	41.3184	41.8645	40.6704	39.4883	43.6488	47.8629	48.662	49.7813	56.8864	90.5004	35.663	47.0896	39.3102	39.7499	38.9918	37.1388	45.1393	55.9663	41.7733	54.8927	41.2366
Rab35	Ras-related protein Rab-35 OS=Mus musculus OX=10090 GN=Rab35 PE=1 SV=1	8.39	23310.4	2072.78	Q6PHN9	3	27.36	RAB35_MOUSE	34.4347	53.3076	28.7164	32.6999	49.0245	45.8115	56.7398	35.1151	45.8319	45.5406	52.6831	34.1894	38.7012	44.9261	30.6958	33.449	71.8469	48.4594	46.6172	50.7713	45.7029	40.5069	28.9512	34.0352	40.6658	45.0166	44.6797	41.0974
Mtatp8	ATP synthase protein 8 OS=Mus musculus OX=10090 GN=Mtatp8 PE=1 SV=1	10.58	7766.3	1988.33	P03930	2	23.88	ATP8_MOUSE	52.2558	54.2121	55.6564	59.2894	61.8429	59.8908	43.142	40.8871	37.6748	39.6588	35.0032	37.3173	46.686	50.8105	62.5723	65.7736	54.8656	37.1051	43.4674	44.1678	42.9318	37.0874	37.8003	38.5054	57.1913	38.9472	52.9688	40.66
Rab1b	Ras-related protein Rab-1B OS=Mus musculus OX=10090 GN=Rab1b PE=1 SV=1	5.4	22358.3	3092.68	Q9D1G1	8	54.73	RAB1B_MOUSE	38.4176	39.2008	27.6845	34.3489	47.4352	62.4054	30.3839	28.7255	36.5622	28.8687	36.1837	34.2752	40.957	42.4167	31.3066	35.085	77.6533	33.604	45.8753	44.1568	40.8525	36.759	32.1054	42.5887	41.5821	32.4999	43.5038	40.3896
Lynx1	Ly-6/neurotoxin-like protein 1 OS=Mus musculus OX=10090 GN=Lynx1 PE=1 SV=1	8.13	13405.5	907.777	P0DP60	3	30.17	LYNX1_MOUSE	44.7826	47.9199	38.4594	42.3998	60.537	59.8809	49.1644	37.7708	45.9823	43.3268	46.6615	38.4329	40.4684	41.0154	42.6487	38.4305	65.9006	34.6903	44.5185	43.2742	45.0199	40.6072	30.4416	36.993	48.9966	43.5565	43.859	40.1424
Pebp1	Phosphatidylethanolamine-binding protein 1 OS=Mus musculus OX=10090 GN=Pebp1 PE=1 SV=3	5.03	21001.6	2044.9	P70296	7	68.45	PEBP1_MOUSE	41.7942	48.5681	34.607	48.069	64.8326	69.0614	56.8605	50.7184	42.8699	49.6779	62.6358	59.9344	34.1992	51.0139	34.8202	48.461	80.4465	44.0556	38.8454	40.0832	43.2139	44.4592	21.5415	45.3517	51.1554	53.7828	48.8327	38.9158
Gna12	Guanine nucleotide-binding protein subunit alpha-12 OS=Mus musculus OX=10090 GN=Gna12 PE=1 SV=3	10.49	44266.2	1792.03	P27600	3	10.03	GNA12_MOUSE	39.0292	43.7064	31.7097	45.8326	25.9389	68.0929	9.72777	6.40289	41.9311	48.4419	42.3794	40.8454	73.4122	41.1574	67.5812	46.3999	60.7026	33.7797	64.3437	37.733	36.6914	32.3394	41.0976	19.2125	42.3849	31.6214	53.8388	38.5696
Ldhc	L-lactate dehydrogenase C chain OS=Mus musculus OX=10090 GN=Ldhc PE=1 SV=2	8.27	36254.1	476.379	P00342	2	12.65	LDHC_MOUSE	31.1733	38.9007	33.6611	35.9676	49.6732	58.8045	23.1941	24.2426	32.5352	32.2568	36.5731	36.5951	39.8241	60.6049	34.821	37.1093	92.5066	51.0049	37.4697	33.0134	44.5921	42.1003	35.4334	36.533	41.3634	30.8995	52.6451	38.1903
Ndufv2	NADH dehydrogenase [ubiquinone] flavoprotein 2_ mitochondrial OS=Mus musculus OX=10090 GN=Ndufv2 PE=1 SV=2	7.19	27627.6	758.26	Q9D6J6	5	31.45	NDUV2_MOUSE	70.689	66.9707	46.7017	69.8358	100.625	83.1203	78.1043	69.0782	58.9847	65.4772	52.1286	48.8772	38.6787	52.658	43.8144	93.6045	74.4863	44.9147	32.148	35.7237	36.3295	40.3653	34.8576	48.9144	72.9904	62.1084	58.0261	38.0564
Ckmt2	Creatine kinase S-type_ mitochondrial OS=Mus musculus OX=10090 GN=Ckmt2 PE=1 SV=1	8.44	47929.6	1168.33	Q6P8J7	5	19.33	KCRS_MOUSE	42.3645	46.4945	31.0533	47.9528	39.1812	42.3581	45.7568	35.9986	39.4494	35.4997	46.7878	33.5251	47.4639	51.4313	47.3863	47.701	79.3929	28.7997	33.1727	32.8968	48.2756	42.3561	31.6671	39.503	41.5674	39.5029	50.3625	37.9786
Rab5b	Ras-related protein Rab-5B OS=Mus musculus OX=10090 GN=Rab5b PE=1 SV=1	8.24	23935	1547.86	P61021	6	55.81	RAB5B_MOUSE	34.4589	49.8869	30.6312	28.1242	48.4342	56.7122	30.2017	28.3017	29.3336	24.3171	34.3884	28.3783	39.3912	36.671	30.5105	29.4855	59.5696	32.3925	44.4985	41.5395	39.7049	33.0748	31.2569	37.5681	41.3746	29.1535	38.0034	37.9404
Timm22	Mitochondrial import inner membrane translocase subunit Tim22 OS=Mus musculus OX=10090 GN=Timm22 PE=1 SV=1	8.26	20456.4	414.677	Q9CQ85	2	25.77	TIM22_MOUSE	49.8211	44.9197	39.9093	42.3154	253.11	97.1791	51.0528	39.8661	59.2861	39.1612	37.823	46.3383	68.9753	48.7151	32.8446	33.5934	171.999	77.7322	40.0302	35.7594	41.9856	32.8675	34.3596	40.1832	87.8757	45.5879	72.3099	37.5309
Ndufb4	NADH dehydrogenase [ubiquinone] 1 beta subcomplex subunit 4 OS=Mus musculus OX=10090 GN=Ndufb4 PE=1 SV=3	10.31	15081.3	2337.62	Q9CQC7	3	35.66	NDUB4_MOUSE	42.5474	56.3405	39.4057	46.772	45.6166	53.94	47.8845	41.9133	35.224	36.1782	38.2026	36.2165	40.9217	53.0437	63.6696	51.4651	52.6042	30.2803	44.839	40.0675	43.8353	37.8667	27.2737	29.3219	47.437	39.2698	48.6641	37.2007
Ndufa13	NADH dehydrogenase [ubiquinone] 1 alpha subcomplex subunit 13 OS=Mus musculus OX=10090 GN=Ndufa13 PE=1 SV=3	9.88	16859.7	723.044	Q9ERS2	3	25	NDUAD_MOUSE	42.2495	43.627	45.4744	49.0181	71.6259	56.4017	38.6234	42.6602	35.9991	35.5281	31.4244	30.3402	44.7004	46.9061	51.2566	52.514	64.5324	33.1627	38.2547	36.0717	37.9675	32.7894	34.6794	38.6558	51.3994	35.7626	48.8454	36.4031
Cox5a	Cytochrome c oxidase subunit 5A_ mitochondrial OS=Mus musculus OX=10090 GN=Cox5a PE=1 SV=2	6.12	16329.6	2342.22	P12787	4	32.19	COX5A_MOUSE	85.2301	71.0835	41.8004	86.4673	85.9612	97.3668	90.3659	57.4353	39.0289	69.3378	66.724	67.5253	34.4176	68.925	43.46	117.816	73.2916	42.2098	29.3837	36.846	20.6956	36.9252	20.5979	72.7075	77.9849	65.0695	63.3534	36.1926
Uqcrb	Cytochrome b-c1 complex subunit 7 OS=Mus musculus OX=10090 GN=Uqcrb PE=1 SV=3	9.61	13527.5	2390.25	Q9D855	5	46.85	QCR7_MOUSE	38.8171	47.1026	37.3784	49.7396	52.0772	49.3038	41.1039	32.7631	36.9211	48.3725	27.7257	26.9878	35.6303	36.9231	48.9246	60.9185	44.0496	25.4592	33.9294	23.3693	34.8411	53.5584	33.0349	36.4038	45.7364	35.6457	41.9842	35.8562
Des	Desmin OS=Mus musculus OX=10090 GN=Des PE=1 SV=3	5.03	53554.9	532.775	P31001	3	5.54	DESM_MOUSE	34.504	47.9127	36.2121	44.3991	26.1973	39.4395	5.90053	9.05886	35.9239	25.4569	36.6009	14.9716	52.3747	46.9556	36.6562	36.1493	67.0698	49.1969	43.5523	38.3886	37.1044	46.8968	18.2297	30.304	38.1108	21.3188	48.0671	35.746
Napa	Alpha-soluble NSF attachment protein OS=Mus musculus OX=10090 GN=Napa PE=1 SV=1	5.16	33645.9	542.348	Q9DB05	4	24.41	SNAA_MOUSE	27.9907	23.161		37.188	60.6329	51.3112		49.2144			33.5417	27.4385	42.31	41.6666	36.1555	33.3321	61.269	24.5133	29.7417	27.1665	44.9612	37.2512	37.8617	36.0478	40.0568	36.7315	39.8744	35.505
Ppp1cc	Serine/threonine-protein phosphatase PP1-gamma catalytic subunit OS=Mus musculus OX=10090 GN=Ppp1cc PE=1 SV=1	6.13	37725.2	1044.54	P63087	11	39.32	PP1G_MOUSE	49.803	42.658	37.0134	37.6183	67.9423	55.754	39.3725	38.2358	43.9701	37.1532	44.9725	42.7918	36.0994	34.5334	32.8182	31.0798	76.714	34.2169	37.1725	36.8194	38.0564	37.3241	29.0085	34.628	48.4648	41.0827	40.9103	35.5015
Cox6c	Cytochrome c oxidase subunit 6C OS=Mus musculus OX=10090 GN=Cox6c PE=1 SV=3	10.72	8469.03	3235.28	Q9CPQ1	4	36.84	COX6C_MOUSE	49.3288	49.3171	44.8035	58.8481	54.9133	56.8324	41.7862	36.5964	40.1141	37.7133	33.3084	38.6097	46.9397	46.4815	55.2503	59.8376	58.5716	27.2944	37.0293	34.1322	38.6529	34.2859	31.7408	36.0378	52.3405	38.0214	49.0625	35.3131
Tubal3	Tubulin alpha chain-like 3 OS=Mus musculus OX=10090 GN=Tubal3 PE=2 SV=2	5.26	50729.6	768.048	Q3UX10	3	8.3	TBAL3_MOUSE	37.3598	41.5601	33.9678	45.1647	39.0741	60.0813	28.1635	20.8844	31.8207	23.9733	34.7614	39.6307	54.9881	63.8073	35.2475	35.6589	99.3892	48.4145	32.8676	42.1962	42.4104	34.8962	17.9933	37.8459	42.868	29.8723	56.2509	34.7016
Phyhip	Phytanoyl-CoA hydroxylase-interacting protein OS=Mus musculus OX=10090 GN=Phyhip PE=1 SV=1	6.59	38124.9	444.889	Q8K0S0	2	20.3	PHYIP_MOUSE		31.6773	31.2092	31.9079			48.9746		43.1381	37.3619	38.1993	49.3614		28.4202	28.4974	27.9333			33.1292	35.1611				34.7224	31.5982	43.407	28.2836	34.3376
Rab31	Ras-related protein Rab-31 OS=Mus musculus OX=10090 GN=Rab31 PE=1 SV=1	7.19	21673.7	492.997	Q921E2	4	26.8	RAB31_MOUSE	27.8061	27.9498	22.3579	30.5804	36.9201	30.2256	27.2679	27.2823	25.7188	27.4963	27.079	30.7521	26.5547	24.5203	25.4862	28.3046	43.2145	22.113	37.234	31.8432	32.9374	33.9002	29.3662	31.3827	29.3066	27.5994	28.3655	32.7773
Sept14	Septin-14 OS=Mus musculus OX=10090 GN=Sept14 PE=1 SV=3	6.94	50267	813.837	Q9DA97	2	9.07	SEP14_MOUSE																			21.614	17.4149	13.6323		32.6466	78.3659	0	0	0	32.7347
Ly6h	Lymphocyte antigen 6H OS=Mus musculus OX=10090 GN=Ly6h PE=1 SV=2	7.4	15296.4	1824.47	Q9WUC3	2	12.95	LY6H_MOUSE	38.2566	45.0611	33.4878	41.7962	56.4275	62.7663	41.7283	34.0421	34.4855	26.6006	43.0821	33.7228	37.9994	43.0733	31.5172	33.831	73.3452	42.8783	38.2133	41.2622	33.0067	25.6995	26.5158	29.0332	46.2993	35.6102	43.7741	32.2885
Arf5	ADP-ribosylation factor 5 OS=Mus musculus OX=10090 GN=Arf5 PE=1 SV=2	6.39	20643.8	2625.31	P84084	8	53.33	ARF5_MOUSE	14.3643	19.5771	15.9268	18.2025	24.1314	26.1875	16.9272	18.4526	21.5768	21.2272	24.1781	23.7935	21.4877	23.4542	15.8161	14.2777	31.7792	19.3416	34.2614	32.5859	34.4653	30.7789	28.7399	31.0257	19.7316	21.0259	21.0261	31.9762
Gstm5	Glutathione S-transferase Mu 5 OS=Mus musculus OX=10090 GN=Gstm5 PE=1 SV=1	7.01	27034.2	790.494	P48774	8	48.21	GSTM5_MOUSE	38.0147	44.3	32.9048	37.9062	52.5903	60.0203	34.9627	31.3661	37.5288	34.6418	60.2124	42.3586	36.126	46.4684	39.0325	38.1683	86.7072	45.0569	25.6272	42.8921	31.7902	42.6671	23.2142	25.0705	44.2894	40.1784	48.5932	31.8769
Fabp5	Fatty acid-binding protein 5 OS=Mus musculus OX=10090 GN=Fabp5 PE=1 SV=3	6.16	15479.6	727.331	Q05816	3	25.19	FABP5_MOUSE	19.6623	20.6446	15.0814	21.897	56.3796	60.7549	36.6049	32.0513	22.7	28.3959	24.7482	29.2546	18.4195	25.5168	15.8038	23.5183	73.8794	22.962	20.7224	20.641	21.4062	21.9399	22.0924	83.498	32.4033	28.9591	30.0167	31.7166
Hpcal1	Hippocalcin-like protein 1 OS=Mus musculus OX=10090 GN=Hpcal1 PE=1 SV=2	5.2	22452.3	520.728	P62748	6	39.38	HPCL1_MOUSE	27.2968	31.371	18.8249	27.4322	34.994	38.2671	47.1534	39.2258	43.3958	50.0331	37.5657	34.1469	28.1465	41.9287	25.7173	34.3414	60.0529	29.2205	28.9204	30.2878	29.9038	25.7559	26.654	47.2767	29.6977	41.9201	36.5679	31.4664
Actr1b	Beta-centractin OS=Mus musculus OX=10090 GN=Actr1b PE=1 SV=1	5.99	42395.5	1024.46	Q8R5C5	4	30.59	ACTY_MOUSE	25.547	42.4192	31.3903	55.8712	51.9822	49.2918							48.2998	28.5103	37.518	38.403	63.6721	36.6829	30.5182	31.4502	30.8391	38.584	31.0609	26.0854	42.7503	0	42.181	31.423
Rab18	Ras-related protein Rab-18 OS=Mus musculus OX=10090 GN=Rab18 PE=1 SV=2	5.06	23320.3	793.417	P35293	6	38.35	RAB18_MOUSE	27.2309	30.6631	22.7951	27.8067	35.4603	34.9196	30.5453	27.7604	27.1171	24.7922	22.5736	30.8065	21.2261	21.839	24.229	25.4534	45.6722	19.6906	35.6335	34.3383	33.4561	33.5162	20.7293	28.8312	29.8126	27.2658	26.3517	31.0841
Ndufa12	NADH dehydrogenase [ubiquinone] 1 alpha subcomplex subunit 12 OS=Mus musculus OX=10090 GN=Ndufa12 PE=1 SV=2	9.77	17143.5	1458.62	Q7TMF3	5	60.69	NDUAC_MOUSE	32.4906	40.1102	39.6936	40.4603	45.8361	53.9588	30.3171	25.9345	30.4077	27.8804	22.5248	34.3521	37.2759	36.1226	41.5864	45.4315	55.4079	33.744	29.9099	32.1428	35.4314	31.5361	23.9343	31.3179	42.0916	28.5694	41.5947	30.7121
Ndufb11	NADH dehydrogenase [ubiquinone] 1 beta subcomplex subunit 11_ mitochondrial OS=Mus musculus OX=10090 GN=Ndufb11 PE=1 SV=2	4.92	17500.8	1461.77	O09111	5	47.68	NDUBB_MOUSE	34.8314	33.5083	36.4363	37.7558	44.5619	46.9659	30.7932	24.7981	30.2392	27.2257	23.0787	24.4224	38.5661	38.4592	43.2894	42.8154	53.0331	26.1379	34.1548	28.3933	32.5552	27.7254	23.0608	27.3385	39.0099	26.7595	40.3835	28.8713
Clec2l	C-type lectin domain family 2 member L OS=Mus musculus OX=10090 GN=Clec2l PE=1 SV=1	6.98	24109.4	582.333	P0C7M9	2	23.7	CLC2L_MOUSE	30.1529	23.0834	27.358	26.6747	33.9601	32.6714	28.5014		28.9045		20.9687	20.8629	31.6819		27.3424	23.0762	53.41	18.1788	30.6842	26.4069	37.3288	32.5127	23.2609	20.7155	28.9834	24.8094	30.7379	28.4848
Rap2a	Ras-related protein Rap-2a OS=Mus musculus OX=10090 GN=Rap2a PE=1 SV=2	4.53	20870.6	1418.64	Q80ZJ1	7	49.73	RAP2A_MOUSE	17.6476	19.7936	14.8001	21.1387	28.6654	33.9622	37.0322	35.1408	27.7403	29.8961	35.681	34.8098	26.744	27.264	18.7736	20.6607	53.2455	25.6079	30.7568	33.3011	29.6291	24.1088	24.5736	26.2989	22.6679	33.3834	28.716	28.1114
Nme3	Nucleoside diphosphate kinase 3 OS=Mus musculus OX=10090 GN=Nme3 PE=1 SV=3	6.27	19270.2	681.258	Q9WV85	2	18.34	NDK3_MOUSE	17.9074	17.1046	16.5739	15.6439		24.6521	21.8083	24.9853	24.5067	22.9061	24.6556	25.5759	17.5551	18.8004	17.9293				33.7142	31.7269	26.1744	22.3257	26.2483	27.3915	18.3764	24.073	18.0949	27.9302
Gng3	Guanine nucleotide-binding protein G(I)/G(S)/G(O) subunit gamma-3 OS=Mus musculus OX=10090 GN=Gng3 PE=1 SV=1	7.83	8532.89	3861.48	P63216	3	69.33	GBG3_MOUSE	28.0649	28.7585	18.9311	25.7393	29.5705	30.8108	18.9251	27.0395	24.2012	21.444	29.7442	23.3418	26.2223	29.1528	20.9833	23.812	45.2768	22.9881	31.1477	29.0868	27.8793	22.9982	19.681	34.316	26.9792	24.116	28.0726	27.5182
Crip2	Cysteine-rich protein 2 OS=Mus musculus OX=10090 GN=Crip2 PE=1 SV=1	8.63	23525.4	863.522	Q9DCT8	3	33.65	CRIP2_MOUSE			28.6678	42.045	43.845	55.9408	46.6747	51.7721		61.3248	46.8833	57.3218		22.9603	17.141	31.2922	47.933	24.6847				25.1347	21.9836	34.0194	42.6246	52.7954	28.8022	27.0459
Rab8b	Ras-related protein Rab-8B OS=Mus musculus OX=10090 GN=Rab8b PE=1 SV=1	9.55	23774.2	2113.01	P61028	4	23.67	RAB8B_MOUSE	22.3903	19.0659	12.9671	23.3346	6.31422	22.3389	3.8349	12.7437	3.33317	5.65495	11.5426	4.69793	25.5717	24.1308	20.9726	22.6829	21.5328	15.119	33.7008	31.6351	26.7663	20.0477	17.25	29.7106	17.7352	6.96787	21.6683	26.5184
Pfn1	Profilin-1 OS=Mus musculus OX=10090 GN=Pfn1 PE=1 SV=2	8.46	15128.3	777.856	P62962	3	37.14	PROF1_MOUSE	25.4018	27.3846	23.7408	25.9132	32.4151	24.4175	30.4658	26.871	35.9089	24.8596	30.4199	30.3694	24.0235	26.9767	33.2775	26.1839	45.9838	20.162	24.0008	21.1154	33.0277	31.0228	25.9831	23.8272	26.5455	29.8158	29.4346	26.4962
Rab6b	Ras-related protein Rab-6B OS=Mus musculus OX=10090 GN=Rab6b PE=1 SV=1	5.22	23575.8	1513.3	P61294	4	22.6	RAB6B_MOUSE	74.3815	24.5549	26.1656	23.6147	94.3645	66.2283	41.3421	51.9209	47.4639	31.1038	54.5926	46.5107	36.5483	25.9139	20.1898	20.0347	59.9615	23.4403	29.4756	20.0106	27.4618	27.0074	26.5446	25.1588	51.5516	45.489	31.0147	25.9431
Rab3b	Ras-related protein Rab-3B OS=Mus musculus OX=10090 GN=Rab3b PE=1 SV=1	4.75	24985.1	2684.17	Q9CZT8	2	10.96	RAB3B_MOUSE	23.9038	43.1077	22.1394	40.9058	44.473	50.4431	9.28672	20.5835	14.8542	13.6942	47.8275	36.0759	14.7111	16.4802	15.4305	16.1374	56.5234	22.3056	37.1796	25.398	9.23703	37.8631	19.9506	23.1071	37.4955	23.7203	23.598	25.4559
Ndufa6	NADH dehydrogenase [ubiquinone] 1 alpha subcomplex subunit 6 OS=Mus musculus OX=10090 GN=Ndufa6 PE=1 SV=1	10.76	15282.8	628.142	Q9CQZ5	6	50.38	NDUA6_MOUSE	28.9542	31.5943	34.8834	38.9668	54.0457	50.9979	21.114	20.8089	22.1687	23.2606	19.8661	20.7655	34.7287	37.496	37.2843	36.7377	57.4276	32.0276	27.9355	26.5046	29.4272	27.1342	20.7788	19.5467	39.907	21.3307	39.2837	25.2212
Cfl2	Cofilin-2 OS=Mus musculus OX=10090 GN=Cfl2 PE=1 SV=1	8.16	18823.7	2627.3	P45591	6	43.98	COF2_MOUSE	20.3525	22.6836	15.3163	15.6839	31.3718	31.7112	21.1203	19.6825	10.5582	18.9245	18.6344	26.0433	18.0956	21.5773	18.8471	20.6602	23.9658	18.9981	26.4201	23.3672	29.7851	27.6712	20.5072	23.5373	22.8532	19.1605	20.3573	25.2147
Rab6a	Ras-related protein Rab-6A OS=Mus musculus OX=10090 GN=Rab6a PE=1 SV=4	5.23	23703.9	1692.7	P35279	4	30.77	RAB6A_MOUSE	20.7006	24.7348	18.2134	20.3676	31.7743	27.5603	14.6591	17.7402	15.6131	10.6799	21.0866	14.6514	23.3085	22.9379	20.68	19.1225	39.422	18.9417	26.4804	25.5781	29.6903	25.2275	18.3684	23.9915	23.8918	15.7384	24.0688	24.8894
Nipsnap2	Protein NipSnap homolog 2 OS=Mus musculus OX=10090 GN=Nipsnap2 PE=1 SV=1	9.62	33103.9	469.836	O55126	2	15.3	NIPS2_MOUSE			25.4476												28.5944					24.8024					25.4476	0	28.5944	24.8024
Cox6b1	Cytochrome c oxidase subunit 6B1 OS=Mus musculus OX=10090 GN=Cox6b1 PE=1 SV=2	8.95	10299.6	1645.09	P56391	4	59.3	CX6B1_MOUSE	27.7141	36.4623	34.8621	53.3048	45.587	53.8086	27.5492	27.6656	32.227	36.6673	31.9638	38.0274	39.5727	40.3837	38.3617	46.7892	59.2043	32.4577	25.5887	19.0815	26.1951	28.7919	12.0766	30.2717	41.9565	32.3501	42.7949	23.6676
Ube2i	SUMO-conjugating enzyme UBC9 OS=Mus musculus OX=10090 GN=Ube2i PE=1 SV=1	8.91	18235	1574.09	P63280	3	53.16	UBC9_MOUSE	14.4233	16.7366		15.4471			21.0156				26.7633	21.4255		12.742	13.7907	15.413			23.8344	21.6064	25.3304	23.214	18.4604	28.9919	15.5357	23.0681	13.9819	23.5729
Gnat1	Guanine nucleotide-binding protein G(t) subunit alpha-1 OS=Mus musculus OX=10090 GN=Gnat1 PE=1 SV=3	5.28	40423	1868.69	P20612	3	23.71	GNAT1_MOUSE	98.1456	57.7473	78.1239	56.6728	117.831	114.656	107.85	39.0626	91.3139	64.6986	53.6826	83.1259	86.7855	34.8085	38.1442	89.7151	61.168	76.1378	21.7485	27.5041	34.8264	17.4227	10.9495	25.6076	87.1961	73.2889	64.4598	23.0098
Kcna6	Potassium voltage-gated channel subfamily A member 6 OS=Mus musculus OX=10090 GN=Kcna6 PE=1 SV=1	4.77	59130	449.38	Q61923	5	13.23	KCNA6_MOUSE	5.97946	19.7845	5.56281	6.53794	6.61423	6.75672							5.40135	4.65324	5.50393	5.41647	8.0023	17.4554	35.5329	31.9559	38.1502	18.9862	5.42335	4.18236	8.53928	0	7.73879	22.3718
Uqcrq	Cytochrome b-c1 complex subunit 8 OS=Mus musculus OX=10090 GN=Uqcrq PE=1 SV=3	10.71	9768.27	1633.3	Q9CQ69	4	48.78	QCR8_MOUSE	24.8133	26.3525	26.6917	27.2335	33.3331	29.0892	22.518	20.3539	22.183	19.3831	18.6598	19.6283	31.0571	28.3577	31.1917	33.6184	37.5782	20.3009	26.3169	22.2122	21.5506	20.9409	20.324	18.7428	27.9189	20.4544	30.3507	21.6812
Rab4b	Ras-related protein Rab-4B OS=Mus musculus OX=10090 GN=Rab4b PE=1 SV=2	5.72	23914	1423.41	Q91ZR1	2	14.08	RAB4B_MOUSE		20.4718	17.9807	19.9819							20.5024		18.5067	14.2739		8.55318		16.3071	21.1752	21.3016	21.6236	21.1724	19.8255	18.5226	19.4781	20.5024	14.4102	20.6035
Rab3c	Ras-related protein Rab-3C OS=Mus musculus OX=10090 GN=Rab3c PE=1 SV=1	4.91	26100.3	1428.19	P62823	2	10.13	RAB3C_MOUSE	4.89239	16.7522	14.4035	32.155	7.33526	20.6977	4.42682	15.1021	3.84765	6.5278	12.9511	5.42307	23.6422	22.4056	22.1891	21.2846	27.7194	14.5247	23.2964	21.6187	19.6452	17.2021	17.9864	21.2312	16.0393	8.04642	21.9609	20.1633
Ndufa3	NADH dehydrogenase [ubiquinone] 1 alpha subcomplex subunit 3 OS=Mus musculus OX=10090 GN=Ndufa3 PE=1 SV=1	9.15	9330.94	1919.48	Q9CQ91	2	41.67	NDUA3_MOUSE	19.9016	18.3188	20.8709	21.3221	36.9569	36.2921	25.1845	21.8106	15.9988	16.2789	13.5739	13.621	18.2483	17.9858	21.5809	21.5756	27.7688	18.9029	26.2557	15.197	16.7993	22.4482	10.2053		25.6104	17.7446	21.0104	18.1811
Gng2	Guanine nucleotide-binding protein G(I)/G(S)/G(O) subunit gamma-2 OS=Mus musculus OX=10090 GN=Gng2 PE=1 SV=2	8.23	7964.22	2911.96	P63213	4	52.11	GBG2_MOUSE	21.5752	22.1808	17.32	20.5082	26.8388	23.9424	14.6969	13.8527	16.5987	16.3229	24.2427	21.3461	22.9604	23.843	15.3057	16.6533	39.9547	19.5715	21.7133	19.11	18.4946	16.2665	12.3581	18.1035	22.0609	17.8433	23.0481	17.6743
Rap2b	Ras-related protein Rap-2b OS=Mus musculus OX=10090 GN=Rap2b PE=1 SV=1	4.53	20732.5	942.622	P61226	6	43.17	RAP2B_MOUSE	16.2848	18.2084	13.6672	18.618	22.7761	30.9918							23.6852	22.6641	15.23	16.2281	47.8575	23.6331	18.6289	20.8964	18.3778	14.2788	14.2081	17.1116	20.0911	0	24.883	17.2503
Ube2l3	Ubiquitin-conjugating enzyme E2 L3 OS=Mus musculus OX=10090 GN=Ube2l3 PE=1 SV=1	8.82	18032.7	1017.65	P68037	2	27.92	UB2L3_MOUSE	20.0946			15.7286	25.7897	25.5674	28.7448	26.2985		19.6388	28.7347	29.4773		17.5866		16.3891	29.8609	15.6258				15.5716		18.9169	21.7951	26.5788	19.8656	17.2442
Ralb	Ras-related protein Ral-B OS=Mus musculus OX=10090 GN=Ralb PE=1 SV=1	6.26	23463.6	5704.65	Q9JIW9	5	40.29	RALB_MOUSE	15.4373	17.963	13.9618	15.73	16.9617	23.6286	19.2949	12.734	12.5836	13.6129	17.3041	13.7916	16.5542	14.7535	12.1461	16.1623	19.3987	10.3241	21.2009	19.8506	18.6649	16.3917	9.13027	16.7141	17.2804	14.8869	14.8898	16.9921
Atp5me	ATP synthase subunit e_ mitochondrial OS=Mus musculus OX=10090 GN=Atp5me PE=1 SV=2	9.84	8235.62	511.809	Q06185	2	33.8	ATP5I_MOUSE	19.8841	21.3911	19.3985	25.2339	26.9919	29.221	26.3047	16.4752	23.8178	23.3285	14.7112	15.2937	30.4747	23.5515	22.5993	26.495	36.9162	15.7062	18.3635	14.6689	14.3516	15.0669	20.7199	16.5675	23.6868	19.9885	25.9571	16.6231
Ywhah	14-3-3 protein eta OS=Mus musculus OX=10090 GN=Ywhah PE=1 SV=2	4.61	28382.9	885.161	P68510	3	13.41	1433F_MOUSE													22.5509	24.1716	15.4909	16.1271	34.3804	16.311	13.2451	12.2666	14.7363	13.0073	13.3489	14.0983	0	0	21.5053	13.4504
Ndufa7	NADH dehydrogenase [ubiquinone] 1 alpha subcomplex subunit 7 OS=Mus musculus OX=10090 GN=Ndufa7 PE=1 SV=3	10.79	12632.6	483.91	Q9Z1P6	2	18.58	NDUA7_MOUSE		17.2096	15.5269	18.0069		23.5832			14.2593				14.864	18.3713	17.9004	14.6113		10.6245	15.8267	14.9976	11.6133	9.83555		9.72489	18.5817	14.2593	15.2743	12.3996
Rab4a	Ras-related protein Rab-4A OS=Mus musculus OX=10090 GN=Rab4a PE=1 SV=2	5.74	24693.9	1472.83	P56371	2	12.84	RAB4A_MOUSE		19.3157				48.2974			37.7253					16.3574		10.0994			11.2005	10.325	10.7659	9.31647		20.2123	33.8065	37.7253	13.2284	12.364
Rab3d	Ras-related protein Rab-3D OS=Mus musculus OX=10090 GN=Rab3d PE=1 SV=1	4.57	24644.5	2966.15	P35276	4	22.83	RAB3D_MOUSE	14.7768	8.12503	8.67059	11.4167	11.0064	11.3034							17.6664	11.5353	16.4488	17.9081	14.0012	15.8573							10.8832	0	15.5695	0
Tubb6	Tubulin beta-6 chain OS=Mus musculus OX=10090 GN=Tubb6 PE=1 SV=1	4.59	50546.7	11951.4	Q922F4	13	39.37	TBB6_MOUSE	51.4521	49.8741	49.3427	53.5774	58.7215	74.9364	36.8112	33.3419	44.1087	39.9595	46.1198	44.8942	55.9982	60.0099	41.0094	45.5763	69.2934	46.4594							56.3174	40.8726	53.0578	0

## Sheet: 2_UDMSe all proteins
gene name	description	IEP	mw	max score	accession	reported peptides	sequence coverage	entry	Cdc42ep1_KO 1	Cdc42ep1_KO 2	Cdc42ep1_KO 3	Cdc42ep1_KO 4	Cdc42ep1_KO 5	Cdc42ep1_KO 6	Cdc42ep2_KO 1	Cdc42ep2_KO 2	Cdc42ep2_KO 3	Cdc42ep2_KO 4	Cdc42ep2_KO 5	Cdc42ep2_KO 6	Cdc42ep1ep2_DKO 1	Cdc42ep1ep2_DKO 2	Cdc42ep1ep2_DKO 3	Cdc42ep1ep2_DKO 4	Cdc42ep1ep2_DKO 5	Cdc42ep1ep2_DKO 6	Ctrl 1	Ctrl 2	Ctrl 3	Ctrl 4	Ctrl 5	AVG_Cdc42ep1_KO	AVG_Cdc42ep2_KO	AVG_Cdc42ep1ep2_DKO	AVG_Ctrl
Atp1a3	Sodium/potassium-transporting ATPase subunit alpha-3 OS=Mus musculus OX=10090 GN=Atp1a3 PE=1 SV=1	5.1	113117	28458.9	Q6PIC6	47	56.86	AT1A3_MOUSE	28335.8	29299	29322.9	28642.9	24441.7	24480.7	24783.9	23240.1	26657.7	27098.3	26594.1	26826.3	30905.9	30471.3	29227.7	34874.8	26716.4	25333.8	33389.1	28051.6	30691.5	33289.3	26953.4	27420.5	25866.7	29588.3	30475
Plp1	Myelin proteolipid protein OS=Mus musculus OX=10090 GN=Plp1 PE=1 SV=2	8.29	30875.6	12698.1	P60202	10	33.94	MYPR_MOUSE	11853.5	16509.1	16173.3	17244.7	12407.8	13460.7	13536.8	11626.6	12491.3	17534.7	14583.1	10186.2	23246.9	19099.2	20309.3	19364.3	17061.4	15227.9	19678.4	26309.5	21935.8	13908.7	18414.5	14608.2	13326.4	19051.5	20049.4
Sptan1	Spectrin alpha chain_ non-erythrocytic 1 OS=Mus musculus OX=10090 GN=Sptan1 PE=1 SV=4	5.04	285396	2140.41	P16546	118	65.9	SPTN1_MOUSE	16009.2	12398.8	16546.1	21736.2	32690.8	32186.8	18477	24979.1	20742	22396.8	18628.9	20233.4	25710.6	27938	16642.9	19351.8	39929.2	32296.9	17045.7	13123.3	16390	21915.7	24823.1	21928	20909.5	26978.2	18659.6
Cnp	2'_3'-cyclic-nucleotide 3'-phosphodiesterase OS=Mus musculus OX=10090 GN=Cnp PE=1 SV=3	9.38	47522.6	38080.3	P16330	30	74.76	CN37_MOUSE	15714	13031.4	11336.2	13225.3	11225.2	11544.1	13786.3	13516.7	12693.2	12384.8	13839.9	13792	12255.2	12723.7	13598.2	13581.6	12116.1	11956.6	16182.5	18719.4	14243.8	14460.8	18765.6	12679.4	13335.5	12705.2	16474.4
Sptbn1	Spectrin beta chain_ non-erythrocytic 1 OS=Mus musculus OX=10090 GN=Sptbn1 PE=1 SV=2	5.27	275079	2392.6	Q62261	107	58.82	SPTB2_MOUSE	15184.8	18187.5	19568.6	15371.9	15684.1	12652.6	20476.5	17374.8	17418.9	18636.7	15675.1	14767.6	11043.9	10925.1	14482.2	18903.9	14250.6	12322.8	17856.1	13516.6	16990.2	13141	17188.5	16108.3	17391.6	13654.8	15738.5
Mbp	Myelin basic protein OS=Mus musculus OX=10090 GN=Mbp PE=1 SV=2	10.27	27167.7	8863.85	P04370	8	34.8	MBP_MOUSE	11129.9	12638	13575.8	14053.4	10113.6	13009.8	13959.2	10908.6	10026.6	14929.3	12896.5	13988.7	12230.5	12226.5	14942.4	11589.8	9061.94	13481.1	13439.4	12374.3	15828.5	10112.9	13669.9	12420.1	12784.8	12255.4	13085
Mag	Myelin-associated glycoprotein OS=Mus musculus OX=10090 GN=Mag PE=1 SV=3	4.85	70243.4	8624.51	P20917	17	39.71	MAG_MOUSE	11015.8	12194.7	11383	11763.4	9506.06	11364.6	10785.3	12379.5	11420	11978.5	11179.9	12428.4	11171.3	9799.67	10647.1	12932.2	9927.47	10545.2	13436	10676.4	13591.1	11753.2	12129.5	11204.6	11695.3	10837.2	12317.2
Atp1a1	Sodium/potassium-transporting ATPase subunit alpha-1 OS=Mus musculus OX=10090 GN=Atp1a1 PE=1 SV=1	5.14	114294	16889.2	Q8VDN2	44	49.95	AT1A1_MOUSE	11388.3	11291.6	10994.7	10621.8	9155.52	9618.85	9772.36	9489.85	9840.37	10020.7	10239.9	10524.3	10801	11056	10714.9	11812.7	9927.1	10114.8	12346.9	12256.2	12198.3	12755.3	10548	10511.8	9981.25	10737.7	12020.9
Dpysl2	Dihydropyrimidinase-related protein 2 OS=Mus musculus OX=10090 GN=Dpysl2 PE=1 SV=2	5.95	62676.9	32764.5	O08553	29	83.39	DPYL2_MOUSE	11082.7	12042	11215.9	10132.3	8466.67	8639.91	6988.99	7575.38	8010.63	8427.21	12772.2	12890.9	13265.5	12439.7	9066.98	10126	13395.5	13632.4	10357.2	13901.7	13942.5	11195.2	9780.72	10263.3	9444.22	11987.7	11835.5
Eno1	Alpha-enolase OS=Mus musculus OX=10090 GN=Eno1 PE=1 SV=3	6.41	47483.1	55922.8	P17182	27	77.88	ENOA_MOUSE	10491.8	12110.6	9878.74	10259.7	8779.19	9499.26	10332.5	11149.9	11252.2	11713.3	13218.5	13304.7	8222.78	8512.44	10759	11397.8	10019.5	9654.56	12636.6	10454.1	10399.5	12378.4	11273.5	10169.9	11828.5	9761.01	11428.4
Got2	Aspartate aminotransferase_ mitochondrial OS=Mus musculus OX=10090 GN=Got2 PE=1 SV=1	9.36	47810.7	20803.7	P05202	26	73.49	AATM_MOUSE	10685.9	10132.2	10781.2	10297.9	9001.94	9074.26	9931.14	10449	9487.39	7961.42	8817.92	8582.71	8008.66	6933.17	11065	12176.2	6485.6	7021.27	10818.1	9712.88	9986.99	10976.4	10193.6	9995.57	9204.93	8614.99	10337.6
Nefm	Neurofilament medium polypeptide OS=Mus musculus OX=10090 GN=Nefm PE=1 SV=4	4.56	96030.3	8776.23	P08553	42	62.85	NFM_MOUSE	6149.83	6462.81	5448.43	6215.7	4673.29	4359.85	1177.1	1190.57	3340.19	3325.77	3846.48	3865.26	10505.1	13213.4	5784.25	6469.15	11352.8	12155.5	6217.15	9783.31	10282.2	8958.82	7314.17	5551.65	2790.9	9913.36	8511.13
Sirt2	NAD-dependent protein deacetylase sirtuin-2 OS=Mus musculus OX=10090 GN=Sirt2 PE=1 SV=2	5.06	43883.6	38546.8	Q8VDQ8	25	73.01	SIR2_MOUSE	8657.55	8474.51	9084.57	8122.52	7247.45	7739.54	8434.3	8580.81	9048.46	8461.03	7751.2	9247.51	7847.36	7793.19	7635.07	8957.15	7975.17	7672.93	8844.83	8509.84	8737.94	8309.29	7367.89	8221.02	8587.22	7980.15	8353.96
Tubb4a	Tubulin beta-4A chain OS=Mus musculus OX=10090 GN=Tubb4a PE=1 SV=3	4.59	50042.1	29557.5	Q9D6F9	23	78.15	TBB4A_MOUSE	7559.72	8627.72	8497.59	8227.84	6175.05	6652.02	7179.41	7192.71	7853.37	6953.02	8368.61	8053.93	8353.42	8144.28	7966.83	7892.82	7204.92	8096.21	8505.39	8844.78	8613.94	8233.96	7302.75	7623.32	7600.17	7943.08	8300.16
Ncam1	Neural cell adhesion molecule 1 OS=Mus musculus OX=10090 GN=Ncam1 PE=1 SV=3	4.54	120226	3516.26	P13595	31	42.78	NCAM1_MOUSE	7606.86	9789.76	9211.19	9553.07	6953.49	6848.85	10496.9	8895.2	9473.05	8020.72	8232.83	7469.54	9524.7	10241.7	6911.52	10271.2	5927.07	7273.4	7653.81	7647.96	12038.4	6010.91	6933.87	8327.2	8764.7	8358.26	8056.99
Kcna1	Potassium voltage-gated channel subfamily A member 1 OS=Mus musculus OX=10090 GN=Kcna1 PE=1 SV=1	4.86	56865.7	2161.88	P16388	20	42.83	KCNA1_MOUSE	3956.53	7097.17	5822	6038.29	2647.87	2656.43	8755.37	9750.77	7685.02	8001.64	10006.5	8682.05	5844.9	8197.22	5586.32	6986.98	3003.24	8491.99	6301.6	7734.42	10088.5	9739.16	3707.75	4703.05	8813.56	6351.78	7514.29
Atp1b1	Sodium/potassium-transporting ATPase subunit beta-1 OS=Mus musculus OX=10090 GN=Atp1b1 PE=1 SV=1	8.82	35593.8	15703.5	P14094	15	56.25	AT1B1_MOUSE	7380.07	7425.19	7057.83	6126.14	6329.4	6443.89	6376.69	6226.76	6809.72	6467.9	6286.81	7042.13	7554.12	6860.03	7710.4	8153.51	6894.78	6761.84	8058.25	7270.27	7493.17	7325.13	6436.92	6793.75	6535	7322.45	7316.75
Abat	4-aminobutyrate aminotransferase_ mitochondrial OS=Mus musculus OX=10090 GN=Abat PE=1 SV=1	8.02	57136.3	1481.77	P61922	21	64.4	GABT_MOUSE	3755.45	6172.41	4969.15	5952.85	8978.58	8959.57	8030.84	9362.43	7520.16	7946.29	7418.37	5057.1	5236.34	5434.28	5380.54	5588.54	5087.82	7241.71	5938.1	6965.07	8301.58	7254.61	7981.4	6464.67	7555.86	5661.54	7288.15
Atp5f1a	ATP synthase subunit alpha_ mitochondrial OS=Mus musculus OX=10090 GN=Atp5f1a PE=1 SV=1	9.63	59866.8	17316.6	Q03265	28	70.34	ATPA_MOUSE	9222.04	9107.42	9485.53	10175.6	8163.03	8549.77	7668.36	7445.89	8037.26	7134.35	6755.67	7520.16	8544.86	8266.52	10812.5	11061.5	7388.59	7990.7	7344.28	7624.42	7094.34	7356.41	6717.12	9117.22	7426.95	9010.77	7227.31
Tuba1c	Tubulin alpha-1C chain OS=Mus musculus OX=10090 GN=Tuba1c PE=1 SV=1	4.79	50593.8	25580.7	P68373	26	90.87	TBA1C_MOUSE	7707.69	7893.48	7985.56	7855.3	6258.03	7272.4	7455.97	7061.32	7868.37	7550.02	7143.99	7842.52	8408.42	8499.38	6599.58	8442.46	7399.28	7672.02	7634.06	6957.04	7648.88	6468.87	7019.48	7495.41	7487.03	7836.86	7145.66
Dsp	Desmoplakin OS=Mus musculus OX=10090 GN=Dsp PE=1 SV=1	6.41	335365	2182.7	E9Q557	65	28.75	DESP_MOUSE	2782.82	2906.59	2626.25	3142.69	13126	10476.4	6296.93	7122.67	5851.28	5550.95	6238.34	5731.25	3194.93	3377.04	2225.47	2339.45	14586.7	4319.32	2854.06	4428.18	5894.94	5185.04	16729.3	5843.46	6131.91	5007.16	7018.3
Atp5f1b	ATP synthase subunit beta_ mitochondrial OS=Mus musculus OX=10090 GN=Atp5f1b PE=1 SV=2	5.03	56300.6	16651	P56480	25	79.96	ATPB_MOUSE	9485.11	10011.5	10042.8	9150.76	7506.39	7408.96	6155.72	6248.6	6729.12	6182.28	6334.91	6356.92	7444.86	7468.99	11178.7	10768.3	6796.18	6522.59	6336.73	6764.18	7330.51	7143.65	7158.61	8934.24	6334.59	8363.28	6946.74
Tkt	Transketolase OS=Mus musculus OX=10090 GN=Tkt PE=1 SV=1	7.25	68314.9	11303.2	P40142	34	76.08	TKT_MOUSE	5630.4	5942.85	6401.15	5993.58	4789.66	4757.84	6871.34	6809.4	7483.92	7701.53	7777.92	7431.55	4471.45	4524.79	6014.25	6969.49	3922.76	4289.98	7557.79	6789.93	6700.58	7446.5	6117.8	5585.91	7345.94	5032.12	6922.52
Mog	Myelin-oligodendrocyte glycoprotein OS=Mus musculus OX=10090 GN=Mog PE=1 SV=1	7.92	28670.2	13969.3	Q61885	11	46.75	MOG_MOUSE	7713.81	8173.13	7791.8	8005.02	6962.19	7177.58	6941.25	8277.32	6030.13	8436.72	6225.91	7773.26	7040.27	6631.93	7872.33	6485.03	6724.03	6605.24	6536.36	5823.1	7629.25	7003.76	6925.88	7637.25	7280.76	6893.14	6783.67
Dync1h1	Cytoplasmic dynein 1 heavy chain 1 OS=Mus musculus OX=10090 GN=Dync1h1 PE=1 SV=2	6.01	534784	792.702	Q9JHU4	132	41.21	DYHC1_MOUSE	4871.81	3748.99	4636.98	7550.53	3767.92	3978.06	4708	4991.3	4764.59	4936.67	5842.76	5616.73	4712.39	5144.77	3580.92	5866.37	4453.9	5845.93	6859.8	4768.03	6752.43	7220.67	7814.47	4759.05	5143.34	4934.05	6683.08
Glul	Glutamine synthetase OS=Mus musculus OX=10090 GN=Glul PE=1 SV=6	6.69	42861.1	18690.7	P15105	15	72.39	GLNA_MOUSE	6559.03	7201.77	5829.1	6754.13	5774.77	5576.91	6510.1	6057.91	6807.65	5877.98	6832.08	7211.4	6128.69	6210.49	6503.4	6691.92	6467.75	6048.99	6952.42	6896.22	6586.43	6552.09	5939.3	6282.62	6549.52	6341.88	6585.29
Nefl	Neurofilament light polypeptide OS=Mus musculus OX=10090 GN=Nefl PE=1 SV=5	4.41	61565.6	16731.5	P08551	31	69.06	NFL_MOUSE	4125.14	4208.67	4141.96	3956.89	3710.77	3422.7	921.812	1058.63	2102.49	2169.53	2731.13	2718.2	9190.92	8760.48	4065.29	3819.36	7932.68	7724.49	4603.37	8120.2	7559.84	6337.38	5904.93	3927.69	1950.3	6915.54	6505.14
Cd81	CD81 antigen OS=Mus musculus OX=10090 GN=Cd81 PE=1 SV=2	5.46	26498.9	20162.9	P35762	4	32.63	CD81_MOUSE	7300.49	7906.53	7590.27	7359.5	5271.46	5963.03	7633.72	7764.36	7046.72	6467.58	6809.03	7162.38	5877.04	5348.26	7243.74	7811.52	5125.99	5032.47	7381.43	6162.55	6907.19	6106.66	5512.98	6898.55	7147.3	6073.17	6414.16
Gapdh	Glyceraldehyde-3-phosphate dehydrogenase OS=Mus musculus OX=10090 GN=Gapdh PE=1 SV=2	8.36	36095.2	17721.1	P16858	15	74.47	G3P_MOUSE	5319.69	5575.23	5458.29	5300.87	3898.75	4272.22	4184.09	4001.51	5098.05	5336.86	5651.93	5480.54	7610.24	6664.43	5372.81	5362.9	6597.22	6426.47	5875.36	7287.38	7726.36	5543.35	4712.38	4970.84	4958.83	6339.01	6228.97
Cltc	Clathrin heavy chain 1 OS=Mus musculus OX=10090 GN=Cltc PE=1 SV=3	5.36	193325	1318.89	Q68FD5	59	55.22	CLH1_MOUSE	7542.65	3077.98	4406.06	4170.54	10437.8	7016.92	5885.06	8003.79	6004.25	7036.64	6193.99	7670.84	5000.01	3734.97	2965.16	3313.31	6450.05	3953.11	3845.81	5236.8	5678.56	6381.42	8552	6108.66	6799.1	4236.1	5938.92
Daam2	Disheveled-associated activator of morphogenesis 2 OS=Mus musculus OX=10090 GN=Daam2 PE=1 SV=4	6.5	129168	392.165	Q80U19	25	30.76	DAAM2_MOUSE	6384.66	3554.98	4662.06	3086.58	10358.4	8565.48	6902.7	7685.06	5534.49	6138.5	7165.48	6927.11	5329.86	3280.11	2165.83	3120.83	7342.06	4907.22	4184.01	4791.75	7289.32	5919.45	7152.46	6102.02	6725.56	4357.65	5867.4
Nfasc	Neurofascin OS=Mus musculus OX=10090 GN=Nfasc PE=1 SV=1	5.79	138774	3425.78	Q810U3	40	49.76	NFASC_MOUSE	7341.56	7204.62	7066.23	6754.98	6354.1	6335.83	5973.21	6433.37	6711.16	6474.49	6399.33	6950.16	5053.11	5860.21	6813.52	7389.14	5464.63	5472.13	6074.76	6171.88	5768.24	5642.31	5372.46	6842.89	6490.29	6008.79	5805.93
Aco2	Aconitate hydratase_ mitochondrial OS=Mus musculus OX=10090 GN=Aco2 PE=1 SV=1	7.84	86205	7608.61	Q99KI0	40	69.87	ACON_MOUSE	6463.74	5951.07	6585.46	6636.32	6839.28	6325.82	5256.09	5393.87	5170.46	5412.55	5275.23	5552.42	6204	7056.28	6173.73	6882.44	7117.26	7968.85	6111.47	5580.87	5843.6	5848.82	5196.86	6466.95	5343.44	6900.43	5716.32
Stxbp1	Syntaxin-binding protein 1 OS=Mus musculus OX=10090 GN=Stxbp1 PE=1 SV=2	6.54	67968	13985.5	O08599	36	76.94	STXB1_MOUSE	5760.63	6220.39	6010.53	5584.36	5197.32	5128.65	5069.36	5502.42	6186.3	5821.56	5466.03	5857.83	6232.35	6438.55	6870.85	6858.29	6108.45	5954	6258.77	6183.04	5073.46	5723.07	4611.82	5650.31	5650.58	6410.42	5570.03
Slc44a1	Choline transporter-like protein 1 OS=Mus musculus OX=10090 GN=Slc44a1 PE=1 SV=3	8.74	74606.9	7641.21	Q6X893	21	32.62	CTL1_MOUSE	4876.8	5087.58	5398.58	4855.8	4065.25	4823.52	5321.21	5020.65	4821.91	4935.66	5182.19	4929.42	4467.57	4528.42	4622.36	5250.35	4163.39	4567.14	5947.76	5200.98	5816.85	5121.65	5103.38	4851.26	5035.17	4599.87	5438.12
Myo1d	Unconventional myosin-Id OS=Mus musculus OX=10090 GN=Myo1d PE=1 SV=1	9.87	116880	4773.94	Q5SYD0	61	67.2	MYO1D_MOUSE	5162.95	4958.07	4952.27	4732.14	3813.84	4183.67	4456.11	4677.13	4984.87	5079.58	5234.27	4503.07	4686.51	5253.63	4552.9	4790.87	4527.91	4229.87	5394.77	5188.55	4981.44	5200.71	5073.17	4633.82	4822.51	4673.61	5167.73
Pygb	Glycogen phosphorylase_ brain form OS=Mus musculus OX=10090 GN=Pygb PE=1 SV=3	6.31	97414.4	261.203	Q8CI94	6	7.83	PYGB_MOUSE	4769.32	7016.93	7229.1	6574.46	11581.2	10845.5	21925.8	23503.7	9018.92	20752.9	7746.01	7431.86	4115.95	4979.16	5460.27	6688.5	230.575	4757.36	5366.42	6376.37	6515.86	6099.92	169.475	8002.75	15063.2	4371.97	4905.61
Mobp	Myelin-associated oligodendrocyte basic protein OS=Mus musculus OX=10090 GN=Mobp PE=1 SV=1	11.73	19596.5	12065.8	Q9D2P8	7	45.29	MOBP_MOUSE	5192.6	4518.73	5523.13	6225.77	4411.5	5076.77	5299	6549.94	5715.38	5874.22	5801.24	5590.66	4264.24	4053.65	6642.53	5936.14	5064.14	4560.92	5849.37	5245.97	3998.11	3869.09	4832.12	5158.08	5805.07	5086.94	4758.93
Igsf8	Immunoglobulin superfamily member 8 OS=Mus musculus OX=10090 GN=Igsf8 PE=1 SV=2	7.9	65638.3	10156	Q8R366	17	49.1	IGSF8_MOUSE	4904.69	4523.02	4560.35	4678.12	3919.63	4229.04	4733.62	4696.05	4237.53	4125.65	4924.94	4646.07	4247.26	4788	4104.35	4770.72	3393.18	3497.01	5523.9	4465.74	4434.68	4844.17	4470.68	4469.14	4560.64	4133.42	4747.83
Dnm1	Dynamin-1 OS=Mus musculus OX=10090 GN=Dnm1 PE=1 SV=2	7.66	98202.2	9299.18	P39053	48	71.51	DYN1_MOUSE	5332.64	5404.85	6216.09	5668.23	3456.04	4087.17	4289.72	4480.92	5171.5	4975.08	4502.6	3934.17	5512.78	5208.1	6555.82	6411.64	4911.6	4497.5	5454.11	4741.38	4476.14	4364.63	4413.78	5027.5	4559	5516.24	4690.01
Gnao1	Guanine nucleotide-binding protein G(o) subunit alpha OS=Mus musculus OX=10090 GN=Gnao1 PE=1 SV=3	5.2	40654.9	14159.4	P18872	19	67.23	GNAO_MOUSE	4829.55	4321.97	4646.73	3857.34	3887.02	3961.99	4127.26	3984.73	4279.33	4165.21	4341.87	4580.34	4842.54	4424.67	3952.09	4001.09	4588.71	4825.52	5219.98	4904.82	4322.04	4424.98	4237.77	4250.77	4246.46	4439.1	4621.92
Ina	Alpha-internexin OS=Mus musculus OX=10090 GN=Ina PE=1 SV=3	5.2	55553.7	16027.8	P46660	30	70.26	AINX_MOUSE	5038.27	3239.54	3490.47	3062.57	3862.17	3526.54	2139.43	2897.06	3608.58	3518.93	2906.28	4251.11	5805.51	5974.69	2931.72	3200.61	6006.03	5187.56	2996.65	5167.33	5326.93	4272.91	5000.37	3703.26	3220.23	4851.02	4552.84
Vcp	Transitional endoplasmic reticulum ATPase OS=Mus musculus OX=10090 GN=Vcp PE=1 SV=4	4.96	90006.3	1149.95	Q01853	24	52.85	TERA_MOUSE	3672.2	4791.59	3967.94	4029.19	3540.69	3539.77	4736.19	5113.77	4108.22	4229.51	3764.76	4041.55	3525.8	3134.49	4523.59	4395.66	3185.89	3573.66	4282.11	4103.76	5874.07	3450.68	3986.38	3923.56	4332.33	3723.18	4339.4
Tuba8	Tubulin alpha-8 chain OS=Mus musculus OX=10090 GN=Tuba8 PE=1 SV=1	4.8	50735.9	19734.1	Q9JJZ2	12	42.09	TBA8_MOUSE	3773.54	3549.74	4547.52	3630.98	3183.84	3591.9	3973.59	4021.51	4662.51	3772.43	3848.72	4357.22	3076.9	2883.66	2804.18	3136.62	2442.46	2617.77	4297.16	4702.17	4115.12	4194.74	4097.76	3712.92	4106	2826.93	4281.39
Pkm	Pyruvate kinase PKM OS=Mus musculus OX=10090 GN=Pkm PE=1 SV=4	7.23	58415.3	10326.8	P52480	32	72.13	KPYM_MOUSE	3514.18	3933.06	3803.28	3555	3206.1	3413.42	3124.11	3566.66	3436.63	3460.05	4860.13	4620.71	4482.85	4394.67	4521.81	4370.91	5638.12	5334.39	3962.19	4454.48	4668.35	4331.39	3954.4	3570.84	3844.71	4790.46	4274.16
Slc12a2	Solute carrier family 12 member 2 OS=Mus musculus OX=10090 GN=Slc12a2 PE=1 SV=2	6.98	131832	2284.47	P55012	34	34.94	S12A2_MOUSE	4026.28	4294.94	4342.12	3760.98	3369.85	3436.05	3290.87	3591.31	3884.83	4298.42	3920.79	3654.21	3437.14	3493.1	3237.83	4259.65	3135	3430.02	4810.77	4135.16	4183.39	3885.36	4198.09	3871.7	3773.4	3498.79	4242.55
Nefh	Neurofilament heavy polypeptide OS=Mus musculus OX=10090 GN=Nefh PE=1 SV=3	5.56	117280	4857.15	P19246	29	30.18	NFH_MOUSE	1582.34	2426.29	1730.13	2293.45	1861.54	2008.02	828.496	843.857	1443.37	1318.42	1680.82	1679.49	5181.44	6250.19	1884.23	2142.76	5778.72	5550.81	2787.99	5370.35	5223.6	3898.01	3887.61	1983.63	1299.08	4464.69	4233.51
Hspa8	Heat shock cognate 71 kDa protein OS=Mus musculus OX=10090 GN=Hspa8 PE=1 SV=1	5.2	71099.3	10103.5	P63017	30	65.17	HSP7C_MOUSE	3357.81	3522.41	3494.85	3417.21	3480.76	3444.37	3116.76	3070.75	3781.23	3446.52	3339.82	3810.14	4426.7	4456.5	4103.89	4015.61	4262.31	4574.69	4181.98	3821.06	3919.53	4318.95	4187.93	3452.9	3427.54	4306.62	4085.89
Gpi	Glucose-6-phosphate isomerase OS=Mus musculus OX=10090 GN=Gpi PE=1 SV=4	8.22	62995.1	6459.06	P06745	24	56.45	G6PI_MOUSE	3321.76	3223.4	2592.7	2913.26	2680.01	2510.18	3142.2	3098	4264.76	4629.89	4414.79	4813.16	3661.7	3720.21	3011.74	3096.99	3825.58	4259.94	3964.23	4578.31	4505.94	3831.88	3291.94	2873.55	4060.47	3596.02	4034.46
Cntnap1	Contactin-associated protein 1 OS=Mus musculus OX=10090 GN=Cntnap1 PE=1 SV=2	6.65	158308	3289.56	O54991	42	49.39	CNTP1_MOUSE	4554.66	5276.48	5257.39	5417.33	4306.27	4762.83	4358.67	4001.04	4542.82	4330.16	4534.86	4162.6	4350.79	4370.17	4250.31	4656.68	4108.06	4042.38	4670.01	4161.21	4221.78	3865.35	3233.4	4929.16	4321.69	4296.4	4030.35
Gnb1	Guanine nucleotide-binding protein G(I)/G(S)/G(T) subunit beta-1 OS=Mus musculus OX=10090 GN=Gnb1 PE=1 SV=3	5.56	38175.4	25521.4	P62874	11	71.18	GBB1_MOUSE	3485.69	3491.58	3299.76	3515.66	2941.48	3219.49	3044.16	3112.27	3477.94	3323.33	3912.36	3491.09	3535.96	3435.67	3380.92	3188.09	3125.69	3052.86	4242.93	3712.19	3861.92	3782.59	3623.79	3325.61	3393.52	3286.53	3844.69
Gnb2	Guanine nucleotide-binding protein G(I)/G(S)/G(T) subunit beta-2 OS=Mus musculus OX=10090 GN=Gnb2 PE=1 SV=3	5.56	38072.5	26235.5	P62880	11	65.59	GBB2_MOUSE	3122.29	3530.29	3266.46	3043.37	2730.57	3128.64	3260.72	3107.89	3597.11	3555.32	3981.74	3823.39	3199.88	3190.98	3630.62	2976.16	2900.86	2996.98	4252.94	3809.84	3367.56	3398.38	4043.98	3136.94	3554.36	3149.25	3774.54
Fsd1	Fibronectin type III and SPRY domain-containing protein 1 OS=Mus musculus OX=10090 GN=Fsd1 PE=1 SV=1	6.25	55981.4	311.69	Q7TPM6	5	12.1	FSD1_MOUSE	4121.98	8898.24	4025.77	3279.75	13440.6	8941.93	7487.51	8262.02	2398.21	6228.97	2605.21	3319.38	2838.33	4117.48	4589.37	6122.36	2966.66	3517.78	1740.8	5121.5	3810.58	4247.64	3719.03	7118.04	5050.22	4025.33	3727.91
Ca2	Carbonic anhydrase 2 OS=Mus musculus OX=10090 GN=Ca2 PE=1 SV=4	6.57	29146.6	13155	P00920	13	73.46	CAH2_MOUSE	4243.9	4305.1	4010.62	3937.07	3078.02	3077.35	3263.32	2990.34	3430.81	3752.84	4055.06	4664.18	3704.94	3723.88	3883.98	4417.17	3520.43	3863.51	3828.35	4138.32	4191.31	2865.94	2920.39	3775.34	3692.76	3852.32	3588.86
Septin8	Septin-8 OS=Mus musculus OX=10090 GN=Septin8 PE=1 SV=4	5.63	50154.6	11246.6	Q8CHH9	21	62	SEPT8_MOUSE	2040.61	2130.32	2238.08	2169.26	2520.82	2452.59	1935.02	2226.28	2510.61	2530.94	2351.94	2392.21	1735.48	2021.18	1644.12	1759.83	2534.83	2524.31	3992.32	3330.01	3326.94	3746.8	3198.95	2258.61	2324.5	2036.63	3519
Ldhc	L-lactate dehydrogenase C chain OS=Mus musculus OX=10090 GN=Ldhc PE=1 SV=2	8.27	36254.1	789.649	P00342	3	10.84	LDHC_MOUSE	3594.44	5126.55	3341.58	3101.38	5671.95	9082.05	5319.27	3182.23	3233.57	3578.45	2997.16	2907.3	4086.79	5119.8	2577.19	3367.44	6122.81	6303.04	3166.3	4311.44	3045.27	3027.47	3511.61	4986.32	3536.33	4596.18	3412.42
Septin7	Septin-7 OS=Mus musculus OX=10090 GN=Septin7 PE=1 SV=1	8.83	50892.1	9408.26	O55131	20	69.27	SEPT7_MOUSE	1577.05	1959.88	1888.63	1621.34	1399.62	1416.51	1546.99	1623.98	2033.39	2127.2	2005.49	2324.65	1665.15	1704.37	1607.17	1569.12	1877.66	1794.33	3546.91	3350.93	3517.76	3172.95	3191.7	1643.84	1943.62	1702.97	3356.05
Epb41l2	Band 4.1-like protein 2 OS=Mus musculus OX=10090 GN=Epb41l2 PE=1 SV=2	5.15	110453	873.18	O70318	29	38.56	E41L2_MOUSE	2284.74	2783.88	2324.55	1882.32	2371.56	2914.88	2359.62	2884.99	2410.41	2445.94	3056.4	3404.29	2926.59	3970.44	2553.84	2566.12	3390.03	3819.4	3138.94	2538.57	3248.49	3950.96	3796.93	2426.99	2760.28	3204.4	3334.78
Ckb	Creatine kinase B-type OS=Mus musculus OX=10090 GN=Ckb PE=1 SV=1	5.3	42998.5	10314.3	Q04447	18	83.46	KCRB_MOUSE	4125.86	3905.87	4343.73	3714.04	3131.13	3604.75	3599.18	3567.83	3803.58	4003.14	4240.03	4144.73	3645.51	4184.89	3255.04	3460.4	3521.82	3674.06	3711.37	3523.89	3315.11	2974.01	3010.56	3804.23	3893.08	3623.62	3306.99
Rtn4	Reticulon-4 OS=Mus musculus OX=10090 GN=Rtn4 PE=1 SV=2	4.27	127127	1629.16	Q99P72	37	59.38	RTN4_MOUSE	2792.18	3137.56	3011.12	2955.26	2539.54	2919.98	2439.49	2527.09	2582.47	2623.58	2938.89	3238.71	2907.22	2870.76	2661.42	2812.26	2629.98	3173.52	3411.49	4020.92	3232.74	2904.09	2901.17	2892.61	2725.04	2842.53	3294.08
Fscn1	Fascin OS=Mus musculus OX=10090 GN=Fscn1 PE=1 SV=4	6.48	55249.4	8394.38	Q61553	23	69.17	FSCN1_MOUSE	2392.51	2627.04	2072.68	2278.65	1607.03	1568.62	1261.36	1338.88	2027.76	1801.2	3075.83	2895.12	2171.13	2285.66	2207.95	2260.48	2539.77	2541.9	3043.42	3688.83	3644.79	2924.56	3103.83	2091.09	2066.69	2334.48	3281.09
Cntn1	Contactin-1 OS=Mus musculus OX=10090 GN=Cntn1 PE=1 SV=1	5.76	114244	4298.06	P12960	40	62.84	CNTN1_MOUSE	3987.71	4208.59	4270.66	4125.31	3422.78	4212.44	3505.61	3499.04	3657.19	3625.03	3533.37	3509.76	4387.34	4210.72	4429.89	4548.2	3220.12	3555.09	3437.78	3224.57	3468.99	3183.1	2773.61	4037.92	3555	4058.56	3217.61
Atp4a	Potassium-transporting ATPase alpha chain 1 OS=Mus musculus OX=10090 GN=Atp4a PE=1 SV=3	5.53	115727	1336.39	Q64436	7	11.71	ATP4A_MOUSE	885.731	631.212	774.269	1008.85	768.976	1036.73	1135.5	4688.59	1409.93	1678.9	1406.34	3712.96	1447	1815.98	4167.49	1142.05	3413.86	3156.23	1741.73	1733.51	6839.9	3638.65	1785.9	850.961	2338.7	2523.77	3147.94
Map1b	Microtubule-associated protein 1B OS=Mus musculus OX=10090 GN=Map1b PE=1 SV=2	4.57	271510	633.255	P14873	38	24.92	MAP1B_MOUSE	2750.57	2549	2457.38	2105.44	2316.34	2060.48	1949.61	1911.98	1655.66	2229.69	2560.14	2571.82	2816.72	2612.14	1932.32	2106.4	2531.43	3015.21	3702.87	3186.03	2740.2	3460.52	2616.5	2373.2	2146.49	2502.37	3141.22
Tuba4a	Tubulin alpha-4A chain OS=Mus musculus OX=10090 GN=Tuba4a PE=1 SV=1	4.75	50665.8	24646.3	P68368	23	80.13	TBA4A_MOUSE	2727.03	2468.53	2627.54	2440.91	2227.15	2196.14	2034.73	2229.99	2434.56	2433.08	2570.9	2439.4	3555.82	3607.92	2928.6	3216.63	3287.81	3136.48	3083.4	3417.5	3140	3007.85	2849.63	2447.88	2357.11	3288.87	3099.68
Eef1a1	Elongation factor 1-alpha 1 OS=Mus musculus OX=10090 GN=Eef1a1 PE=1 SV=3	9.49	50456.1	12257.5	P10126	18	65.8	EF1A1_MOUSE	3424.08	4018.96	3272.86	3033.86	3184.17	3174.15	3538.69	3980.09	4024.95	3666.29	3080.94	3445.62	2865.13	3121.05	3085.52	3405.87	3178.55	3248.37	3098.39	2998.64	3255.56	3027.89	3025.63	3351.35	3622.76	3150.75	3081.22
Ckmt1	Creatine kinase U-type_ mitochondrial OS=Mus musculus OX=10090 GN=Ckmt1 PE=1 SV=1	8.16	47403	8629.68	P30275	18	55.74	KCRU_MOUSE	3411.96	3705.52	4106.69	3873.41	3061.33	3067.08	3316.07	3445.38	3298.36	3437.62	2714.32	3233.97	3500.89	2644.18	4124.03	4186.82	2795.67	2632.6	2844.01	3420.46	2976.62	2998.12	3115.2	3537.66	3240.95	3314.03	3070.88
Nsf	Vesicle-fusing ATPase OS=Mus musculus OX=10090 GN=Nsf PE=1 SV=2	6.55	83183.9	5322.23	P46460	39	67.61	NSF_MOUSE	2692.67	2637.67	3230.93	2991.59	2421.07	2845.28	1885.58	2025.04	2823.42	2805.55	3053.66	2757.23	3794.61	3850.21	3472.29	3483.51	3513.93	3568.27	2601.6	3204.29	3312.2	3040.38	3003.85	2803.2	2558.41	3613.8	3032.46
Dnm2	Dynamin-2 OS=Mus musculus OX=10090 GN=Dnm2 PE=1 SV=2	7.13	98487.6	1587.63	P39054	25	34.37	DYN2_MOUSE	893.271	4098.03	4109.4	1073.95	4065.05	3539.62	853.166	4557.36	4273.83	922.291	3697.21	3814.96	686.119	3492.93	3588.34	3682.82	3625.45	3466.16	807.446	5770.3	3949.39	3361.91	833.882	2963.22	3019.8	3090.3	2944.58
Slc25a4	ADP/ATP translocase 1 OS=Mus musculus OX=10090 GN=Slc25a4 PE=1 SV=4	10.19	33132.4	20078.6	P48962	19	63.09	ADT1_MOUSE	3440.46	3974.64	3772.62	3673.31	3825.03	4193.32	2877.25	3034.6	3209.17	2939.47	2679.48	2919.47	4451.17	4417.86	3865.51	3895.63	4069.01	4559.91	2958.88	2667.93	2774.12	2906.59	3236.6	3813.23	2943.24	4209.85	2908.82
Ndrg1	Protein NDRG1 OS=Mus musculus OX=10090 GN=Ndrg1 PE=1 SV=1	5.68	43465	8395.47	Q62433	15	70.3	NDRG1_MOUSE	2629.31	2572.1	2261.88	2298.74	2278.19	2372	1919.56	2157.95	2310.58	2086.96	2037.75	2561.84	2140.93	2244.56	2051.27	2246.54	2458.98	2494.45	2864.6	3171.99	2828.36	2869.06	2688.77	2402.04	2179.11	2272.79	2884.56
Nme1	Nucleoside diphosphate kinase A OS=Mus musculus OX=10090 GN=Nme1 PE=1 SV=1	7.27	17321.9	35837.6	P15532	14	82.24	NDKA_MOUSE	2334	2633.12	2260.64	2471.35	2027.2	1958.68	2630.54	3091.73	3014.1	3106.73	2949.79	2924.99	2221.14	2493.93	2764.24	2791.55	1710.04	1758.9	3219.13	2676.42	2868.58	2757.57	2811.14	2280.83	2952.98	2289.97	2866.57
Tubal3	Tubulin alpha chain-like 3 OS=Mus musculus OX=10090 GN=Tubal3 PE=2 SV=2	5.26	50729.6	1122.66	Q3UX10	4	14.8	TBAL3_MOUSE	5741.97	1469.67	3531.49	1496.87	5854.14	5448.61	5008.07	4009.3	6551.73	5787.4	5344.8	5237.34	3017.29	3209.61	3125.32	3879.72	5226.49	3315.1	2401.02	3037.73	3371.04	2822.2	2576.62	3923.79	5323.11	3628.92	2841.72
Atp1a2	Sodium/potassium-transporting ATPase subunit alpha-2 OS=Mus musculus OX=10090 GN=Atp1a2 PE=1 SV=1	5.24	113529	12798.3	Q6PIE5	46	51.86	AT1A2_MOUSE	3121.94	3229.67	3135.95	2960.75	2462.51	2710.04	1580.57	1752.14	2199.49	2133.44	1621.13	1512.18	4278.15	4642.63	4399.5	4852.09	3265.74	3191.92	3240.76	2691.58	2594.09	2688.95	2528.4	2936.81	1799.83	4105	2748.76
Cab39	Calcium-binding protein 39 OS=Mus musculus OX=10090 GN=Cab39 PE=1 SV=2	6.49	40014.1	1036.11	Q06138	13	46.92	CAB39_MOUSE	3136.88	3022.38	3075.62	2780.14	3741.17	3667.97	3601.68	304.776	3144.18	3149.43	2664.95	3204.17	4305.03	2963.55	3005.23	2788.89	3765.04	4537.61	2397.22	2633.43	2495.37	2903.71	3079.92	3237.36	2678.2	3560.89	2701.93
Eef1a2	Elongation factor 1-alpha 2 OS=Mus musculus OX=10090 GN=Eef1a2 PE=1 SV=1	9.49	50796.4	11878	P62631	17	65.66	EF1A2_MOUSE	2677.68	3530.68	2779.47	2772.01	2620.72	2579.59	3273.58	3739.34	3346.4	3168.48	3212.14	3191.7	2523.29	2891.61	3047.31	3304.45	2871.39	2756.2	2532.85	2958.64	2868.35	2483.5	2529.9	2826.69	3321.94	2899.04	2674.65
Vdac1	Voltage-dependent anion-selective channel protein 1 OS=Mus musculus OX=10090 GN=Vdac1 PE=1 SV=3	8.7	32522.6	18044.1	Q60932	15	71.96	VDAC1_MOUSE	3337.38	3466.56	3508.59	3509.46	2720.97	2763.67	2784.79	2579.93	2821.24	2619.23	2454	2508.41	3419.67	2768.85	4335.08	4016.79	2857.39	2619.3	2656.76	2640.44	2525.58	2601.88	2864.01	3217.77	2627.93	3336.18	2657.74
Mdh2	Malate dehydrogenase_ mitochondrial OS=Mus musculus OX=10090 GN=Mdh2 PE=1 SV=3	8.85	36067.7	16693.3	P08249	18	78.7	MDHM_MOUSE	3001.88	3115.12	3167.76	3133.38	2430.18	2652.21	2703.18	2697.09	2620.77	2801.04	2719.91	2812.57	2524.68	2093.15	3610.01	3889.9	3063.21	3006.52	2461.4	2664.7	2615.63	2637.25	2713.6	2916.76	2725.76	3031.25	2618.52
Adam22	Disintegrin and metalloproteinase domain-containing protein 22 OS=Mus musculus OX=10090 GN=Adam22 PE=1 SV=2	7.67	102395	2139.38	Q9R1V6	28	45.46	ADA22_MOUSE	2107.02	2213.5	1900.04	2387.15	2799.21	2927.22	2411.88	3028.26	2594.71	2495.54	2417.13	2811.31	1949.82	2037.05	2099.64	2286.11	2824.63	2145.22	2249.67	2549.85	2334.53	2797.28	2593.16	2389.02	2626.47	2223.74	2504.9
Bcas1	Breast carcinoma-amplified sequence 1 homolog OS=Mus musculus OX=10090 GN=Bcas1 PE=1 SV=3	5.84	67833.8	3421.69	Q80YN3	9	20.54	BCAS1_MOUSE	2462.62	3692.56	2395.62	3987.14	2963.07	3058.58	3438.47	3500.97	2435.64	2907.53	3346.46	3299.81	2155.49	3191.64	1821.86	3239.54	2711.26	3218.05	2541.21	2160.5	2401.84	2270.6	2830.44	3093.27	3154.81	2722.97	2440.92
Gnas	Guanine nucleotide-binding protein G(s) subunit alpha isoforms XLas OS=Mus musculus OX=10090 GN=Gnas PE=1 SV=1	4.52	122589	3588.46	Q6R0H7	15	20.56	GNAS1_MOUSE	2164.65	4272.87	2100.71	3312.88	2029.34	2853.73	2041.77	2595.93	1845.1	1765.7	2108.09	2195.64	2312.57	3233.46	1615.12	2458.23	2232.56	2752.21	2965.93	2285.19	2811.26	2043.17	2074.29	2789.03	2092.04	2434.02	2435.97
Ndufb8	NADH dehydrogenase [ubiquinone] 1 beta subcomplex subunit 8_ mitochondrial OS=Mus musculus OX=10090 GN=Ndufb8 PE=1 SV=1	6.21	21932.9	1332.51	Q9D6J5	6	41.4	NDUB8_MOUSE	1522.62	1055.97	1478.49	958.834	1937.29	1181.95	1741.79	2705.29	2087.99	2496.13	2288.47	1660.23	1169.67	1109.54	1669.7	2031.81	751.74	1396.47	2848.91	3117.31	1865.88	2227.48	2102.51	1355.86	2163.32	1354.82	2432.42
Tspan2	Tetraspanin-2 OS=Mus musculus OX=10090 GN=Tspan2 PE=1 SV=1	7.89	24808.9	12751.9	Q922J6	5	26.7	TSN2_MOUSE	2983.41	2772.57	2817.03	2796.15	2676.03	2867.8	2472.15	2850.48	2803.58	2989.92	2842.67	2754.95	2288.7	2340.02	3132.27	2670.07	2719.77	2748.76	2875.92	2404.7	2350.06	2132.32	2151.74	2818.83	2785.62	2649.93	2382.95
Map1a	Microtubule-associated protein 1A OS=Mus musculus OX=10090 GN=Map1a PE=1 SV=2	4.73	301509	425.295	Q9QYR6	32	21.07	MAP1A_MOUSE	2201.08	2100.06	2033.26	1774.33	1841.85	2012.02	2004.91	1685.21	1828.87	1546.91	1702.43	1668.93	2873.54	2551.8	1950.95	2274.51	2268.67	2457.42	2100.91	2102.58	2544.04	2605.04	2519.97	1993.77	1739.54	2396.15	2374.51
Tagln2	Transgelin-2 OS=Mus musculus OX=10090 GN=Tagln2 PE=1 SV=4	8.44	22566.6	782.134	Q9WVA4	3	31.16	TAGL2_MOUSE	120.899	2692.46	148.517	2393.35	96.6187	138.98	126.127	125.394	2574.68	150.543	2352.99	2802.34	2312.85	106.328	2526.9	2959.34	118.649	142.596	2162.44	2494.69	2485.2	2460.28	2268.32	931.804	1355.34	1361.11	2374.19
Prdx1	Peroxiredoxin-1 OS=Mus musculus OX=10090 GN=Prdx1 PE=1 SV=1	8.24	22404.6	14998.3	P35700	13	69.85	PRDX1_MOUSE	1902.16	1966.04	1861.17	1519.84	1583.36	1609.97	1948.54	2015.97	1900.44	1901.58	2113.38	2193.93	1608.45	1623.84	2076.48	2071.8	1382.98	1606.3	2446.66	2408.11	2245.91	2350.83	2307.36	1740.42	2012.31	1728.31	2351.77
Tnr	Tenascin-R OS=Mus musculus OX=10090 GN=Tnr PE=1 SV=2	4.65	151928	1628.85	Q8BYI9	31	34.68	TENR_MOUSE	2261.61	2391.69	2279.91	2083.64	2186.99	2199.92	2653.55	2769.45	2252.48	2472.04	2535.71	2190.91	2570.98	2354.07	2359.66	2749.82	2224.64	2441.75	2340.76	2602.2	2679.21	2016.81	2092.18	2233.96	2479.02	2450.16	2346.23
Slc25a3	Phosphate carrier protein_ mitochondrial OS=Mus musculus OX=10090 GN=Slc25a3 PE=1 SV=1	9.6	40088.6	6801.6	Q8VEM8	15	46.22	MPCP_MOUSE	2536.5	2836.31	3037.88	3187.44	2372.1	2682.6	2434.05	2397.26	2579.7	2367.54	2245.1	2257.72	2823	2516	3782.83	3417.69	2168.58	2422.48	2197.27	2113.96	2735.42	2200.03	2274.45	2775.47	2380.23	2855.1	2304.23
Cd82	CD82 antigen OS=Mus musculus OX=10090 GN=Cd82 PE=1 SV=1	4.76	30312.9	4352.79	P40237	5	19.55	CD82_MOUSE	2466.04	2768.03	2523	2137.08	1997.08	2004.71	2518.31	2530	2552.41	2186.46	1934.71	2254.07	2370.34	2144.16	2176.92	2586.91	1940.17	1912.42	2787.82	2267.63	2093.42	2158.92	2064.73	2315.99	2329.33	2188.49	2274.51
Pllp	Plasmolipin OS=Mus musculus OX=10090 GN=Pllp PE=1 SV=1	9.6	19915.6	5116.92	Q9DCU2	2	21.43	PLLP_MOUSE	1996.85	2477.36	2226.65	2402.66	2111.18	2347.06	2214.48	2637.32	2458.9	2527.29	2260.02	2467.06	2135.1	1985.11	2410.67	2331.03	1806.4	1918.14	2259.17	2449.12	2461.63	2196.04	2001.5	2260.29	2427.51	2097.74	2273.49
Ahcyl1	S-adenosylhomocysteine hydrolase-like protein 1 OS=Mus musculus OX=10090 GN=Ahcyl1 PE=1 SV=1	6.51	60035.1	737.877	Q80SW1	12	31.7	SAHH2_MOUSE	710.738	1268.42	1135.29	939.287	979.749	982.518	1007.55	933.324	1024.8	926.708	1089.36	921.908	980.08	1179.53	1087.56	978.772	1083.26	996.543	2393.35	2404.29	2063.6	2263.7	2041.23	1002.67	983.942	1050.96	2233.23
Anln	Anillin OS=Mus musculus OX=10090 GN=Anln PE=1 SV=2	6.59	124277	1670.64	Q8K298	30	37.2	ANLN_MOUSE	1118.43	1157.43	1357.61	1214.55	1035.33	1027.61	1119.7	1046.48	1161.8	1219.17	1237.71	1211.05	996.546	976.087	948.582	931.494	830.454	848.814	1964.32	2564.24	2799	1932.51	1886.19	1151.83	1165.98	921.996	2229.25
Aldoa	Fructose-bisphosphate aldolase A OS=Mus musculus OX=10090 GN=Aldoa PE=1 SV=2	8.07	39812.2	9489.2	P05064	20	81.87	ALDOA_MOUSE	2010.78	2031.41	1700.83	1737.28	1653.63	1828.63	1699.41	1811.88	1888.14	1720.85	2246.11	2072.06	2224.72	2153.61	2236.26	2267.46	2621.57	2613.18	2194.8	2430.09	2156.45	2110.72	1924.69	1827.09	1906.41	2352.8	2163.35
Uqcrc1	Cytochrome b-c1 complex subunit 1_ mitochondrial OS=Mus musculus OX=10090 GN=Uqcrc1 PE=1 SV=2	5.8	53479.1	7812.96	Q9CZ13	19	57.29	QCR1_MOUSE	2704.02	2895.28	3204.5	2978.37	2261.39	2247.9	1681.35	1990.15	2263.99	2146.53	1940.12	1913.94	2516.89	2669.86	3440.17	3388.49	2002.1	2101.04	2222.48	2259.54	2054.55	1974.87	2223.62	2715.24	1989.35	2686.43	2147.01
Stx1b	Syntaxin-1B OS=Mus musculus OX=10090 GN=Stx1b PE=1 SV=1	5.09	33472.9	10882.6	P61264	15	64.58	STX1B_MOUSE	2342.03	2348.4	2178.2	2246.2	1820.49	1919.58	1754.42	1661.69	2016.45	2110.44	2038.49	2101.05	2449.56	2294.58	2211.12	2645.98	2142.88	2369.29	2322.33	2176.28	2170.2	1910.61	2151.59	2142.48	1947.09	2352.24	2146.2
Bin1	Myc box-dependent-interacting protein 1 OS=Mus musculus OX=10090 GN=Bin1 PE=1 SV=1	4.77	64698.4	3751.89	O08539	16	43.54	BIN1_MOUSE	2425.54	2377.53	2676.68	2666.53	1984.15	2184.92	1902.48	2215.37	1992.35	2076.34	2205.25	2159.73	1968.17	1959.71	1918.51	2245.19	1925.81	2375.71	2193.49	2206.62	2272.72	1991.01	1986.59	2385.89	2091.92	2065.52	2130.09
Hk1	Hexokinase-1 OS=Mus musculus OX=10090 GN=Hk1 PE=1 SV=3	6.38	109615	4673.04	P17710	38	51.64	HXK1_MOUSE	2319.09	2593.41	2592.91	2718.15	2328.24	2791.27	2245.83	2299.75	2224.42	2085.9	1910.58	1888.04	2808.45	2728.06	3950.18	4139.56	2782.4	2547.39	2307.02	2052.48	1863.49	2214.54	2168.12	2557.18	2109.09	3159.34	2121.13
Tubb5	Tubulin beta-5 chain OS=Mus musculus OX=10090 GN=Tubb5 PE=1 SV=1	4.59	50127.2	25653.9	P99024	23	70.72	TBB5_MOUSE	1348.32	1448.63	1439.82	1433.83	1191.66	1278.13	1003.59	1033.04	1244.84	1229.33	1524.89	1382.15	2571.76	2547.4	2211.18	2334.28	2245.72	2103.05	2259.39	2111.35	1999.95	2008.53	2134.66	1356.73	1236.31	2335.56	2102.78
Tubb4b	Tubulin beta-4B chain OS=Mus musculus OX=10090 GN=Tubb4b PE=1 SV=1	4.6	50287.4	27722.4	P68372	23	74.16	TBB4B_MOUSE	1816.55	2081.02	1959.19	1871.29	1426.37	1492.63	1825.77	1998.26	2117.59	2003.18	2057.79	2124.38	2486.35	2361.21	2569.93	2707.33	2135.54	2241.47	2125.46	2019.38	2088.02	2212.97	1966.63	1774.51	2021.16	2416.97	2082.49
Uqcrc2	Cytochrome b-c1 complex subunit 2_ mitochondrial OS=Mus musculus OX=10090 GN=Uqcrc2 PE=1 SV=1	9.71	48292	9690.87	Q9DB77	19	59.82	QCR2_MOUSE	2850.72	2804.17	3190.07	2708.47	2337.84	2273.76	1966.16	1970.95	2169.17	2038.41	1658.78	1827.69	2680.64	2464.82	2985.88	3484.97	2120.56	2292.51	2219.04	2157.42	2001.02	2101.79	1925.67	2694.17	1938.53	2671.56	2080.99
Gnai1	Guanine nucleotide-binding protein G(i) subunit alpha-1 OS=Mus musculus OX=10090 GN=Gnai1 PE=1 SV=1	5.61	40931.4	14778.1	B2RSH2	19	66.67	GNAI1_MOUSE	1566.23	1671.62	1688.91	1488.35	1426.84	1349.94	1476.34	1562.89	1551.95	1488.56	1574.11	1550.95	1551.55	1659.65	1357.84	1480.18	1434.35	1539.97	2363.86	1883.07	2044.19	2109.58	1952.9	1531.98	1534.13	1503.92	2070.72
Gstm1	Glutathione S-transferase Mu 1 OS=Mus musculus OX=10090 GN=Gstm1 PE=1 SV=2	8.13	26084.1	21872.7	P10649	14	70.18	GSTM1_MOUSE	2077.79	1890.33	1843.68	1559.07	1539.58	1613.09	2026.01	2072.87	2293.14	2006.81	2310.77	2344.4	1706.96	1715.99	1748.33	1907.69	1753.43	1794.91	2141.74	2075.55	2204.64	1892.2	2009.56	1753.93	2175.67	1771.22	2064.74
Ppia	Peptidyl-prolyl cis-trans isomerase A OS=Mus musculus OX=10090 GN=Ppia PE=1 SV=2	8	18142.5	22615.8	P17742	9	70.73	PPIA_MOUSE	1728.62	2122.9	1818.1	2075.14	1484.42	1522.39	1904.9	1876.7	2214.45	2041.68	2249.61	2176.23	1591.47	1731.23	2642.01	2617.5	1666.58	1968.75	2046.45	2424.06	2260.32	1887.65	1682	1791.93	2077.26	2036.26	2060.1
Septin11	Septin-11 OS=Mus musculus OX=10090 GN=Septin11 PE=1 SV=4	6.26	50036.9	1681.88	Q8C1B7	13	40.14	SEP11_MOUSE	3587.14	4719.99	247.711	3916.33	3779.1	200.741	4179.55	217.741	3605.52	3971.26	316.439	3592.77	277.046	257.594	258.717	176.812	252.902	3837.13	4379.79	505.726	350.239	4659.92	372.152	2741.83	2647.21	843.366	2053.56
Rap1a	Ras-related protein Rap-1A OS=Mus musculus OX=10090 GN=Rap1a PE=1 SV=1	6.53	21329.4	25022.1	P62835	11	76.09	RAP1A_MOUSE	1614.56	1762.5	1690.01	1548.95	1379.12	1390.17	1461.1	1581.72	1567.39	1642.25	1449.25	1725.77	1608.84	1454.56	1619.89	1623.78	1303.57	1464.35	2234.77	2167.49	2078.86	2092.72	1693.81	1564.22	1571.25	1512.5	2053.53
Adam23	Disintegrin and metalloproteinase domain-containing protein 23 OS=Mus musculus OX=10090 GN=Adam23 PE=1 SV=1	7.49	94171	2008.14	Q9R1V7	19	43.43	ADA23_MOUSE	2516.93	2677.89	2828.61	2699.24	1898.52	2035.59	2275.71	2433.57	2851.59	2696.7	2611.13	1997.49	2133.93	2336.12	2751.41	2748.86	1723.05	1899.23	2199.34	1993.93	2174.62	2104.17	1788.69	2442.8	2477.7	2265.43	2052.15
Syn2	Synapsin-2 OS=Mus musculus OX=10090 GN=Syn2 PE=1 SV=2	8.58	63657.8	5503.04	Q64332	18	53.75	SYN2_MOUSE	1853.77	1832.22	1718.03	1392.16	1393.49	1578.15	2266.43	2175.18	2375.47	2265.33	2064.81	2104.65	1643.3	1567.94	2020.47	2016.74	1303.02	1416.29	2362.37	1824.88	1468.23	2378.84	2207.01	1627.97	2208.64	1661.29	2048.27
Septin4	Septin-4 OS=Mus musculus OX=10090 GN=Septin4 PE=1 SV=1	5.5	55392.2	3111.1	P28661	16	47.91	SEPT4_MOUSE	1137.19	1261.65	1238.99	1137.15	1069.86	1035.56	1089.75	928.733	1307.53	1233.49	1299.01	1205.04	1006.59	1185.32	944.159	961.078	933.822	1084.81	2146.04	2578.7	2163.42	1589	1750.57	1146.73	1177.26	1019.3	2045.54
Epb41l3	Band 4.1-like protein 3 OS=Mus musculus OX=10090 GN=Epb41l3 PE=1 SV=1	5.04	103794	1263.6	Q9WV92	32	48.65	E41L3_MOUSE	1807.1	1853.43	1592.93	1270.14	1270.47	1451.81	1089.23	1087.38	1255.68	1305.46	1449.68	1573.09	1047.97	1098.29	799.49	883	1276.81	1355.22	2674.39	2388.6	1742.84	1787.92	1432.35	1540.98	1293.42	1076.8	2005.22
Aldh5a1	Succinate-semialdehyde dehydrogenase_ mitochondrial OS=Mus musculus OX=10090 GN=Aldh5a1 PE=1 SV=1	8.26	56538.6	6036.52	Q8BWF0	20	59.85	SSDH_MOUSE	1346.73	1317.94	1253.57	1188.1	969.1	991.134	990.635	846.693	1148.53	1110.53	1741.13	1635.19	1184.56	1239.14	1593.03	1279.16	1133.78	1045.23	2801.94	1820.08	1458.85	1911.78	1834.63	1177.76	1245.45	1245.82	1965.46
Cd9	CD9 antigen OS=Mus musculus OX=10090 GN=Cd9 PE=1 SV=2	6.98	25828.3	5382.85	P40240	6	28.76	CD9_MOUSE	2060.51	2392.69	2147.75	1981.36	2011.87	1845.84	2054.04	2379.12	2220.34	2223.35	2079.19	1985.2	1820.51	1445.06	2242.54	2375.07	1825.24	2040.06	2279.37	1895.36	1977.64	1839.72	1695.89	2073.34	2156.87	1958.08	1937.6
Gnai2	Guanine nucleotide-binding protein G(i) subunit alpha-2 OS=Mus musculus OX=10090 GN=Gnai2 PE=1 SV=5	5.12	41059.3	17685.5	P08752	22	72.96	GNAI2_MOUSE	2023.01	2188.39	1957.99	1844.75	1795.57	1763.85	1924.81	1835.25	1896.74	2008.19	2174.82	2045.14	1965.27	1873.92	1909.63	1907.68	1755.16	1793.54	2189.32	1784.67	1861.82	1845.24	1910.47	1928.93	1980.82	1867.53	1918.31
Hspa1l	Heat shock 70 kDa protein 1-like OS=Mus musculus OX=10090 GN=Hspa1l PE=1 SV=4	5.85	71036.6	1320.56	P16627	6	22.93	HS71L_MOUSE	1760	1204.24	1449.41	1509.03	2483.35	1873.25	1570.22	2074.05	1977.05	1745.05	1530.26	2188.42	1545.76	1300.39	871.145	1080.11	2222.29	1361.97	1532.01	1836.52	1796.69	2129.65	1958.82	1713.21	1847.51	1396.95	1850.74
Cab39l	Calcium-binding protein 39-like OS=Mus musculus OX=10090 GN=Cab39l PE=1 SV=3	8.52	39333.7	549.265	Q9DB16	4	10.68	CB39L_MOUSE	2947.86	1513.81	2507.84	1049.65	2511.39	1496.87	1631.02	1761.39	1612.21	1591.36	1416.82	1992.09	1102.03	1229.55	2284.87	1593.24	1087.77	2029.68	2399.86	2284.4	1626.66	1227.25	1656.01	2004.57	1667.48	1554.52	1838.84
Slc1a2	Excitatory amino acid transporter 2 OS=Mus musculus OX=10090 GN=Slc1a2 PE=1 SV=1	6.28	62543.6	4065.58	P43006	15	31.12	EAA2_MOUSE	1921.44	2017.49	2088.65	2144.09	2110.07	2244.06	1042.02	1123.18	1841.48	1744.14	1511.4	1331.3	2934.79	2914.63	3548.08	3269.94	2354.5	3146.78	2108.67	1604.42	1568.46	1897.15	1775.95	2087.63	1432.25	3028.12	1790.93
Rac1	Ras-related C3 botulinum toxin substrate 1 OS=Mus musculus OX=10090 GN=Rac1 PE=1 SV=1	8.58	21849.3	9026.95	P63001	8	43.75	RAC1_MOUSE	1706.31	1797.22	1607.48	1658.94	1197.19	1221.9	1388.96	1534.35	1652.26	1454.79	1381.4	1336.4	1599.47	1434.58	1536.39	1557.12	1138.33	1288.74	1983.02	1714.1	1587.5	1800.35	1695.94	1531.51	1458.03	1425.77	1756.18
Plcb1	1-phosphatidylinositol 4_5-bisphosphate phosphodiesterase beta-1 OS=Mus musculus OX=10090 GN=Plcb1 PE=1 SV=2	5.76	139252	1411.35	Q9Z1B3	45	54.61	PLCB1_MOUSE	1312.23	1450.81	935.504	776.472	1197.06	1203.44	633.815	675.102	704.248	693.907	841.246	788.802	1074.73	1045.4	1074.34	1046.84	1043.94	1186.06	2012.92	1313.43	1394.79	2112.62	1882.12	1145.92	722.853	1078.55	1743.18
Cntnap2	Contactin-associated protein-like 2 OS=Mus musculus OX=10090 GN=Cntnap2 PE=1 SV=2	6.34	150193	790.107	Q9CPW0	34	38.29	CNTP2_MOUSE	1745.69	1647.04	1911.16	1938.24	1575.28	1626.21	1556.8	1564.58	1716.43	1876.13	2035.03	1641.21	1544.09	1528.31	2081.66	1853.9	1481.03	1352.97	2048.29	1868.89	1756.1	1558.41	1479.25	1740.6	1731.7	1640.33	1742.19
Qdpr	Dihydropteridine reductase OS=Mus musculus OX=10090 GN=Qdpr PE=1 SV=2	7.85	25798.4	20668.8	Q8BVI4	12	68.88	DHPR_MOUSE	2018.64	2270.2	2136.03	2046.99	1752.17	1826.35	2051.14	1777.32	1757.24	1797.19	1877.16	1734.54	1791.32	1629.82	1903.47	2137.83	2109.03	2145.65	1953.83	1852.65	1657.92	1559.05	1686.09	2008.4	1832.43	1952.86	1741.91
Plec	Plectin OS=Mus musculus OX=10090 GN=Plec PE=1 SV=3	5.64	536127	266.62	Q9QXS1	17	5.12	PLEC_MOUSE	1156.31	1184.23	1099.38	1184.49	1159.46	1044.2			927.879	998.974	933.559	953.32	2281.6	2221.14	1405.45	1168.04	2232.66	1973.83	1665.09	1642.96	1757.34	1748	1854.36	1138.01	953.433	1880.45	1733.55
Atp2b1	Plasma membrane calcium-transporting ATPase 1 OS=Mus musculus OX=10090 GN=Atp2b1 PE=1 SV=1	5.56	135717	1413.15	G5E829	30	33.69	AT2B1_MOUSE	1658.22	2395.47	2158.25	2205.89	1644.65	1702.86	2044.91	1886.4	2215.07	2000.65	1600.5	1896.64	2454.17	2388.26	2704.23	2541.45	1433.01	2000.53	1938.83	2050.08	1723.51	1750.27	1195.93	1960.89	1940.69	2253.61	1731.73
Idh3a	Isocitrate dehydrogenase [NAD] subunit alpha_ mitochondrial OS=Mus musculus OX=10090 GN=Idh3a PE=1 SV=1	6.3	40095	1819.17	Q9D6R2	14	42.62	IDH3A_MOUSE	3470.21	1759.11	2299.71	1780.47	3231.36	2168.11	1949.06	2561.43	2505.3	1862.02	1964.55	2525.81	2240.45	1532.07	875.707	1641.17	1836.66	1973.62	1285.66	1529.6	1875.4	1998.74	1675.22	2451.49	2228.03	1683.28	1672.93
Lgi3	Leucine-rich repeat LGI family member 3 OS=Mus musculus OX=10090 GN=Lgi3 PE=1 SV=1	8.1	62559.1	6056.24	Q8K406	21	46.9	LGI3_MOUSE	2177.37	2106.18	2374.18	2171.19	1759.76	1843.35	2040.75	1913.53	2246.96	2140.21	2072.54	1754.93	1653.87	1626.77	2378.8	2394.86	1613.33	1616.53	1724.59	1877.99	1832.87	1463.82	1392.6	2072.01	2028.15	1880.69	1658.37
Slc25a5	ADP/ATP translocase 2 OS=Mus musculus OX=10090 GN=Slc25a5 PE=1 SV=3	10.21	33159.5	19787.8	P51881	19	60.74	ADT2_MOUSE	2147.13	2432.77	2500.23	2246.05	2181.26	2601.22	1818.3	1886.8	1808.86	1879.01	1358.56	1603.93	2659.91	2542.99	2877.88	2468.02	2292.08	2822.3	1635.5	1588.75	1608.99	1702.25	1703.75	2351.44	1725.91	2610.53	1647.85
Atp1b3	Sodium/potassium-transporting ATPase subunit beta-3 OS=Mus musculus OX=10090 GN=Atp1b3 PE=1 SV=1	8.65	32117.9	6590.4	P97370	10	52.88	AT1B3_MOUSE	1621.66	1583.88	1479.67	1313.3	1065.22	1086.47	1295.11	1245.95	1389.31	1184.71	1292.51	1254.79	1342.88	1233.16	1301.13	1389.53	1073.47	1148.27	1802.93	1911.27	1753.12	1469.96	1291.04	1358.37	1277.06	1248.08	1645.66
Prkcg	Protein kinase C gamma type OS=Mus musculus OX=10090 GN=Prkcg PE=1 SV=1	7.19	79612.4	2817.96	P63318	31	57.25	KPCG_MOUSE	1197.59	1281.01	1025.53	1015.44	919.877	968.536	931.561	1118.5	1256.6	1340.48	1796.55	1544.27	1357.47	1435.36	1200.18	1151.12	1508.74	1408.86	1116.8	2132.97	2143.56	1408.85	1295.17	1068	1331.33	1343.62	1619.47
Camk2a	Calcium/calmodulin-dependent protein kinase type II subunit alpha OS=Mus musculus OX=10090 GN=Camk2a PE=1 SV=2	6.66	54685.1	5968.89	P11798	18	51.46	KCC2A_MOUSE	1946.29	1426.52	1742.45	1717.95	1449.42	1710.99	983.816	1054.99	1321.06	1382.86	1724.7	1596.12	2991.59	2972.85	2229.63	2299.09	2687.74	2798.86	1576.66	1515.08	1547.24	1688.63	1714.13	1665.6	1343.92	2663.29	1608.35
Nme2	Nucleoside diphosphate kinase B OS=Mus musculus OX=10090 GN=Nme2 PE=1 SV=1	7.38	17477.2	22029.8	Q01768	11	81.58	NDKB_MOUSE	2084.2	1668.56	1419.38	1672.75	1289.22	1770.59	1657.12	1989.18	1841.09	1747.64	1777.03	1875.84	1208.48	1435.22	1248.11	1672.77	1084.05	1091.78	1654.47	1307.91	1737.01	1507.96	1779.43	1650.78	1814.65	1290.07	1597.36
Atp2b2	Plasma membrane calcium-transporting ATPase 2 OS=Mus musculus OX=10090 GN=Atp2b2 PE=1 SV=2	5.61	133785	1969.93	Q9R0K7	33	35.98	AT2B2_MOUSE	1770.86	1860.81	1594.76	1779.34	1531.52	1462.52	1427.36	1168.13	1846.75	1799.25	1695.9	1486.77	2256.48	1946.41	1950.97	1958.44	1599.36	1629.51	1603.63	1774.31	1449.5	1567.06	1585.09	1666.63	1570.69	1890.19	1595.92
Psat1	Phosphoserine aminotransferase OS=Mus musculus OX=10090 GN=Psat1 PE=1 SV=1	8.09	40757.8	1997.96	Q99K85	19	60.54	SERC_MOUSE	654.83	1354.05	1132.18	1300.29	844.075	752.753	1299.42	1073.34	1024.11	842.656	966.491	845.851	1509.06	1366.92	873.318	1095.31	834.228	943.307	1494.3	1591.87	2080.47	1255.55	1549.19	1006.36	1008.65	1103.69	1594.27
Got1	Aspartate aminotransferase_ cytoplasmic OS=Mus musculus OX=10090 GN=Got1 PE=1 SV=3	6.79	46532.8	1750.43	P05201	16	47.22	AATC_MOUSE	1478.42	1383.69	1431.99	1186.59	1201.21	1428.62	1421.19	1559.8	1525.04	1595.4	1526.12	1646.94	1252.31	1051.04	1444.31	1429.41	1317.97	1137.46	1747.72	1539.53	1473.32	1329.65	1752.02	1351.75	1545.75	1272.08	1568.45
Cpm	Carboxypeptidase M OS=Mus musculus OX=10090 GN=Cpm PE=1 SV=2	7.66	50955.1	1413.24	Q80V42	17	42.66	CBPM_MOUSE	705.447	4468.61	650.94	793.02	930.887	811.833	773.592	826.98	814.938	729.348	796.225	852.607	572.509	688.554	663.053	4638.29	1005.53	737.521	761.395	804.257	884.156	4239.82	1133.12	1393.46	798.948	1384.24	1564.55
Cs	Citrate synthase_ mitochondrial OS=Mus musculus OX=10090 GN=Cs PE=1 SV=1	8.76	52021.9	3275.64	Q9CZU6	17	45.47	CISY_MOUSE	2053.52	1984.91	2254.73	2018.36	1538.62	1520.81	1736.47	1825.07	1580.7	1527.21	1749.1	1856.67	1373.62	1261.5	2113.29	2193.3	1644.04	1713.56	1481.19	1535.13	1652.87	1656.56	1434.33	1895.16	1712.54	1716.55	1552.01
Tppp	Tubulin polymerization-promoting protein OS=Mus musculus OX=10090 GN=Tppp PE=1 SV=1	10.1	23745.7	12316	Q7TQD2	7	44.04	TPPP_MOUSE	1666.74	1998.21	1622.48	2332.3	1555.39	1943.05	2152.12	2906.69	1703.41	2149.35	2366.07	2844.13	1614.08	1625.49	1819.06	2421.6	1489.26	1991.86	1519.03	1122.37	1684.2	1476.54	1878.56	1853.03	2353.63	1826.89	1536.14
Aldh1a1	Retinal dehydrogenase 1 OS=Mus musculus OX=10090 GN=Aldh1a1 PE=1 SV=5	7.71	55095.2	4792.88	P24549	23	54.69	AL1A1_MOUSE	780.814	755.22	920.081	939.446	686.409	641.017	485.456	604.934	928.951	854.013	2067.05	1925.36	953.196	947.872	819.094	857.697	916.098	1083.64	1817.79	1421.53	1351.79	1708.83	1352.52	787.165	1144.29	929.6	1530.49
Thy1	Thy-1 membrane glycoprotein OS=Mus musculus OX=10090 GN=Thy1 PE=1 SV=1	9.29	18308.1	15387.4	P01831	6	48.77	THY1_MOUSE	1818.75	1865.7	1677.9	1509.18	1628.4	1554.35	1282.67	1409.76	1536.23	1440.47	1597.65	1473.29	1860.6	1724.65	1744.79	1772.74	1688.39	2154.8	1488.48	1544.07	1713.18	1553.28	1297.85	1675.71	1456.68	1824.33	1519.37
Vat1	Synaptic vesicle membrane protein VAT-1 homolog OS=Mus musculus OX=10090 GN=Vat1 PE=1 SV=3	5.95	43324.8	2342.43	Q62465	12	41.63	VAT1_MOUSE	3853.25	1352.2	2313.62	1292.53	2418.36	1658.44	1932.1	2058.13	1890.91	2001.91	1352.52	2199.93	1895.59	943.161	1580.61	1419.58	942.636	1245.37	1423.79	1465.14	1814	1520.97	1329.24	2148.07	1905.92	1337.82	1510.63
Uqcrfs1	Cytochrome b-c1 complex subunit Rieske_ mitochondrial OS=Mus musculus OX=10090 GN=Uqcrfs1 PE=1 SV=1	8.92	29652.8	3347.82	Q9CR68	8	36.86	UCRI_MOUSE	1654.8	1691.54	1778.7	1650.6	1200.24	1310.96	1560.75	1631.44	1649.75	1831.66	1522.26	1507.79	1360.33	1435.91	1847.7	1722.72	1326.71	1332.95	1545.06	1502.21	1634.76	1331.37	1517.59	1547.81	1617.27	1504.39	1506.2
Cntn2	Contactin-2 OS=Mus musculus OX=10090 GN=Cntn2 PE=1 SV=2	7.44	114016	1930.33	Q61330	33	51.73	CNTN2_MOUSE	1851.14	1594.51	1655.92	1630.56	1262.09	1231.89	1384.85	1424.8	1589.81	1571.09	1859.95	1758.11	1190.25	1221.64	1809.87	1696.49	1148.31	1293.29	1703.29	1569.37	1537.57	1260.27	1391.58	1537.68	1598.1	1393.31	1492.42
Syn1	Synapsin-1 OS=Mus musculus OX=10090 GN=Syn1 PE=1 SV=2	10.35	74268.5	2977.47	O88935	20	57.65	SYN1_MOUSE	1200.32	1337.17	1119.6	1072.04	914.024	1081.89	1326.38	1400.74	1512.72	1232.91	1368.62	1159.25	969.44	1012.98	1465.31	1683.54	1409.08	1353.89	1626.87	1392.34	1197.11	1751.28	1476.06	1120.84	1333.44	1315.71	1488.73
Wdr1	WD repeat-containing protein 1 OS=Mus musculus OX=10090 GN=Wdr1 PE=1 SV=3	6.15	67091.1	2935.28	O88342	24	63.04	WDR1_MOUSE	841.666	867.322	643.907	580.94	348.711	341.033	291.026	291.37	404.231	399.299	883.202	945.358	1129.19	1089.05	522.095	523.972	1053.48	1034.98	1423.77	1971.95	1944.15	1033.85	975.895	603.93	535.748	892.128	1469.92
Kcnab2	Voltage-gated potassium channel subunit beta-2 OS=Mus musculus OX=10090 GN=Kcnab2 PE=1 SV=1	9.31	41306.5	5538.51	P62482	17	65.94	KCAB2_MOUSE	1098.25	1638.86	1661.91	1473.98	1135.02	1213.49	1222.02	1432.84	1462.04	1482.74	1428.86	1516.97	1235.81	1245.14	1568.56	1470.93	1095.19	989.908	1377.89	1502.55	1621.35	1418.21	1383.38	1370.25	1424.25	1267.59	1460.68
Atp6v1c1	V-type proton ATPase subunit C 1 OS=Mus musculus OX=10090 GN=Atp6v1c1 PE=1 SV=4	7.33	44058.7	7937.05	Q9Z1G3	27	76.18	VATC1_MOUSE	1392.24	1306.25	1108.9	1177.22	1147.55	1326.08	1169.14	1384.03	994.513	1195.02	1216.68	1236.93	731.851	855.367	834.767	879.841	990.675	1022.99	1791.25	1135.04	1192.52	1568.55	1615.69	1243.04	1199.39	885.915	1460.61
Jup	Junction plakoglobin OS=Mus musculus OX=10090 GN=Jup PE=1 SV=3	5.72	82542.3	3120.19	Q02257	30	55.03	PLAK_MOUSE	799.895	483.925	643.418	589.975	2812.06	1752.91	1071.29	1507.19	1389.31	1202.1	959.675	1137.63	665.687	689.914	460.382	476.491	2763.42	777.415	698.789	816.867	1166.91	1183.33	3346.5	1180.36	1211.2	972.218	1442.48
Hspa9	Stress-70 protein_ mitochondrial OS=Mus musculus OX=10090 GN=Hspa9 PE=1 SV=3	5.72	73746.5	1524.62	P38647	20	42.71	GRP75_MOUSE	941.336	795.423	1228.44	1411.4	937.258	1050.65	1093.69	1452.68	1051.96	1411.75	1102.86	1047.79	657.452	971.146	1293.28	1517.42	592.762	977.302	1530	1633.92	1154.19	1231.92	1638.45	1060.75	1193.45	1001.56	1437.69
Syt5	Synaptotagmin-5 OS=Mus musculus OX=10090 GN=Syt5 PE=1 SV=1	10.09	43415	1252.62	Q9R0N5	3	14.77	SYT5_MOUSE	1418.79	1267.54	1181.19	1275.25	2121.79	1989.77	1958.06	1542.2	1698.57	1575.13	1272.56	1280.8	2177.51	2002.38	1551.16	1291.77	2353	2547.23	2015.34	1064.28	1166.01	1440.26	1500.1	1542.39	1554.55	1987.18	1437.2
Padi2	Protein-arginine deiminase type-2 OS=Mus musculus OX=10090 GN=Padi2 PE=1 SV=2	5.22	76991.1	2521.01	Q08642	23	48.14	PADI2_MOUSE	892.065	754.242	835.185	840.189	722.366	779.004	963.69	888.798	1016.53	1054.9	878.989	876.554	730.662	733.604	741.736	696.689	702.215	695.376	1446.83	1519.99	1546.56	1544.92	1118.4	803.842	946.576	716.714	1435.34
Mtco2	Cytochrome c oxidase subunit 2 OS=Mus musculus OX=10090 GN=Mtco2 PE=1 SV=1	4.41	26147.6	3320.12	P00405	6	44.93	COX2_MOUSE	1706.73	1814.61	1685.87	1663.62	1428.84	1530.59	1464.03	1487.29	1574.75	1323.31	1286.5	1376.17	1445.85	1468.87	1895.95	1984.8	1480.49	1456.95	1224.98	1338	1425.94	1492.48	1459.16	1638.38	1418.68	1622.15	1388.11
Atp6v1a	V-type proton ATPase catalytic subunit A OS=Mus musculus OX=10090 GN=Atp6v1a PE=1 SV=2	5.27	68668.4	4164.37	P50516	33	80.06	VATA_MOUSE	1067.97	1156.61	1158.93	1108.47	823.118	762.804	886.333	763.426	909.186	893.779	1071.72	1185.25	1400.14	1324.72	846.106	897.074	1364.33	1463.72	1511.91	1282.83	1154.86	1682.22	1303.53	1012.98	951.616	1216.01	1387.07
Cadm4	Cell adhesion molecule 4 OS=Mus musculus OX=10090 GN=Cadm4 PE=1 SV=1	5.9	43179.6	5252.05	Q8R464	10	42.27	CADM4_MOUSE	1723.07	1617.24	1386.68	1553.91	1246.28	1541.76	1749.62	1694.49	1761.62	1767.52	1822.22	1591.01	1131.09	1183.9	1636.76	1469.04	1198.33	1363.55	1484.95	1453.1	1331.2	1244.08	1365.07	1511.49	1731.08	1330.45	1375.68
Gpm6b	Neuronal membrane glycoprotein M6-b OS=Mus musculus OX=10090 GN=Gpm6b PE=1 SV=2	5.75	37008.2	1615.53	P35803	6	26.22	GPM6B_MOUSE	1427.27	1519.37	1568.18	1186.46	1265.47	1262.67	1632.45	1448.49	1550.57	1377.93	1557.05	1269.5	1647.05	1386.94	1519.59	1582.79	1483.77	1344.76	1463.06	1410.45	1460.01	1460.31	1073.51	1371.57	1472.66	1494.15	1373.47
Sod2	Superoxide dismutase [Mn]_ mitochondrial OS=Mus musculus OX=10090 GN=Sod2 PE=1 SV=3	8.84	24831.1	5752.19	P09671	10	72.07	SODM_MOUSE	1382.97	1390.23	1293.85	1216.19	1075.44	991.407	1252.95	1139.89	1169.37	1079.82	887.349	858.413	1177.36	1057.53	1369.95	1523.88	752.451	778.644	1536.57	1149.59	1209.63	1345.3	1544.76	1225.01	1064.63	1109.97	1357.17
Enpp6	Glycerophosphocholine cholinephosphodiesterase ENPP6 OS=Mus musculus OX=10090 GN=Enpp6 PE=1 SV=1	6.98	50960.7	6673.15	Q8BGN3	18	56.59	ENPP6_MOUSE	1091.94	1060.22	987.763	1007.1	902.958	949.095	1058.79	1143.07	1086.86	1071.76	1072.96	1139.85	880.812	857.323	877.176	909.324	759.288	907.492	1270.81	1557.9	1655.45	1155.56	1140.73	999.847	1095.55	865.236	1356.09
Gfap	Glial fibrillary acidic protein OS=Mus musculus OX=10090 GN=Gfap PE=1 SV=4	5.1	49957.2	5478.55	P03995	25	67.44	GFAP_MOUSE	560.633	573.168	390.672	336.076	445.039	247.628	276.468	314.194	294.662	287.416	259.752	289.321	1137.47	1115.52	929.746	924.965	1260.72	1279.76	798.1	2016.61	1808.63	849.13	1307.6	425.536	286.969	1108.03	1356.01
Cldn11	Claudin-11 OS=Mus musculus OX=10090 GN=Cldn11 PE=1 SV=1	7.81	22855.7	5431.47	Q60771	3	32.37	CLD11_MOUSE	2770.04	4125.72	3261.97	1253.84	831.182	893.819	2743.47	1104.4	2634.4	1069.66	1001.26	2526.13	2607.22	1094.29	2951.39	3111.38	3686.14	920.984	1080.46	931.999	2940.39	831.033	897.387	2189.43	1846.55	2395.23	1336.25
Rhob	Rho-related GTP-binding protein RhoB OS=Mus musculus OX=10090 GN=Rhob PE=1 SV=1	4.92	22579.6	16082.3	P62746	9	75.51	RHOB_MOUSE	1019.23	959.472	980.255	949.627	712.904	779.276	1036.29	956.148	1065.52	954.258	988.975	941.764	911.337	899.938	883.117	920.028	792.759	796.942	1455.57	1360.67	1327.46	1296.84	1158.95	900.127	990.493	867.354	1319.9
Gnb3	Guanine nucleotide-binding protein G(I)/G(S)/G(T) subunit beta-3 OS=Mus musculus OX=10090 GN=Gnb3 PE=1 SV=2	5.3	38209.7	720.119	Q61011	4	22.06	GBB3_MOUSE	3149.45	1209.59	1145.94	1168.31	1939.05	1944.18	1270.76	1587.32	1506.98	2349.88	1688.02	1226.51	1598.74	1743.77	1006.5	1216.71	2339.54	1649.64	1145.57	1335.15	1038.85	1338.18	1727.9	1759.42	1604.91	1592.48	1317.13
Gnaq	Guanine nucleotide-binding protein G(q) subunit alpha OS=Mus musculus OX=10090 GN=Gnaq PE=1 SV=4	5.35	42443.3	4727.39	P21279	17	60.17	GNAQ_MOUSE	1330.29	1217.84	1209.66	940.016	758.942	950.085	1196.14	1258.95	1260.3	1217.49	1051.34	1068.84	1181.25	1102.2	1247.32	1239.26	678.372	860.892	1483.21	1296.83	1468.65	1239.32	1025.89	1067.81	1175.51	1051.55	1302.78
Tubb3	Tubulin beta-3 chain OS=Mus musculus OX=10090 GN=Tubb3 PE=1 SV=1	4.63	50875	14186.5	Q9ERD7	21	71.78	TBB3_MOUSE	817.969	916.042	986.105	945.455	878.545	870.548	858.024	825.811	1017.6	1000.48	1216.97	1172.4	1540.88	1516.44	1165.03	1107.45	1342.94	1352.42	1350.81	1404.55	1325.87	1233.55	1176.54	902.444	1015.22	1337.53	1298.27
Septin6	Septin-6 OS=Mus musculus OX=10090 GN=Septin6 PE=1 SV=4	6.02	50075.9	948.975	Q9R1T4	11	34.56	SEPT6_MOUSE	3327.03	4354.89	318.695	3637.55	3496.57	302.83	4409.3	293.582	3842.09	4198.68	426.657	3833.3	187.54	201.169	180.232	151.764	190.405	2658.67	2682.4	323.661	260.111	2864.07	258.323	2572.93	2833.94	594.964	1277.71
Crmp1	Dihydropyrimidinase-related protein 1 OS=Mus musculus OX=10090 GN=Crmp1 PE=1 SV=1	6.71	62510	7613.81	P97427	28	81.47	DPYL1_MOUSE	1138.65	1252.25	1073.17	1261.16	1059.08	1125.3	926.411	879.94	1206.13	1092.58	1654.28	1902.59	1640.54	1583.05	1278.92	1499.84	1627.33	1700.15	1106.18	1517.53	1536.84	1327.76	827.945	1151.6	1276.99	1554.97	1263.25
Gpm6a	Neuronal membrane glycoprotein M6-a OS=Mus musculus OX=10090 GN=Gpm6a PE=1 SV=1	5.01	31890.9	3390	P35802	8	24.1	GPM6A_MOUSE	1422.46	1647.21	1677.02	1264.25	1405.31	1206.7	1222.92	1211.89	1512.07	1185.49	1419.63	1525.41	1715.6	1560.51	1595.9	1980.58	1480.29	1943.14	1399.62	1157.05	1153.2	1478.39	1062.43	1437.16	1346.23	1712.67	1250.14
Rhog	Rho-related GTP-binding protein RhoG OS=Mus musculus OX=10090 GN=Rhog PE=1 SV=1	8.08	21764.7	21074.2	P84096	13	83.25	RHOG_MOUSE	1232.83	1280.52	1151.34	1051.9	1128.85	1132.68	1138.82	1066.45	1188.94	1134.59	1133.04	1190.39	1133.12	1081.03	1103.74	914.992	1018.83	1060.69	1426.92	1217.36	1284.17	999.662	1276.38	1163.02	1142.04	1052.07	1240.9
Ehd3	EH domain-containing protein 3 OS=Mus musculus OX=10090 GN=Ehd3 PE=1 SV=2	6.03	60878.2	3282.14	Q9QXY6	29	76.64	EHD3_MOUSE	1100.66	1202.38	1048.22	938.748	793.581	861.597	1524.8	1550.35	1427.8	1469.01	1204.42	1218.83	677.466	637.025	907.241	955.256	497.491	545.192	1398.91	1142.25	1166.38	1169.75	1192.5	990.864	1399.2	703.279	1213.96
Cfl1	Cofilin-1 OS=Mus musculus OX=10090 GN=Cfl1 PE=1 SV=3	8.23	18787.7	24879.7	P18760	12	68.67	COF1_MOUSE	1023.26	945.574	1034.6	1038.04	751.733	927.091	729.424	793.671	834.683	740.766	1049.24	944.845	1156.2	1225.46	1155.54	1260.14	1030.88	1115.22	1013.1	1323.04	1435.98	1057.01	1060.32	953.384	848.772	1157.24	1177.89
Tubb2a	Tubulin beta-2A chain OS=Mus musculus OX=10090 GN=Tubb2a PE=1 SV=1	4.59	50306.3	23291.3	Q7TMM9	22	60.67	TBB2A_MOUSE	695.636	818.496	871.037	834.386	656.534	688.339	688.296	668.34	908.235	901.996	1137.38	1008.53	1424.01	1411.56	1384.77	1257.02	1186.54	1148.85	1264.44	1176.18	1168.55	1152.48	1122.83	760.738	885.464	1302.13	1176.89
Slc25a12	Calcium-binding mitochondrial carrier protein Aralar1 OS=Mus musculus OX=10090 GN=Slc25a12 PE=1 SV=1	8.31	74968.9	4898.55	Q8BH59	32	69.42	CMC1_MOUSE	1665.86	1734.29	2085.32	1588.94	1352.98	1336.92	1346.4	1327.01	1194.89	1347.64	884.275	1064.4	1510.7	1537.56	2183.85	2522.14	1198.69	1286.91	1321.31	1012.54	1200.03	1323.67	991.444	1627.38	1194.1	1706.64	1169.8
Cfl2	Cofilin-2 OS=Mus musculus OX=10090 GN=Cfl2 PE=1 SV=1	8.16	18823.7	3143.72	P45591	7	50.6	COF2_MOUSE	1108.3	1080.91	1073.63	1239.91	971.788	1007.64	936.591	1118.05	947.736	1040.1	934.983	1056.29	820.477	1003.94	945.637	1519.63	811.356	924.726	1474.21	1307.61	791.266	1468.96	788.636	1080.36	1005.63	1004.29	1166.14
Ptprd	Receptor-type tyrosine-protein phosphatase delta OS=Mus musculus OX=10090 GN=Ptprd PE=1 SV=3	6.13	215607	352.146	Q64487	11	8.37	PTPRD_MOUSE	884.723	748.861	777.852	713.417	766.112	677.39	707.736	687.536	725.239	738.923	821.259	712.459	699.633	914.129	733.758	830.861	782.309	746.4	1277.63	976.406	1175.6	1098.23	1223.27	761.393	732.192	784.515	1150.23
Ndufs1	NADH-ubiquinone oxidoreductase 75 kDa subunit_ mitochondrial OS=Mus musculus OX=10090 GN=Ndufs1 PE=1 SV=2	5.38	80803.5	3130.74	Q91VD9	32	64.51	NDUS1_MOUSE	1655.74	1564.89	2099.78	1756.15	1283.11	1408.56	1044.92	1101.94	1199.74	1269.66	1059.77	979.913	1494.34	1411.55	2042.23	2189.32	1262.21	1268.14	1098.96	1243.45	1167.28	1243.42	937.561	1628.04	1109.32	1611.3	1138.13
Gsn	Gelsolin OS=Mus musculus OX=10090 GN=Gsn PE=1 SV=3	5.78	86340.9	725.472	P13020	18	36.54	GELS_MOUSE	680.363	675.754	830.347	784.665	632.073	612.942	744.779	865.445	858.55	888.33	992.963	820.427	714.748	721.858	776.799	746.634	643.813	657.835	1029.64	1396.44	1177.51	1046.92	984.424	702.691	861.749	710.281	1126.99
Cdc42	Cell division control protein 42 homolog OS=Mus musculus OX=10090 GN=Cdc42 PE=1 SV=2	6.18	21600.8	9959.05	P60766	8	59.69	CDC42_MOUSE	569.423	598.863	539.523	555.306	525.375	526.326	543.69	607.973	567.532	496.534	665.146	961.73	611.677	605.367	434.698	453.421	544.054	513.343	1082.37	1056.16	1075.14	1322.4	1057.86	552.469	640.434	527.093	1118.78
Atp6v1b2	V-type proton ATPase subunit B_ brain isoform OS=Mus musculus OX=10090 GN=Atp6v1b2 PE=1 SV=1	5.46	56893.1	3752.43	P62814	26	73.19	VATB2_MOUSE	1040.33	1152.64	994.725	1036.45	1189.84	837.051	819.967	953.506	1001.84	1032.24	1289.68	1059.82	1239.93	1030.39	886.94	834.05	1066.42	1086.7	1145.35	1053.57	967.461	1098.75	1233.68	1041.84	1026.18	1024.07	1099.76
Ank3	Ankyrin-3 OS=Mus musculus OX=10090 GN=Ank3 PE=1 SV=1	6.26	215545	363.373	G5E8K5	25	17.29	ANK3_MOUSE	1205	900.719	1111.28	2130.09	2290.36	1314.46	1761.16	2222.63	840.048	2345.72	1967.29	2204.93	806.793	1367.07	1787.08	2061.96	1246.27	1398.58	749.54	685.782	719.348	1644.73	1650.12	1491.98	1890.3	1444.62	1089.9
Rhoa	Transforming protein RhoA OS=Mus musculus OX=10090 GN=Rhoa PE=1 SV=1	5.75	22124.4	19585.8	Q9QUI0	9	78.24	RHOA_MOUSE	830.115	930.323	842.627	833.002	787.082	799.795	937.492	976.926	1057.63	996.126	1040.33	955.072	715.227	719.925	841.537	781.913	610.925	663.744	1184.15	1066.74	1008.19	1097.17	1088.13	837.157	993.928	722.212	1088.88
Slc6a9	Sodium- and chloride-dependent glycine transporter 1 OS=Mus musculus OX=10090 GN=Slc6a9 PE=1 SV=3	7.68	77513.8	677.353	P28571	5	8.67	SC6A9_MOUSE	1003.3	912.027	948.329	863.405	824.484	975.348	458.761	751.15	911.114	864.078	776.507	894.126	974.323	842.933	492.464	839.366	800.906	911.428	1124.02	1179.74	1560.22	845.7	715.645	921.149	775.956	810.237	1085.06
Cd47	Leukocyte surface antigen CD47 OS=Mus musculus OX=10090 GN=Cd47 PE=1 SV=2	8.71	33610.8	2334.01	Q61735	4	21.78	CD47_MOUSE	1046.13	1470.01	1240.75	1174.02	1008.33	1055.31	1146.3	1200.6	1438.11	1272.13	1292.15	1114.44	1225.47	1104.41	1225.89	1165.56	1096.65	1082.2	1103.9	871.811	1182.58	1060.78	1093.49	1165.76	1243.96	1150.03	1062.51
Endod1	Endonuclease domain-containing 1 protein OS=Mus musculus OX=10090 GN=Endod1 PE=1 SV=2	5.76	55946.6	2631.06	Q8C522	12	42.71	ENDD1_MOUSE	1187.49	1252.8	1241.78	1169.26	940.74	987.338	917.914	1017.58	1071.61	1097.58	1236.33	1095.59	939.79	1092.57	936.047	1035.29	901.834	896.575	1102.67	1243.79	1163.23	1042.68	749.523	1129.9	1072.77	967.017	1060.38
Srcin1	SRC kinase signaling inhibitor 1 OS=Mus musculus OX=10090 GN=Srcin1 PE=1 SV=2	9.82	135486	292.493	Q9QWI6	10	11.68	SRCN1_MOUSE	798.31	821.593	955.59	842.301	409.815	769.346	1049.52	444.138	1054	1015.66	911.22	810.279	821.563	765.468	848.364	649.348	598.267	519.789	1200.04	933.637	1071.96	1091.26	973.028	766.159	880.804	700.466	1053.98
Nptn	Neuroplastin OS=Mus musculus OX=10090 GN=Nptn PE=1 SV=3	7.67	44715.3	517.756	P97300	8	31.49	NPTN_MOUSE	755.467	911.854	1363.67	1363.37	745.942	894.101	683.846	902.652	1245.69	878.707	1358.25	867.159	971.632	1046.79	1353.13	1397.8	883.69	876.752	1058.83	1194.14	1105.36	946.229	827.124	1005.73	989.384	1088.3	1026.34
Ndufa10	NADH dehydrogenase [ubiquinone] 1 alpha subcomplex subunit 10_ mitochondrial OS=Mus musculus OX=10090 GN=Ndufa10 PE=1 SV=1	7.74	40888.6	2395	Q99LC3	15	63.38	NDUAA_MOUSE	1032.13	847.779	1157.03	741.713	665.288	864.102	1021.46	863.678	737.044	917.273	575.515	749.839	764.698	513.584	1203.08	996.75	429.711	659.593	1374.86	847.536	996.091	1045.67	722.136	884.674	810.801	761.235	997.26
Hepacam	Hepatocyte cell adhesion molecule OS=Mus musculus OX=10090 GN=Hepacam PE=1 SV=2	9.88	46595	1884.16	Q640R3	11	39.47	HECAM_MOUSE	1054.9	1179.62	993.623	947.018	964.189	963.029	832.037	937.077	1015.99	929.322	1012.43	781.022	982.769	1094.71	1082.65	1056.4	921.286	898.771	1062.44	1121.48	948.546	939.105	899.908	1017.06	917.979	1006.1	994.296
Hspa12a	Heat shock 70 kDa protein 12A OS=Mus musculus OX=10090 GN=Hspa12a PE=1 SV=1	6.35	75213.7	1920.74	Q8K0U4	24	46.81	HS12A_MOUSE	1056.2	1218.09	956.069	1004.01	1233.47	1183.66	744.033	809.142	861.479	1050.86	1012.6	1023.89	1102.01	911.887	779.2	703.685	1312.89	1481.53	1143.73	972.578	1060.67	998.906	754.787	1108.58	917.001	1048.53	986.135
Coro1c	Coronin-1C OS=Mus musculus OX=10090 GN=Coro1c PE=1 SV=2	6.71	53805.3	2288.28	Q9WUM4	15	50.84	COR1C_MOUSE	1010.86	998.508	854.113	779.69	852.788	892.075	671.418	651.527	612.067	678.733	509.743	542.538	917.391	958.624	985.251	988.273	885.292	926.741	1139.25	871.231	827.241	1062.06	1001.25	898.005	611.004	943.595	980.207
Kcna2	Potassium voltage-gated channel subfamily A member 2 OS=Mus musculus OX=10090 GN=Kcna2 PE=1 SV=1	4.58	57157.1	3442.33	P63141	15	37.07	KCNA2_MOUSE	1083.93	1053.42	1268.61	1364.45	822.219	928.514	1045.84	1072.66	1129.73	1305.14	1206.38	1171.05	865.236	766.975	1023.94	1174.85	767.474	813.111	1039.21	876.031	1023.58	991.896	877.756	1086.86	1155.13	901.932	961.696
Gstp1	Glutathione S-transferase P 1 OS=Mus musculus OX=10090 GN=Gstp1 PE=1 SV=2	7.96	23780.3	8820.65	P19157	9	68.57	GSTP1_MOUSE	1146.56	1546.88	1171.83	1530.74	1339.91	981.747	1311.29	1140.88	1179.26	1357.68	1675.4	1506.53	933.895	1017.54	966.787	1102.83	1352.41	1298.27	886.758	1195.2	1303.74	635.835	784.507	1286.28	1361.84	1111.96	961.209
Vdac2	Voltage-dependent anion-selective channel protein 2 OS=Mus musculus OX=10090 GN=Vdac2 PE=1 SV=2	7.38	32360.2	8234.67	Q60930	12	51.86	VDAC2_MOUSE	1234.19	1313.2	1547.59	1050.41	836.402	978.12	988.735	724.991	983.575	770.571	838.546	843.156	1515.77	1207.66	1563.34	1628.79	1085.14	1108.17	1003.92	1003.06	904.504	903.933	955.691	1159.99	858.262	1351.48	954.222
Map6	Microtubule-associated protein 6 OS=Mus musculus OX=10090 GN=Map6 PE=1 SV=2	10.16	96735	1265.76	Q7TSJ2	23	35.54	MAP6_MOUSE	407.532	716.909	676.749	931.076	729.481	836.763	715.69	830.425	665.662	865.871	933.914	966.525	648.333	790.348	684.897	795.807	1264.31	1348.11	886.026	1006.98	872.519	886.141	1064.51	716.418	829.681	921.967	943.236
Pgk1	Phosphoglycerate kinase 1 OS=Mus musculus OX=10090 GN=Pgk1 PE=1 SV=4	7.92	44949.8	3929.42	P09411	16	63.31	PGK1_MOUSE	819.54	932.565	842.037	777.292	663.077	718.087	739.444	748.691	905.556	820.373	1063.39	1065.71	788.461	812.374	826.874	755.02	889.357	837.035	795.992	1179.89	1090.65	849.054	783.898	792.1	890.528	818.187	939.895
Cryab	Alpha-crystallin B chain OS=Mus musculus OX=10090 GN=Cryab PE=1 SV=2	6.96	20068.8	7836.69	P23927	10	68	CRYAB_MOUSE	1049.89	1093.79	1095.58	1064.15	1389.24	1410.28	988.349	1020.45	1041.92	1037.11	936.695	1079.18	1468.75	1396.06	1069.13	1055.5	1446.24	1595.93	874.403	874.211	760.266	1063.12	964.148	1183.82	1017.28	1338.6	907.229
Ank2	Ankyrin-2 OS=Mus musculus OX=10090 GN=Ank2 PE=1 SV=2	4.89	428714	237.161	Q8C8R3	8	2.8	ANK2_MOUSE	1502.68	1051.51	1662.37	1754.17	1269.29	1458.4	962.853	890.349	1310.95	1098.77	934.758	1124.09	1488.29	1590.4	1523.14	1704.31	1339.98	1532.25	961.844	863.925	682.434	948.205	1069.99	1449.74	1053.63	1529.73	905.279
Hsp90aa1	Heat shock protein HSP 90-alpha OS=Mus musculus OX=10090 GN=Hsp90aa1 PE=1 SV=4	4.74	85187.2	1766.21	P07901	27	45.02	HS90A_MOUSE	965.315	663.999	819.385	757.454	995.935	863.749	936.978	711.22	789.505	983.259	1125.41	1039.22	988.139	956.12	869.091	749.745	1284.13	1099.05	815.175	979.836	950.992	961.273	817.349	844.306	930.933	991.047	904.925
Dnm3	Dynamin-3 OS=Mus musculus OX=10090 GN=Dnm3 PE=1 SV=1	8.5	97589.8	2942.11	Q8BZ98	37	52.84	DYN3_MOUSE	813.33	805.549	738.095	822.378	605.822	693.604	759.874	723.397	884.05	767.991	614.155	757.535	770.46	769.159	883.6	811.829	699.626	677.346	959.822	842.812	887.904	869.977	875.974	746.463	751.167	768.67	887.298
Sdha	Succinate dehydrogenase [ubiquinone] flavoprotein subunit_ mitochondrial OS=Mus musculus OX=10090 GN=Sdha PE=1 SV=1	7.06	73669	2059.11	Q8K2B3	19	54.67	SDHA_MOUSE	1287.7	1391.72	1374.76	1100.88	1128.35	1103.95	872.101	895.567	1002.66	858.658	737.935	798.471	1074.47	1133.68	1297.62	1513.53	891.196	1225.51	919.614	862.319	782.602	1014.71	856.799	1231.23	860.899	1189.33	887.208
Pacsin1	Protein kinase C and casein kinase substrate in neurons protein 1 OS=Mus musculus OX=10090 GN=Pacsin1 PE=1 SV=1	4.97	50917.5	4285.06	Q61644	16	49.89	PACN1_MOUSE	1122.88	1151.79	1388.75	1277.02	558.524	693.471	458.076	473.16	603.429	649.928	798.394	753.332	1481.75	1642.53	1370.15	1407.59	994.637	1109.68	930.76	815.414	749.267	1002.06	934.346	1032.07	622.72	1334.39	886.369
Brox	BRO1 domain-containing protein BROX OS=Mus musculus OX=10090 GN=Brox PE=1 SV=1	7.56	46715.1	534.902	Q8K2Q7	5	22.14	BROX_MOUSE	864.941	878.282	899.348	884.982	1001.46	816.068	1046.94	876.137	831.038	1025.92	850.66	976.036	742.478	677.626	2162.56	875.23	586.241	1115.45	979.368	816.604	806.364	778.344	1032.54	890.847	934.456	1026.6	882.644
Acot7	Cytosolic acyl coenzyme A thioester hydrolase OS=Mus musculus OX=10090 GN=Acot7 PE=1 SV=2	8.82	42993.2	719.78	Q91V12	10	35.96	BACH_MOUSE	2862.68	378.784	362.002	911.586	2450.28	1674.97	1438.28	2021.01	1813.48	1437.82	1494.41	1868.68	1766.99	1160.75	255.971	285.817	476.743	1079.62	353.37	515.798	1575.39	354.069	1500.19	1440.05	1678.95	837.649	859.763
Septin2	Septin-2 OS=Mus musculus OX=10090 GN=Septin2 PE=1 SV=2	6.12	41753.7	4874.57	P42208	14	64.82	SEPT2_MOUSE	266.09	269.058	369.163	311.109	227.757	222.607	337.643	373.274	447.027	518.834	478.745	403.954	193.543	184.331	205.056	196.924	166.146	166.236	809.398	809.567	769.549	1049.7	853.258	277.631	426.579	185.373	858.295
Atp5po	ATP synthase subunit O_ mitochondrial OS=Mus musculus OX=10090 GN=Atp5po PE=1 SV=1	10.66	23420.6	13863.1	Q9DB20	11	57.75	ATPO_MOUSE	932.688	966.638	1250.99	1196.96	904.379	952.124	665.987	648.398	733.964	774.721	649.352	592.742	857.242	839.385	1546.8	1350.98	740.842	760.828	958.273	896.452	770.314	832.821	832.271	1033.96	677.528	1016.01	858.026
Hagh	Hydroxyacylglutathione hydrolase_ mitochondrial OS=Mus musculus OX=10090 GN=Hagh PE=1 SV=2	7.62	34540.4	589.473	Q99KB8	8	35.28	GLO2_MOUSE	129.009	137.72	500.503	293.803	1472.42	1293.57	1481.06	1613.69	589.791	471.081	536.001	753.753	520.371	446.502	179.681	226.174	437.371	437.217	823.563	701.634	595.221	1132.18	995.453	637.838	907.561	374.553	849.61
Dpysl5	Dihydropyrimidinase-related protein 5 OS=Mus musculus OX=10090 GN=Dpysl5 PE=1 SV=1	6.68	62086.8	1474.91	Q9EQF6	23	65.43	DPYL5_MOUSE	595.514	596.289	762.798	630.409	635.321	633.568	639.351	816.027	839.713	902.134	866.564	949.062	655.42	668.202	874.597	887.273	854.556	896.314	761.78	887.626	978.06	861.044	746.656	642.317	835.475	806.06	847.033
Mtco1	Cytochrome c oxidase subunit 1 OS=Mus musculus OX=10090 GN=Mtco1 PE=1 SV=2	6.25	56967.3	316.073	P00397	2	8.95	COX1_MOUSE	737.333	780.052	928.061	1227.22	868.633	967.28	607.435	769.974	1161.48	810.496	742.437	583.984	944.291	790.54	1032.43	1344.36	773.695	864.229	1037.65	587.181	673.7	967.879	904.393	918.096	779.302	958.256	834.162
Cycs	Cytochrome c_ somatic OS=Mus musculus OX=10090 GN=Cycs PE=1 SV=2	10.21	11719.5	21747.3	P62897	6	56.19	CYC_MOUSE	860.41	1024.26	670.379	933.993	690.731	769.924	842.084	1034.53	845.021	903.702	963.041	1079.73	631.301	677.447	777.958	1095.32	729.898	767.846	850.923	750.648	919.713	734.344	912.297	824.949	944.685	779.962	833.585
Gpr37	Prosaposin receptor GPR37 OS=Mus musculus OX=10090 GN=Gpr37 PE=2 SV=1	8	68372.1	562.76	Q9QY42	6	16.83	GPR37_MOUSE	946.739	963.465	830.52	831.737	866.716	864.718	679.024	960.787	848.756	881.012	949.195	804.521	843.939	903.657	854.726	871.781	811.308	843.273	832.401	827.485	757.014	826.61	871.044	883.982	853.882	854.781	822.911
Atp5pb	ATP synthase F(0) complex subunit B1_ mitochondrial OS=Mus musculus OX=10090 GN=Atp5pb PE=1 SV=1	9.5	29062.9	3204.86	Q9CQQ7	11	48.44	AT5F1_MOUSE	914.735	991.988	1086.69	1140.38	886.383	1027.17	717.13	807.249	667.523	650.301	528.72	790.71	860.741	878.462	1048.28	1245.84	766.464	831.277	918.487	711.215	735.88	931.258	817.657	1007.89	693.606	938.511	822.899
Ogdh	2-oxoglutarate dehydrogenase_ mitochondrial OS=Mus musculus OX=10090 GN=Ogdh PE=1 SV=3	6.4	117647	584.729	Q60597	26	38.71	ODO1_MOUSE	1209.28	1131.13	1407.84	1168.15	951.253	1060.61	931.176	890.023	903.441	903.601	751.343	1006.33	1210.93	1082.65	1320.31	1502.63	1192.11	1026.55	703.306	782.958	906.621	965.813	749.349	1154.71	897.653	1222.53	821.609
Rala	Ras-related protein Ral-A OS=Mus musculus OX=10090 GN=Rala PE=1 SV=1	7	23723.9	9434.45	P63321	7	70.39	RALA_MOUSE	694.928	778.258	769.551	719.559	573.722	595.654	741.08	811.589	727.483	755.499	909.549	763.286	742.887	741.485	687.355	680.793	610.106	563.917	990.908	682.202	821.472	928.154	668.073	688.612	784.748	671.09	818.162
Basp1	Brain acid soluble protein 1 OS=Mus musculus OX=10090 GN=Basp1 PE=1 SV=3	4.28	22086.6	6488.43	Q91XV3	9	69.47	BASP1_MOUSE	983.782	915.801	326.984	947.358	514.724	542.671	703.558	888.202	617.712	835.886	941.739	947.425	246.912	475.16	365.627	663.569	304.063	332.176	956.895	721.962	888.322	686.61	802.806	705.22	822.42	397.918	811.319
Myh14	Myosin-14 OS=Mus musculus OX=10090 GN=Myh14 PE=1 SV=1	5.33	229498	323.229	Q6URW6	12	8.2	MYH14_MOUSE	628.763	723.495	665.14	634.563	576.028	561.226	524.46	425.507	561.174	495.899	570.353	640.245	639.769	586.278	569.316	592.316	653.848	600.428	879.711	899.618	819.899	865.434	579.118	631.536	536.273	606.992	808.756
Phgdh	D-3-phosphoglycerate dehydrogenase OS=Mus musculus OX=10090 GN=Phgdh PE=1 SV=3	6.13	57384	1583.78	Q61753	16	41.28	SERA_MOUSE	735.481	792.87	830.124	715.114	691.704	663.705	591.963	625.115	632.218	672.529	795.085	746.412	707.786	766.552	769.331	619.162	881.337	857.663	874.922	903.116	806.441	804.96	632.457	738.166	677.22	766.972	804.379
Anxa2	Annexin A2 OS=Mus musculus OX=10090 GN=Anxa2 PE=1 SV=2	7.7	38961.4	3944.3	P07356	20	73.16	ANXA2_MOUSE	988.028	550.571	543.952	420.096	788.718	721.16	684.698	764.444	645.073	551.934	601.375	857.798	485.226	330.127	388.741	516.878	607.612	454.202	698.16	665.068	835.771	939.855	867.646	668.754	684.22	463.798	801.3
Pfkm	ATP-dependent 6-phosphofructokinase_ muscle type OS=Mus musculus OX=10090 GN=Pfkm PE=1 SV=3	7.9	86124.2	707.098	P47857	19	37.31	PFKAM_MOUSE	761.965	748.629	917.786	841.721	702.387	641.924	716.765	768.86	715.526	852.489	639.987	670.631	881.982	988.04	845.35	977.903	797.466	890.8	857.811	753.183	880.354	776.102	719.224	769.069	727.376	896.924	797.335
Csrp1	Cysteine and glycine-rich protein 1 OS=Mus musculus OX=10090 GN=Csrp1 PE=1 SV=3	8.56	21438.8	10064.7	P97315	8	58.55	CSRP1_MOUSE	965.867	989.183	1030.77	934.918	929.328	904.021	751.786	810.266	821.793	652.014	735.176	785.935	907.178	912.227	812.656	784.95	938.374	943.565	807.32	981.147	898.404	601.971	683.759	959.014	759.495	883.158	794.52
Jam3	Junctional adhesion molecule C OS=Mus musculus OX=10090 GN=Jam3 PE=1 SV=2	6.67	35407.9	4612.27	Q9D8B7	12	53.87	JAM3_MOUSE	872.181	834.725	719.243	817.401	648.428	726.725	887.236	854.241	846.786	807.422	974.404	860.318	631.931	609.247	824.015	742.616	674.066	687.843	942.6	840.345	802.127	757.581	620.053	769.784	871.735	694.953	792.541
Atp5f1c	ATP synthase subunit gamma_ mitochondrial OS=Mus musculus OX=10090 GN=Atp5f1c PE=1 SV=1	9.48	33000	4365.12	Q91VR2	10	36.58	ATPG_MOUSE	1071.36	972.78	1144.38	1107.69	795.999	867.024	721.792	688.722	732.182	674.266	635.325	680.425	881.86	837.631	1321.83	1348.36	689.889	885.317	810.591	808.217	770.878	889.739	597.247	993.207	688.785	994.147	775.334
Immt	MICOS complex subunit Mic60 OS=Mus musculus OX=10090 GN=Immt PE=1 SV=1	6.19	84299.4	2145.92	Q8CAQ8	31	52.58	MIC60_MOUSE	1363.68	1218.49	1500.49	1337.06	934.578	901.301	791.486	911.046	980.578	949.303	760.307	735.831	1112.95	1034.57	1757.51	1637.16	984.09	827.93	808.109	850.07	683.5	747.253	770.157	1209.27	854.758	1225.7	771.818
Cox4i1	Cytochrome c oxidase subunit 4 isoform 1_ mitochondrial OS=Mus musculus OX=10090 GN=Cox4i1 PE=1 SV=2	9.71	19587.5	8497.99	P19783	9	50.89	COX41_MOUSE	1007.61	1202.93	1261.02	1151.27	910.517	817.026	898.086	877.209	991.992	943.138	909.191	818.421	981.565	1242.34	1396.56	1522.05	934.517	787.344	821.117	779.619	677.942	826.623	749.96	1058.4	906.339	1144.06	771.052
Fasn	Fatty acid synthase OS=Mus musculus OX=10090 GN=Fasn PE=1 SV=2	6.15	275166	194.188	P19096	4	2.28	FAS_MOUSE	717.379	619.393	579.223	560.212		504.108		520.807		504.546	548.366	554.609	538.355	720.398	609.249	501.932	649.577	594.207	767.44	828.25	913.519	672.737	654.244	596.063	532.082	602.286	767.238
Dlat	Dihydrolipoyllysine-residue acetyltransferase component of pyruvate dehydrogenase complex_ mitochondrial OS=Mus musculus OX=10090 GN=Dlat PE=1 SV=2	8.71	68512.1	1834.89	Q8BMF4	16	37.07	ODP2_MOUSE	1306.81	1269.63	1525.75	1416.76	802.743	829.086	1030.18	925.293	1052.5	972.861	814.893	951.133	895.161	874.335	1638.56	1472.95	811.136	815.457	747.711	895.12	801.573	713.689	675.588	1191.8	957.809	1084.6	766.736
Atp6v1e1	V-type proton ATPase subunit E 1 OS=Mus musculus OX=10090 GN=Atp6v1e1 PE=1 SV=2	8.95	26214.5	5356.17	P50518	12	57.08	VATE1_MOUSE	844.816	853.539	761.634	701.092	755.916	761.616	621.873	740.811	713.426	750.839	827.803	844.094	687.536	637.92	664.918	638.633	754.707	672.171	940.063	665.312	677.441	753.442	786.134	779.769	749.808	675.981	764.478
Hsp90ab1	Heat shock protein HSP 90-beta OS=Mus musculus OX=10090 GN=Hsp90ab1 PE=1 SV=3	4.78	83623.5	1968.22	P11499	25	48.34	HS90B_MOUSE	589.301	742.842	762.98	581.172	489.203	590.081	652.545	684.034	656.467	1837.01	755.642	813.533	628.853	630.137	600.167	985.566	625.175	966.23	649.951	1105.96	612.875	775.219	630.557	625.93	899.872	739.355	754.913
Lgi2	Leucine-rich repeat LGI family member 2 OS=Mus musculus OX=10090 GN=Lgi2 PE=2 SV=1	6.11	63690.5	517.285	Q8K4Z0	12	23.64	LGI2_MOUSE	1095.6	1185.26	1070.45	982.453	951.455	1011.24	346.921	1063.14	941.112	478.763	806.099	955.659	822.859	942.488	1212.3	1282.83	904.857	887.619	504.992	370.354	1161.66	418.388	1279.28	1049.41	765.282	1008.82	746.936
Glud1	Glutamate dehydrogenase 1_ mitochondrial OS=Mus musculus OX=10090 GN=Glud1 PE=1 SV=1	7.99	61679.1	1472.48	P26443	17	45.16	DHE3_MOUSE	1272.98	1240.15	1101.69	567.811	408.895	1105.74	963.99	389.636	1318.4	472.463	393.175	1140.13	1110.04	584.463	825.617	1425.09	529.523	1127.41	575.683	521.219	1135.25	552.311	948.204	949.546	779.631	933.691	746.532
Pdhb	Pyruvate dehydrogenase E1 component subunit beta_ mitochondrial OS=Mus musculus OX=10090 GN=Pdhb PE=1 SV=1	6.47	39279.4	5915.37	Q9D051	16	71.03	ODPB_MOUSE	948.035	1054.72	1078.92	1069.37	751.229	746.783	651.951	719.569	765.302	771.262	748.763	675.827	840.588	856.346	1267.49	1168.44	894.624	816.64	692.6	880.678	704.225	742.998	664.462	941.51	722.113	974.02	736.993
Gdi1	Rab GDP dissociation inhibitor alpha OS=Mus musculus OX=10090 GN=Gdi1 PE=1 SV=3	4.77	51092	4750.51	P50396	23	73.15	GDIA_MOUSE	605.505	539.361	589.246	543.935	479.75	463.831	472.708	478.312	493.005	490.755	590.153	625.363	556.36	478.962	531.606	515.558	556.519	580.753	803.534	847.498	718.718	706.862	603.858	536.938	525.049	536.626	736.094
Atp2a2	Sarcoplasmic/endoplasmic reticulum calcium ATPase 2 OS=Mus musculus OX=10090 GN=Atp2a2 PE=1 SV=2	5.06	116512	418.402	O55143	12	15.71	AT2A2_MOUSE	732.319	651.796	719.221	639.038	844.212	577.943	406.143	433.744	614.763	597.944	662.657	618.808	992.391	1047.41	700.507	765.194	1100.33	1157.57	698.983	788.784	779.773	701.164	677.147	694.088	555.677	960.568	729.17
Ehd1	EH domain-containing protein 1 OS=Mus musculus OX=10090 GN=Ehd1 PE=1 SV=1	6.39	60659.9	1759.27	Q9WVK4	24	72.85	EHD1_MOUSE	718.354	779.773	611.931	687.902	570.874	593.506	933.652	1109.58	821.403	928.112	633.321	552.465	398.941	430.091	656.491	679.988	325.672	307.316	874.43	584.499	594.302	784.91	784.021	660.39	829.755	466.416	724.432
Synj1	Synaptojanin-1 OS=Mus musculus OX=10090 GN=Synj1 PE=1 SV=3	6.47	173929	313.188	Q8CHC4	17	15.37	SYNJ1_MOUSE	609.877	876.92	839.647	687.767	711.452	582.767	655.799	665.185	623.284	722.853	853.682	780.685	866.369	850.902	833.936	1034.7	1012.66	988.744	730.325	772.836	753.802	701.016	627.702	718.072	716.915	931.218	717.136
Prdx5	Peroxiredoxin-5_ mitochondrial OS=Mus musculus OX=10090 GN=Prdx5 PE=1 SV=2	9.14	22239.7	10011.4	P99029	11	63.81	PRDX5_MOUSE	693.402	716.589	676.054	618.174	461.476	465.129	683.855	659.924	797.893	937.841	844.881	830.566	476.738	493.556	771.3	820.457	608.88	552.126	565.167	963.371	972.032	557.087	524.908	605.137	792.493	620.509	716.513
Oxct1	Succinyl-CoA:3-ketoacid coenzyme A transferase 1_ mitochondrial OS=Mus musculus OX=10090 GN=Oxct1 PE=1 SV=1	8.72	56387.9	3087.67	Q9D0K2	19	57.69	SCOT1_MOUSE	534.386	675.906	500.007	515.433	494.025	449.985	394.481	394.303	458.248	424.808	547.182	431.656	623.403	695.943	571.91	646.962	738.347	650.414	670.083	782.077	749.697	690.031	687.214	528.29	441.779	654.497	715.82
Mdh1	Malate dehydrogenase_ cytoplasmic OS=Mus musculus OX=10090 GN=Mdh1 PE=1 SV=3	6.18	36682.3	3474.15	P14152	10	37.43	MDHC_MOUSE	555.334	563.884	566.668	577.992	489.068	451.825	579.796	574.951	647.438	680.47	566.633	772.213	718.908	639.465	591.409	613.616	407.683	642.767	756.28	876.415	845.031	639.472	430.068	534.128	636.917	602.308	709.453
Dld	Dihydrolipoyl dehydrogenase_ mitochondrial OS=Mus musculus OX=10090 GN=Dld PE=1 SV=2	7.82	54785.7	2342.11	O08749	16	46.17	DLDH_MOUSE	942.921	1015.33	946.901	912.166	698.392	803.355	753.067	888.231	758.498	712.541	917.036	861.59	676.383	654.203	1393.91	1097.82	930.423	1017.39	636.809	778.64	723.423	691.308	708.402	886.51	815.161	961.688	707.716
Omg	Oligodendrocyte-myelin glycoprotein OS=Mus musculus OX=10090 GN=Omg PE=1 SV=1	8.45	49739.9	835.293	Q63912	7	19.09	OMGP_MOUSE	716.803	890.026	778.385	709.371	801.291	825.477	758.666	782.323	728.979	855.211	612.111	848.491	791.253	750.537	855.005	982.072	401.714	902.866	735.133	728.589	885.97	652.862	533.864	786.892	764.297	780.574	707.283
Hcn2	Potassium/sodium hyperpolarization-activated cyclic nucleotide-gated channel 2 OS=Mus musculus OX=10090 GN=Hcn2 PE=1 SV=1	8.8	95577.5	409.588	O88703	10	18.19	HCN2_MOUSE	688.303	748.974	793.502	651.01	559.674	540.125	557.474	562.224	647.696	663.108	609.335	576.573	666.79	589.22	785.867	657.806	572.34	568.252	812.855	738.638	647.384	611.066	605.894	663.598	602.735	640.046	683.167
Cand1	Cullin-associated NEDD8-dissociated protein 1 OS=Mus musculus OX=10090 GN=Cand1 PE=1 SV=2	5.42	138043	317.483	Q6ZQ38	14	13.66	CAND1_MOUSE	445.047	424.054	368.585	429.097	423.237	228.293			289.043	283.19	605.335	579.383	559.164	541.43	323.42	334.176	437.038	466.273	400.515	468.589	362.204	576.558	1599.57	386.386	439.238	443.583	681.487
Dynll2	Dynein light chain 2_ cytoplasmic OS=Mus musculus OX=10090 GN=Dynll2 PE=1 SV=1	7.26	10463.9	24498	Q9D0M5	5	62.92	DYL2_MOUSE	597.478	634.504	580.58	592.379	472.372	438.243	466.265	526.317	476.242	562.289	667.897	569.347	453.304	554.494	653.534	503.997	546.413	506.157	759.247	666.809	597.501	646.782	727.964	552.593	544.726	536.317	679.66
Camk2b	Calcium/calmodulin-dependent protein kinase type II subunit beta OS=Mus musculus OX=10090 GN=Camk2b PE=1 SV=2	6.93	61202.3	3816.39	P28652	14	37.64	KCC2B_MOUSE	696.24	625.069	781.43	621.031	623.876	614.05	409.664	428.738	532.735	511.072	710.962	657.182	1362.75	1311.42	1036.4	935.052	1242.84	1156.29	725.102	673.895	593.663	680.908	672.751	660.283	541.725	1174.13	669.264
Pdha1	Pyruvate dehydrogenase E1 component subunit alpha_ somatic form_ mitochondrial OS=Mus musculus OX=10090 GN=Pdha1 PE=1 SV=1	8.14	43916.1	2236.11	P35486	15	47.69	ODPA_MOUSE	907.605	972.854	881.174	926.243	636.751	713.882	512.456	549.063	572.341	578.303	618.279	576.31	689.654	681.883	937.693	941.068	617.383	636.074	609.364	730.945	785.673	689.42	520.564	839.751	567.792	750.626	667.193
Mif	Macrophage migration inhibitory factor OS=Mus musculus OX=10090 GN=Mif PE=1 SV=2	7.17	12675.4	10243	P34884	4	45.22	MIF_MOUSE	650.865	743.854	744.51	704.395	509.263	584.854	844.071	939.151	866.6	775.515	876.426	888.266	520.91	586.819	727.413	855.301	483.772	530.216	639.701	653.276	736.438	653.142	630.917	656.29	865.005	617.405	662.695
Gjc3	Gap junction gamma-3 protein OS=Mus musculus OX=10090 GN=Gjc3 PE=1 SV=2	8.37	30805.9	1867.47	Q921C1	10	47.58	CXG3_MOUSE	435.895	456.371	446.148	424.872	418.695	471.766	422.63	459.271	464.68	444.199	510.844	535.474	395.037	353.008	406.853	377.548	451.908	401.815	770.171	660.626	654.374	715.214	495.708	442.291	472.85	397.695	659.219
Gpd2	Glycerol-3-phosphate dehydrogenase_ mitochondrial OS=Mus musculus OX=10090 GN=Gpd2 PE=1 SV=2	6.18	81467.1	1150.25	Q64521	22	40.85	GPDM_MOUSE	503.586	583.796	708.778	648.689	644.376	571.397	732.324	711.56	621.462	599.741	604.073	512.761	616.201	569.3	921.036	1003.81	528.412	526.184	703.327	693.511	615.804	654.269	627.661	610.104	630.32	694.157	658.915
Pfkl	ATP-dependent 6-phosphofructokinase_ liver type OS=Mus musculus OX=10090 GN=Pfkl PE=1 SV=4	6.78	86158.4	511.69	P12382	16	28.08	PFKAL_MOUSE	702.262	758.598	865.472	699.753	488.652	572.748	885.221	941.278	807.083	825.336	775.393	822.175	663.939	628.404	735.652	720.221	523.435	607.065	722.036	664.254	656.071	655.096	585.787	681.248	842.748	646.453	656.649
Arf6	ADP-ribosylation factor 6 OS=Mus musculus OX=10090 GN=Arf6 PE=1 SV=2	9.35	20196.3	8529.6	P62331	9	74.29	ARF6_MOUSE	462.96	521.316	519.285	500.387	627.085	693.086	485.367	446.995	513.634	485	663.246	556.077	622.442	656.097	565.197	450.654	518.313	530.803	665.892	545.301	505.934	738.794	819.063	554.02	525.053	557.251	654.997
Prdx2	Peroxiredoxin-2 OS=Mus musculus OX=10090 GN=Prdx2 PE=1 SV=3	5.04	21949.8	4930.38	Q61171	10	67.17	PRDX2_MOUSE	595.11	530.887	516.844	367.369	472.179	447.247	540.41	515.781	594.52	547.741	563.985	662.186	445.657	447.546	500.547	537.301	360.823	399.694	717.574	603.504	564.005	647.459	721.153	488.273	570.771	448.595	650.739
Cmtm5	CKLF-like MARVEL transmembrane domain-containing protein 5 OS=Mus musculus OX=10090 GN=Cmtm5 PE=1 SV=1	4.55	17617.5	3567.94	Q9D6G9	4	32.05	CKLF5_MOUSE	897.836	647.44	639.506	648.678	1035.16	678.278	800.842	976.754	905.166	663.705	736.641	747.892	781.635	705.541	394.152	480.161	618.974	567.784	500.062	676.043	733.303	600.337	730.806	757.816	805.167	591.375	648.11
Cyc1	Cytochrome c1_ heme protein_ mitochondrial OS=Mus musculus OX=10090 GN=Cyc1 PE=1 SV=1	9.44	35555.8	4615.76	Q9D0M3	9	51.69	CY1_MOUSE	811.228	986.374	1043.42	1004.62	755.298	781.075	594.973	661.52	733.287	695.572	647.715	539.266	810.679	886.848	1237.8	1207.24	788.008	780.926	679.128	640.202	626.899	664.047	611.049	897.002	645.389	951.916	644.265
Folh1	Glutamate carboxypeptidase 2 OS=Mus musculus OX=10090 GN=Folh1 PE=1 SV=2	8.23	84745.3	509.891	O35409	17	32.31	FOLH1_MOUSE	455.487	600.732	470.197	633.44	920.849	922.929	662.026	672.869	584.158	783.292	578.845	619.225	703.119	528.072	536.053	672.092	858.795	1047.68	693.983	540.28	717.667	600.095	656.789	667.272	650.069	724.301	641.763
Fhl1	Four and a half LIM domains protein 1 OS=Mus musculus OX=10090 GN=Fhl1 PE=1 SV=3	8.26	33827.7	1021.38	P97447	10	50	FHL1_MOUSE	514.239	544.306	491.579	436.404	443.4	379.074	430.663	445.305	497.508	634.295	620.052	618.783	756.375	540.238	515.741	472.759	626.727	607.721	613.782	836.333	794.45	536.238	421.457	468.167	541.101	586.593	640.452
Slc6a1	Sodium- and chloride-dependent GABA transporter 1 OS=Mus musculus OX=10090 GN=Slc6a1 PE=1 SV=2	7.9	67800	1407.84	P31648	7	17.7	SC6A1_MOUSE	809.411	786.394	896.562	753.71	619.901	688.443	720.977	589.248	688.731	667.195	665.397	549.976	911.959	890.624	949.019	924.241	911.931	788.554	681.698	640.997	642.045	668.75	537.417	759.07	646.921	896.055	634.181
Sypl1	Synaptophysin-like protein 1 OS=Mus musculus OX=10090 GN=Sypl1 PE=1 SV=2	8.95	29241.6	536.812	O09117	4	18.77	SYPL1_MOUSE	669.911	730.321	629.919	648.693	535.468	747.697	576.612	599.627	744.665	688.782	645.341	554.717	583.396	685.326	897.566	606.326	507.539	451.958	675.432	634.114	678.444	605.347	549.772	660.335	634.957	622.018	628.622
Rab15	Ras-related protein Rab-15 OS=Mus musculus OX=10090 GN=Rab15 PE=1 SV=1	5.38	24603.6	3612.44	Q8K386	3	22.17	RAB15_MOUSE	67.6825	3578.1	89.4563	1782.11	1688.86	55.8838		1917.48	1442.16	93.9691	1957.61	1761.82	78.7048	1207.43	1840.56		1988.35	94.0995	150.887	1796.96	49.1316	991.189	136.327	1210.35	1434.61	1041.83	624.899
Slc1a3	Excitatory amino acid transporter 1 OS=Mus musculus OX=10090 GN=Slc1a3 PE=1 SV=2	8.67	59793.7	1624.38	P56564	7	18.23	EAA1_MOUSE	576.219	729.734	794.035	772.228	727.214	733.944	472.449	569.963	913.986	849.156	486.929	512.841	1080.77	1181.01	1344.17	1333.16	826.444	1004.95	639.665	542.195	491.827	761.184	686.375	722.229	634.221	1128.42	624.249
Ermn	Ermin OS=Mus musculus OX=10090 GN=Ermn PE=1 SV=1	4.34	32319	7112.33	Q5EBJ4	13	63.35	ERMIN_MOUSE	1314.12	981.632	633.821	1245.91	1095.15	1197.57	1265.07	1288.53	648.585	1320.82	1385.74	1194.17	534.091	1091.55	491.878	1113.23	1017.99	1086.89	554.527	540.79	572.547	396.138	1049.75	1078.03	1183.82	889.27	622.751
Ass1	Argininosuccinate synthase OS=Mus musculus OX=10090 GN=Ass1 PE=1 SV=1	8.32	46869.7	2400.75	P16460	18	49.03	ASSY_MOUSE	477.441	510.486	501.996	575.457	395.842	365.351	953.165	1044.73	949.864	942.932	372.502	377.135	357.918	358.778	616.683	725.913	210.412	229.587	596.918	541.765	552.987	727.5	689.577	471.096	773.388	416.549	621.749
Lancl1	Glutathione S-transferase LANCL1 OS=Mus musculus OX=10090 GN=Lancl1 PE=1 SV=1	7.64	46082.6	1701.45	O89112	10	34.09	LANC1_MOUSE	501.074	588.66	473.44	466.47	430.326	367.947	612.768	746.536	577.781	553.057	499.036	592.112	473.008	539.691	602.711	587.447	261.387	326.284	769.88	561.919	545.945	716.605	496.312	471.32	596.882	465.088	618.132
Adam10	Disintegrin and metalloproteinase domain-containing protein 10 OS=Mus musculus OX=10090 GN=Adam10 PE=1 SV=2	7.8	86021.2	460.106	O35598	12	24.3	ADA10_MOUSE	599.858	626.673	678.751	577.511	499.689	442.045	648.338	665.315	610.499	664.07	766.156	659.23	521.65	474.699	539.731	613.284	482.601	445.11	659.828	538.203	604.249	691.699	558.332	570.755	668.935	512.846	610.462
Hspd1	60 kDa heat shock protein_ mitochondrial OS=Mus musculus OX=10090 GN=Hspd1 PE=1 SV=1	5.82	61126.7	3107.96	P63038	25	52.53	CH60_MOUSE	730.036	743.057	995.618	1044.69	620.534	662.643	759.604	817.968	788.478	731.259	719.796	698.301	693.28	644.054	979.568	1052.57	618.604	628.127	471.225	651.345	642.415	658.068	626.677	799.429	752.568	769.367	609.946
Vdac3	Voltage-dependent anion-selective channel protein 3 OS=Mus musculus OX=10090 GN=Vdac3 PE=1 SV=1	9.06	31094.9	7056.3	Q60931	11	50.18	VDAC3_MOUSE	857.382	912.932	1096.75	945.61	591.84	770.119	686.533	634.201	868.3	748.288	617.683	577.305	925.369	924.495	1357.43	1280.78	703.834	771.422	686.44	626.876	530.578	673.334	529.593	862.439	688.718	993.89	609.364
Cnrip1	CB1 cannabinoid receptor-interacting protein 1 OS=Mus musculus OX=10090 GN=Cnrip1 PE=1 SV=1	8.18	18726.4	8339.7	Q5M8N0	8	65.85	CNRP1_MOUSE	475.328	539.667	506.571	355.121	282.573	301.763	597.095	648.134	626.067	567.624	554.148	661.489	268.504	259.868	470.044	541.048	177.071	223.283	835.454	508.772	514.11	621.578	564.509	410.17	609.093	323.303	608.884
Atp1a4	Sodium/potassium-transporting ATPase subunit alpha-4 OS=Mus musculus OX=10090 GN=Atp1a4 PE=1 SV=3	5.38	116085	5538.14	Q9WV27	12	23.26	AT1A4_MOUSE	316.539	417.936	425.386	338.059	343.844	364.205	302.218	371.702	302.754	336.883	356.727	381.077	363.113	334.636	395.691	390.658	276.571	309.739	646.798	597.848	567.469	622.189	566.571	367.661	341.893	345.068	600.175
Prnp	Major prion protein OS=Mus musculus OX=10090 GN=Prnp PE=1 SV=2	9.63	28148.6	2607.01	P04925	5	27.95	PRIO_MOUSE	562.273	668.799	512.035	576.087	554.823	516.774	483.717	494.242	606.881	526.972	628.516	516.091	572.95	584.979	582.816	494.307	636.037	619.647	649.261	588.774	550.88	527.582	651.425	565.132	542.736	581.789	593.585
Mapt	Microtubule-associated protein tau OS=Mus musculus OX=10090 GN=Mapt PE=1 SV=3	6.36	76585.7	684.192	P10637	10	25.51	TAU_MOUSE	585.499	754.799	479.891	1456.62	689.348	769.097	985.38	1244.99	780.41	991.035	1534.04	1639.09	393.255	617.27	606.994	1026.67	617.663	824.513	471.874	484.206	708.536	459.834	833.227	789.21	1195.82	681.06	591.535
Myh10	Myosin-10 OS=Mus musculus OX=10090 GN=Myh10 PE=1 SV=2	5.28	229966	221.165	Q61879	6	3.95	MYH10_MOUSE	507.747	484.771	503.516	628.946	478.049	484.754	439.422	553.99	466.069		418.104	663.145	969.306	883.669	579.714	597.334	834.118	771.755	665.095	477.531	520.589	577.72	716.123	514.63	508.146	772.649	591.412
Tufm	Elongation factor Tu_ mitochondrial OS=Mus musculus OX=10090 GN=Tufm PE=1 SV=1	7.34	49907.6	2187.68	Q8BFR5	18	56.19	EFTU_MOUSE	798.086	722.414	860.93	747.05	560.676	604.676	750.575	789.931	644.88	569.803	588.606	529.566	728.877	815.158	777.538	867.573	511.473	552.429	649.761	572.491	595.104	564.984	552.236	715.639	645.56	708.841	586.915
Rab10	Ras-related protein Rab-10 OS=Mus musculus OX=10090 GN=Rab10 PE=1 SV=1	8.58	22769.1	6640.34	P61027	11	58.5	RAB10_MOUSE	569.217	631.317	663.117	579.044	427.129	436.789	535.015	464.967	636.902	534.969	535.202	515.76	573.179	573.19	574.398	574.091	444.559	498.867	610.853	588.325	545.381	600.753	581.791	551.102	537.136	539.714	585.421
Atp1b2	Sodium/potassium-transporting ATPase subunit beta-2 OS=Mus musculus OX=10090 GN=Atp1b2 PE=1 SV=2	8.35	33743.4	2291.2	P14231	9	33.79	AT1B2_MOUSE	738.664	672.777	574.998	621.776	557.094	525.262	333.295	273.06	485.017	415.448	312.591	292.771	1026.47	930.059	1049.18	1050.84	455.933	621.505	683.65	567.185	637.631	532.887	487.783	615.095	352.03	855.664	581.827
Tjp2	Tight junction protein ZO-2 OS=Mus musculus OX=10090 GN=Tjp2 PE=1 SV=2	6.37	131508	377.284	Q9Z0U1	14	17.14	ZO2_MOUSE	616.766	726.794	736.294	740.095	575.132	639.299	598.621	546.181	627.338	620.104	772.544	691.299	688.531	572.673	658.29	592.854	620.896	552.185	632.191	521.645	581.831	580.723	591.979	672.396	642.681	614.238	581.674
Ap2b1	AP-2 complex subunit beta OS=Mus musculus OX=10090 GN=Ap2b1 PE=1 SV=1	5.06	105495	590.168	Q9DBG3	23	31.7	AP2B1_MOUSE	478.159	577.219	544.206	515.982	750.58	714.148	466.662	446.248	515.273	510.775	652.63	515.525	692.597	592.857	644.767	666.398	1203.34	1290.81	641.841	569.512	513.337	588.676	558.897	596.716	517.852	848.461	574.453
Rdx	Radixin OS=Mus musculus OX=10090 GN=Rdx PE=1 SV=3	5.85	68657	1867.3	P26043	22	43.74	RADI_MOUSE	617.761	667.552	492.456	570.554	554.984	610.132	720.002	574.628	707.282	597.796	694.224	734.249	636.574	724.163	598.703	725.12	783.967	718.211	603.401	531.864	659.769	518.897	540.491	585.573	671.363	697.79	570.884
Ywhaz	14-3-3 protein zeta/delta OS=Mus musculus OX=10090 GN=Ywhaz PE=1 SV=1	4.53	27942.3	8098.48	P63101	12	67.76	1433Z_MOUSE	704.138	536.337	561.087	552.895	582.224	540.474	515.081	450.553	665.582	555.994	729.291	745.422	796.778	856.851	570.131	670.547	600.79	877.978	566.003	492.621	554.241	688.085	544.966	579.526	610.321	728.846	569.183
Ywhaq	14-3-3 protein theta OS=Mus musculus OX=10090 GN=Ywhaq PE=1 SV=1	4.49	28063.5	6879.9	P68254	11	53.06	1433T_MOUSE	847.049	873.62	791.314	770.49	645.912	819.61	688.016	590.945	704.15	565.986	735.537	635.97	816.995	783.029	630.661	627.619	724.487	712.414	522.222	576.313	544.367	526.03	573.491	791.332	653.434	715.868	548.484
Ywhae	14-3-3 protein epsilon OS=Mus musculus OX=10090 GN=Ywhae PE=1 SV=1	4.44	29345	8265.98	P62259	15	71.76	1433E_MOUSE	648.854	667.824	683.651	648.253	512.774	519.476	584.134	561.648	615.664	631.855	789.3	692.038	544.668	679.675	696.461	668.797	657.625	632.064	580.065	635.295	507.731	542.157	447.176	613.472	645.773	646.548	542.485
Hk2	Hexokinase-2 OS=Mus musculus OX=10090 GN=Hk2 PE=1 SV=1	5.72	104018	359.891	O08528	5	6.65	HXK2_MOUSE	178.67	288.347	288.974	357.205	276.688	230.315	188.05	236.741	230.82	221.384	197.364	227.945	489.523	750.519	602.278	594.121	613.551	461.57	439.58	537.264	464.969	641.775	625.788	270.033	217.05	585.26	541.875
Map4	Microtubule-associated protein 4 OS=Mus musculus OX=10090 GN=Map4 PE=1 SV=3	4.71	118000	212.202	P27546	2	2.49	MAP4_MOUSE	511.733	568.887	436.585	579.475	500.414	551.272	446.247	592.985	439.144	543.927	650.407	544.006	386.089	525.586	408.113	468.699	615.434	655.101	511.474	465.811	546.356	516.126	658.186	524.728	536.119	509.837	539.591
Cyrib	CYFIP-related Rac1 interactor B OS=Mus musculus OX=10090 GN=Cyrib PE=1 SV=1	5.7	37061.2	1146.42	Q921M7	11	53.09	CYRIB_MOUSE	1576.1	390.958	477.799	356.771	1465.32	644.191	732.745	929.327	991.855	724.757	627.199	695.034	505.549	378.123	246.869	371.834	647.988	437.419	306.724	487.195	588.242	562.9	752.462	818.524	783.486	431.297	539.505
Slc25a22	Mitochondrial glutamate carrier 1 OS=Mus musculus OX=10090 GN=Slc25a22 PE=1 SV=1	9.37	35126.7	3034.6	Q9D6M3	10	45.51	GHC1_MOUSE	592.47	610.02	724.128	752.072	561.891	452.741	483.363	540.934	502.683	617.397	409.923	391.413	603.019	596.403	956.836	922.82	495.42	450.868	549.146	541.835	504.002	588.288	505.756	615.554	490.952	670.894	537.805
Ca14	Carbonic anhydrase 14 OS=Mus musculus OX=10090 GN=Ca14 PE=1 SV=1	5.93	37733.5	991.866	Q9WVT6	6	24.93	CAH14_MOUSE	592.537	503.42	560.949	474.58	419.033	542.406	440.176	409.999	514.011	427.253	484.98	399.506	462.356	471.433	465.86	440.438	376.248	379.593	616.139	547.184	599.055	464.873	460.543	515.488	445.987	432.655	537.559
Sfxn5	Sideroflexin-5 OS=Mus musculus OX=10090 GN=Sfxn5 PE=1 SV=2	9.89	37499.7	414.056	Q925N0	7	18.13	SFXN5_MOUSE	699.604	705.51	838.248	869.042	633.756	595.458	517.029	559.13	684.75	641.905	516.625	576.743	755.797	801.287	1106.04	961.058	573.057	552.429	545.49	603.542	505.549	556.213	470.14	723.603	582.697	791.611	536.187
Gdi2	Rab GDP dissociation inhibitor beta OS=Mus musculus OX=10090 GN=Gdi2 PE=1 SV=1	5.87	51050.5	2923.05	Q61598	22	72.58	GDIB_MOUSE	489.955	481.614	471.678	434.065	399.139	435.846	429.634	365.218	383.031	373.172	426.63	411.248	433.948	425.297	388.797	392.175	505.042	450.1	530.191	612.184	531.452	517.763	454.25	452.049	398.155	432.56	529.168
Gng12	Guanine nucleotide-binding protein G(I)/G(S)/G(O) subunit gamma-12 OS=Mus musculus OX=10090 GN=Gng12 PE=1 SV=3	9.48	8111.3	22750.7	Q9DAS9	5	72.22	GBG12_MOUSE	401.743	451.193	367.584	417.014	388.211	398.643	365.948	414.831	446.471	431.929	480.604	375.049	337.46	418.035	431.835	389.844	385.354	393.707	553.664	513.335	493.929	523.285	553.431	404.065	419.139	392.706	527.529
Eci1	Enoyl-CoA delta isomerase 1_ mitochondrial OS=Mus musculus OX=10090 GN=Eci1 PE=1 SV=2	9.33	32535.7	2314.84	P42125	8	42.91	ECI1_MOUSE	428.807	428.854	315.992	274.276	284.688	288.91	603.343	564.96	447.285	424.292	274.138	277.742	239.855	217.127	516.785	494.018	213.971	206.076	602.118	540.338	475.346	487.453	516.344	336.921	431.96	314.639	524.32
Ndufs2	NADH dehydrogenase [ubiquinone] iron-sulfur protein 2_ mitochondrial OS=Mus musculus OX=10090 GN=Ndufs2 PE=1 SV=1	6.58	53025	2105.4	Q91WD5	16	47.95	NDUS2_MOUSE	653.489	1118.78	1286.43	1030.33	542.242	640.018	464.013	523.717	506.325	620.727	478.3	501.973	594.353	1056.13	1054.88	903.692	487.507	581.706	552.997	469.509	531.642	541.3	512.046	878.549	515.843	779.712	521.499
Ndufv1	NADH dehydrogenase [ubiquinone] flavoprotein 1_ mitochondrial OS=Mus musculus OX=10090 GN=Ndufv1 PE=1 SV=1	8.16	51518.6	3510.78	Q91YT0	20	63.36	NDUV1_MOUSE	712.507	749.552	803.056	833.101	600.006	615.389	517.621	522.327	568.709	513.159	553.986	489.54	646.475	712.298	1030.52	946.856	641.825	571.699	594.657	527.992	475.533	518.469	482.255	718.935	527.557	758.279	519.781
Ldhb	L-lactate dehydrogenase B chain OS=Mus musculus OX=10090 GN=Ldhb PE=1 SV=2	5.65	36857.5	3897.23	P16125	15	60.18	LDHB_MOUSE	380.223	394.362	407.339	367.146	296.674	329.411	340.342	315.439	433.877	434.094	485.144	410.255	558.434	578.636	393.337	414.061	430.373	434.113	472.172	616.216	633.141	444.262	412.695	362.526	403.192	468.159	515.697
Lgi1	Leucine-rich glioma-inactivated protein 1 OS=Mus musculus OX=10090 GN=Lgi1 PE=1 SV=1	7.96	64385.2	769.431	Q9JIA1	13	30.16	LGI1_MOUSE	540.744	482.273	546.33	546.27	432.756	499.292	466.086	475.759	498.39	546.368	490.048	517.061	544.531	468.082	541.724	578.273	456.893	466.286	554.3	485.502	521.902	515.259	478.434	507.944	498.952	509.298	511.079
Slc44a2	Choline transporter-like protein 2 OS=Mus musculus OX=10090 GN=Slc44a2 PE=1 SV=2	8.82	81592.8	224.582	Q8BY89	6	10.48	CTL2_MOUSE	511.959	547.389	451.461	443.605	374.846	440.127	408.135	470.821	477.62	480.21	448.795	455.61	423.094	496.053	460.018	447.491	450.388	476.498	613.399	499.985	501.372	471.005	455.924	461.565	456.865	458.924	508.337
Myo6	Unconventional myosin-VI OS=Mus musculus OX=10090 GN=Myo6 PE=1 SV=1	9.13	147778	188.623	Q64331	3	3.48	MYO6_MOUSE	878.502	680.314	617.461	578.85	720.347	475.487	640.881	637.792	573.07	645.72	746.78	597.911	547.273	497.011	575.662	661.541	568.575	567.823	422.074	405.646	675.007	461.601	574.148	658.493	640.359	569.647	507.695
Prkca	Protein kinase C alpha type OS=Mus musculus OX=10090 GN=Prkca PE=1 SV=3	6.76	77992.6	904.518	P20444	9	16.96	KPCA_MOUSE	835.19	433.115	878.074	733.65	198.121	747.148	590.766	419.917	551.421	501.758	528.613	459.994	874.148	912.565	573.694	988.76	470.148	537.757	496.79	529.878	640.121	450.585	417.802	637.55	508.745	726.179	507.035
Dlg1	Disks large homolog 1 OS=Mus musculus OX=10090 GN=Dlg1 PE=1 SV=1	5.44	100519	482.686	Q811D0	15	24.53	DLG1_MOUSE	516.771	514.451	554.804	564.433	528.491	447.027	479.575	418.626	515.685	592.076	576.445	514.218	486.896	491.46	532.681	523.819	473.029	549.522	537.081	511.116	465.48	526.976	486.139	520.996	516.104	509.568	505.358
Slk	STE20-like serine/threonine-protein kinase OS=Mus musculus OX=10090 GN=Slk PE=1 SV=2	4.9	142141	276.218	O54988	7	7.95	SLK_MOUSE	566.962	494.902	419.579	407.563	441.072	545.778	400.884	416.479	341.085	429.712	274.806	320.176	439.665	333.393	337.452	396.966	424.636	502.014	509.96	376.619	531.419	640.135	459.514	479.309	363.857	405.688	503.529
Plcl1	Inactive phospholipase C-like protein 1 OS=Mus musculus OX=10090 GN=Plcl1 PE=1 SV=3	5.33	124441	471.132	Q3USB7	19	24.27	PLCL1_MOUSE	296.833	440.483	436.289	421.416	404.291	416.511	379.423	391.803	423.093	362.992	462.485	431.77	472.068	490.185	398.41	474.464	381.905	380.896	500.612	584.955	466.022	471.838	481.33	402.637	408.594	432.988	500.951
Psap	Prosaposin OS=Mus musculus OX=10090 GN=Psap PE=1 SV=2	4.9	63304.1	651.773	Q61207	6	12.93	SAP_MOUSE	1307.41	995.089	546.075	856.641	937.844	1039.49	1147.64	971.214	655.948	1119.55	832.815	1218.59	318.242	863.291	453.17	1034.24	657.209	662.578	439.575	341.745	566.714	364.68	780.179	947.092	990.96	664.789	498.579
Eef2	Elongation factor 2 OS=Mus musculus OX=10090 GN=Eef2 PE=1 SV=2	6.43	96283.7	511.942	P58252	21	34.97	EF2_MOUSE	354.735	383.981	370.839	366.892	489.714	453.278	284.77	424.391	427.867	422.964	515.771	448.508	486.82	448.56	441.984	410.741	596.98	468.73	394.453	517.461	505.269	462.026	602.072	403.24	420.712	475.636	496.256
Dusp15	Dual specificity protein phosphatase 15 OS=Mus musculus OX=10090 GN=Dusp15 PE=1 SV=3	9.66	26642.5	3428.95	Q8R4V2	12	67.23	DUS15_MOUSE	455.193	443.594	502.207	461.14	321.555	365.602	531.957	547.29	538.333	492.233	554.46	497.594	334.867	305.289	525.594	473.643	219.929	267.581	536.68	520.763	522.393	488.983	411.538	424.882	526.978	354.484	496.071
Gatd3a	Glutamine amidotransferase-like class 1 domain-containing protein 3A_ mitochondrial OS=Mus musculus OX=10090 GN=Gatd3a PE=1 SV=1	9.04	28432.6	2348.96	Q9D172	8	50.38	GAL3A_MOUSE	319.134	398.632	334.758	362.586	333.364	369.078	328.507	353.748	336.276	276.664	329.174	327.823	284.207	339.358	393.764	446.65	385.757	392.12	499.124	446.026	489.305	525.311	506.273	352.925	325.365	373.643	493.208
Slc3a2	4F2 cell-surface antigen heavy chain OS=Mus musculus OX=10090 GN=Slc3a2 PE=1 SV=1	5.54	58450.7	921.726	P10852	12	33.84	4F2_MOUSE	581.306	597.302	517.04	501.232	472.395	477.66	354.386	355.269	447.169	471.049	460.907	400.144	716.428	712.055	777.004	707.517	559.141	573.213	560.649	556.905	413.186	483.381	442.554	524.489	414.821	674.226	491.335
Pip4k2a	Phosphatidylinositol 5-phosphate 4-kinase type-2 alpha OS=Mus musculus OX=10090 GN=Pip4k2a PE=1 SV=1	6.57	46379.7	1421.93	O70172	12	37.28	PI42A_MOUSE	376.254	411.454	367.629	347.967	366.54	398.549	375.899	357.305	346.591	388.738	388.049	384.37	377.316	318.456	348.556	369.122	369.175	402.925	517.805	540.838	463.931	433.666	500.055	378.066	373.492	364.258	491.259
Slc2a1	Solute carrier family 2_ facilitated glucose transporter member 1 OS=Mus musculus OX=10090 GN=Slc2a1 PE=1 SV=4	9.08	54326.9	448.059	P17809	4	11.79	GTR1_MOUSE	289.607	416.877	314.351	339.396	334.076	340.551	336.382	336.29	355.172	374.096	361.602	337.888	351.728	399.607	351.21	360.372	286.82	292.221	545.289	523.26	540.647	465.142	381.466	339.143	350.238	340.326	491.161
Macrod1	ADP-ribose glycohydrolase MACROD1 OS=Mus musculus OX=10090 GN=Macrod1 PE=1 SV=2	9.03	35865	3364.1	Q922B1	9	43.65	MACD1_MOUSE	267.611	384.135	311.19	302.124	299.232	329.262	391.723	379.968	283.2	341.981	329.187	303.33	234.206	197.998	435.572	398.807	277.105	248.551	684.966	392.313	410.19	483.704	483.394	315.592	338.231	298.707	490.913
Eno2	Gamma-enolase OS=Mus musculus OX=10090 GN=Eno2 PE=1 SV=2	4.8	47638.9	11304.7	P17183	15	57.83	ENOG_MOUSE	358.237	381.748	306.118	323.278	298.452	308.667	416.383	410.536	493.221	447.64	597.92	624.36	398.869	379.24	349.082	448.09	352.099	416.329	504.066	468.345	516.613	551.625	401.322	329.417	498.343	390.618	488.394
Ap2a1	AP-2 complex subunit alpha-1 OS=Mus musculus OX=10090 GN=Ap2a1 PE=1 SV=1	6.66	108748	863.796	P17426	29	41.15	AP2A1_MOUSE	476.096	444.689	506.958	466.138	376.153	371.513	395.671	428.88	410.411	453.027	468.228	429.901	565.849	536.305	591.58	569.458	578.82	488.834	508.366	443.978	500.795	497.947	467.422	440.258	431.019	555.141	483.702
Pklr	Pyruvate kinase PKLR OS=Mus musculus OX=10090 GN=Pklr PE=1 SV=1	6.7	62650.9	1235.6	P53657	4	15.85	KPYR_MOUSE	411.996	624.447	454.266	498.249	489.726	439.746	428.768	450.278	548.311	425.898	644.191	539.662	727.661	761.857	349.861	447.449	842.509	810.076	455.014	503.471	524.215	519.222	402.122	486.405	506.185	656.569	480.809
Fkbp1a	Peptidyl-prolyl cis-trans isomerase FKBP1A OS=Mus musculus OX=10090 GN=Fkbp1a PE=1 SV=2	8.61	11979.7	8834.08	P26883	4	41.67	FKB1A_MOUSE	808.771	701.077	640.195	727.899	916.765	796.651	802.885	692.794	710.229	645.148	564.321	686.538	588.97	703.616	641.79	607.125	659	676.605	434.81	543.485	461.61	452.641	506.868	765.226	683.653	646.184	479.883
Aldh3b1	Aldehyde dehydrogenase family 3 member B1 OS=Mus musculus OX=10090 GN=Aldh3b1 PE=1 SV=1	7.4	52976.6	2044.23	Q80VQ0	18	61.97	AL3B1_MOUSE	702.783	445.199	662.396	382.561	438.598	373.89	826.826	886.935	418.878	697.091	790.071	749.464	339.922	514.946	503.437	359.082	298.364	284.066	556.408	459.699	315.982	655.301	396.604	500.905	728.211	383.303	476.799
Vsnl1	Visinin-like protein 1 OS=Mus musculus OX=10090 GN=Vsnl1 PE=1 SV=2	4.82	22313.5	5870.11	P62761	13	69.63	VISL1_MOUSE	1253.58	407.827	432.674	292.19	273.3	376.627	459.348	517.834	422.464	549.835	296.687	532.959	226.054	416.078	349.192	474.669	252.692	268.066	504.221	311.78	379.382	476.407	689.196	506.034	463.188	331.125	472.197
Hsd17b4	Peroxisomal multifunctional enzyme type 2 OS=Mus musculus OX=10090 GN=Hsd17b4 PE=1 SV=3	8.74	79995.2	192.067	P51660	2	3.67	DHB4_MOUSE	171.349		575.229	121.577	1066.64	771.507	917.038		829.907	978.847	735.957	474.416	307.981	505.004	264.552	780.437	770.019	919.505	284.073	500.485	554.76	184.156	815.909	541.26	787.233	591.25	467.876
Phyhipl	Phytanoyl-CoA hydroxylase-interacting protein-like OS=Mus musculus OX=10090 GN=Phyhipl PE=1 SV=1	5.93	42911.2	619.722	Q8BGT8	7	20.53	PHIPL_MOUSE	103.332	756.043	456.014	95.6563	321.323	748.383	747.385	442.268	514.049	419.146	411.74	389.952	496.016	443.237	344.371	406.247	290.864	319.086	592.796	618.542	506.152	530.146	76.0726	413.459	487.423	383.303	464.742
Map2k1	Dual specificity mitogen-activated protein kinase kinase 1 OS=Mus musculus OX=10090 GN=Map2k1 PE=1 SV=2	6.28	43816.3	951.763	P31938	10	37.4	MP2K1_MOUSE	373.509	390.774	323.99	324.911	230.932	237.893	127.722	168.288	286.6	290.421	460.09	515.931	479.216	549.6	305.57	306.239	524.489	555.202	463.718	487.355	421.675	516.385	417.604	313.668	308.175	453.386	461.347
Fh	Fumarate hydratase_ mitochondrial OS=Mus musculus OX=10090 GN=Fh PE=1 SV=3	9.51	54585	1598.29	P97807	15	48.13	FUMH_MOUSE	566.873	588.616	568.14	639.646	464.62	444.259	497.729	459.661	552.978	550.859	565.304	497.03	525.478	488.778	714.508	619.59	480.761	486.935	440.967	433.887	464.412	466.036	493.44	545.359	520.593	552.675	459.749
Llgl1	Lethal(2) giant larvae protein homolog 1 OS=Mus musculus OX=10090 GN=Llgl1 PE=1 SV=1	6.05	113873	364.704	Q80Y17	14	21.81	L2GL1_MOUSE	571.045	548.299	419.243	368.518	423.391	461.958	422.02	481.392	547.336	435.998	423.994	465.318	393.075	478.777	418.958	387.211	383.036	467.949	546.038	487.323	447.538	436.471	375.636	465.409	462.676	421.501	458.601
Dnm1l	Dynamin-1-like protein OS=Mus musculus OX=10090 GN=Dnm1l PE=1 SV=2	6.66	83171.4	574.099	Q8K1M6	25	49.73	DNM1L_MOUSE	424.596	484.548	529.75	526.461	286.023	308.715	463.414	474.29	516.151	537.469	579.242	666.218	573.722	605.907	638.892	689.939	482.296	586.059	425.417	418.15	423.614	637.748	382.354	426.682	539.464	596.136	457.457
Rab3a	Ras-related protein Rab-3A OS=Mus musculus OX=10090 GN=Rab3a PE=1 SV=1	4.66	25198	8260.3	P63011	7	39.55	RAB3A_MOUSE	518.045	548.557	542.704	551.247	366.032	415.339	407.752	322.988	481.386	472.214	431.264	423.515	612.527	602.666	733.49	736.868	462.083	480.15	532.431	419.89	385.86	435.065	512.462	490.321	423.187	604.631	457.142
Phb2	Prohibitin-2 OS=Mus musculus OX=10090 GN=Phb2 PE=1 SV=1	10.39	33296.4	4482.81	O35129	12	49.5	PHB2_MOUSE	940.275	595.281	483.442	519.133	778.752	774.723	587.114	735.163	834.816	378.673	312.069	722.795	616.35	531.305	562.524	655.121	699.496	491.769	388.771	513.111	323.623	489.255	554.101	681.934	595.105	592.761	453.772
Rtn3	Reticulon-3 OS=Mus musculus OX=10090 GN=Rtn3 PE=1 SV=2	4.63	104506	258.423	Q9ES97	2	1.76	RTN3_MOUSE	1660.85	1460.97	1274.94	1970.81	1723.03	984.757	1099.44	971.03	1230.66	1124.22	1216.12	1238.17	1181.22	1262.1	939.425	1452.1	1108.2	1372.09	310.345	252.822	472.198	890.453	326.765	1512.56	1146.61	1219.19	450.517
Slc16a1	Monocarboxylate transporter 1 OS=Mus musculus OX=10090 GN=Slc16a1 PE=1 SV=1	7.37	53894.6	572.106	P53986	6	18.86	MOT1_MOUSE	418.636	370.735	289.472	333.355	253.96	383.943	220.221	281.824	307.913	258.358	201.044	264.128	334.249	235.603	274.475	326.805	257.069	262.783	499.348	429.658	394.485	530.314	382.241	341.684	255.581	281.831	447.209
Dpysl4	Dihydropyrimidinase-related protein 4 OS=Mus musculus OX=10090 GN=Dpysl4 PE=1 SV=1	6.56	62531.9	1713.99	O35098	21	65.03	DPYL4_MOUSE	392.236	398.342	460.177	361.213	352.623	273.279	283.805	365.744	476.126	461.905	639.176	578.943	418.813	408.035	462.034	410.729	494.097	460.202	487.293	467.876	532.65	369.613	374.129	372.978	467.617	442.319	446.312
Cyfip2	Cytoplasmic FMR1-interacting protein 2 OS=Mus musculus OX=10090 GN=Cyfip2 PE=1 SV=2	6.66	147542	181.34	Q5SQX6	6	6.07	CYFP2_MOUSE	508.006	522.907	416.408	388.986	357.244	471.172	583.629	470.929	483.01	435.635	453.028	521.196	480.84	520.807	520.285	528.48	430.961	483.017	501.794	427.62	398.551	450.669	450.718	444.121	491.238	494.065	445.871
Myadm	Myeloid-associated differentiation marker OS=Mus musculus OX=10090 GN=Myadm PE=1 SV=2	8.23	36026	1583	O35682	3	13.13	MYADM_MOUSE	642.372	594.386	615.375	503.252	327.538	492.917	605.611	482.299	464.819	443.451	428.582	379.583	557.54	425.066	445.211	503.481	320.548	336.828	486.095	466.913	559.963	386.409	323.738	529.307	467.391	431.446	444.624
Map2	Microtubule-associated protein 2 OS=Mus musculus OX=10090 GN=Map2 PE=1 SV=2	4.63	199531	203.043	P20357	7	4.54	MTAP2_MOUSE	650.779	611.891	626.153	643.755	470.813	537.249	657.858	711.717	640.538	663.989	456.566	432.883	1212.73	977.351	831.053	1122.95	1275.68	1179.97	279.301	419.574	376.105	580.911	559.372	590.107	593.925	1099.96	443.053
Lap3	Cytosol aminopeptidase OS=Mus musculus OX=10090 GN=Lap3 PE=1 SV=3	7.64	56540.6	1067.93	Q9CPY7	19	48.94	AMPL_MOUSE	507.505	466.472	530.59	447.393	370.779	378.533	412.827	409.47	471.896	363.719	432.187	469.33	512.127	392.246	443.028	381.548	429.428	435.303	462.182	483.1	478.18	423.333	361.684	450.212	426.571	432.28	441.696
Atp5pd	ATP synthase subunit d_ mitochondrial OS=Mus musculus OX=10090 GN=Atp5pd PE=1 SV=3	5.38	18806.5	10881.4	Q9DCX2	12	81.37	ATP5H_MOUSE	867.654	858.36	760.716	939.891	590.267	700.834	601.079	572.588	611.041	569.693	489.476	584.11	509.971	734.648	891.665	1006.05	654.656	605.861	499.034	425.099	423.786	465.583	393.822	786.287	571.331	733.808	441.465
Lrrc57	Leucine-rich repeat-containing protein 57 OS=Mus musculus OX=10090 GN=Lrrc57 PE=1 SV=1	8.4	27159.4	559.449	Q9D1G5	8	47.28	LRC57_MOUSE	1373.28	253.032	496.72	224.161	1656.56	344.166	500.211	752.336	589.358	511.691	248.573	417.578	335.805	168.544	169.358	113.467	129.296	173.539	240.865	334.113	554.97	586.793	477.581	724.653	503.291	181.668	438.864
Rtn1	Reticulon-1 OS=Mus musculus OX=10090 GN=Rtn1 PE=1 SV=1	4.29	83914.7	428.135	Q8K0T0	3	4.62	RTN1_MOUSE	462.69	488.623	313.824	438.42	532.08	342.446	212.746	266.33	275.5	322.641	365.318	407.463	752.204	521.322	503.892	552.332	631.863	466.673	439.82	424.337	510.05	441.228	376.472	429.681	308.333	571.381	438.381
Dctn1	Dynactin subunit 1 OS=Mus musculus OX=10090 GN=Dctn1 PE=1 SV=3	5.57	142360	232.592	O08788	5	5.07	DCTN1_MOUSE	347.766	415.582	427.579	317.716		259.71	440.964	257.714	371.923	264.416	370.034	244.16	447.112	485.469	280.192	356.427	396.363	412.777	435.75	439.808	547.113	392.018	376.536	353.671	324.869	396.39	438.245
Anxa5	Annexin A5 OS=Mus musculus OX=10090 GN=Anxa5 PE=1 SV=1	4.63	35809.5	1131.5	P48036	11	39.81	ANXA5_MOUSE	232.93	293.014	266.159	319.39	265.695	232.757	290.324	359.969	341.822	355.395	247.179	292.339	236.841	275.58	365.992	344.799	219.796	222.527	426.459	437.962	382.961	460.384	435.054	268.324	314.505	277.589	428.564
Clic4	Chloride intracellular channel protein 4 OS=Mus musculus OX=10090 GN=Clic4 PE=1 SV=3	5.29	28957.2	2715.86	Q9QYB1	13	70.36	CLIC4_MOUSE	558.051	637.536	647.408	549.916	520.749	527.345	595.464	588.315	619.387	571.463	684.083	714.869	454.158	491.926	475.059	560.052	518.028	594.675	464.261	449.015	427.561	393.167	398.122	573.501	628.93	515.65	426.425
Acat1	Acetyl-CoA acetyltransferase_ mitochondrial OS=Mus musculus OX=10090 GN=Acat1 PE=1 SV=1	8.68	45158.4	1835.06	Q8QZT1	14	48.58	THIL_MOUSE	451.276	458.123	595.532	513.398	453.025	490.413	409.337	471.526	427.385	403.048	375.412	396.799	392.264	365.428	554.611	585.561	505.209	337.003	358.786	388.096	368.739	375.581	636.598	493.628	413.918	456.679	425.56
Stxbp3	Syntaxin-binding protein 3 OS=Mus musculus OX=10090 GN=Stxbp3 PE=1 SV=1	7.97	68855.1	615.786	Q60770	14	28.72	STXB3_MOUSE	329.061	360.233	346.33	292.176	250.165	282.185	332.416	315.019	351.056	378.295	409.83	361.006	264.214	276.99	325.019	321.457	266.301	254.843	451.714	474.16	443.079	394.075	349.003	310.025	357.937	284.804	422.406
Sirpa	Tyrosine-protein phosphatase non-receptor type substrate 1 OS=Mus musculus OX=10090 GN=Sirpa PE=1 SV=2	8.27	56984.3	492.884	P97797	8	23.2	SHPS1_MOUSE	430.956	509.873	393.505	390.002	434.652	418.101	244.753	252.002	421.682	412.168	494.339	419.318	586.056	566.245	595.161	515.188	606.417	569.506	486.437	386.203	342.732	408.771	484.913	429.515	374.044	573.095	421.811
Ezr	Ezrin OS=Mus musculus OX=10090 GN=Ezr PE=1 SV=3	5.75	69521	1215.28	P26040	19	42.66	EZRI_MOUSE	295.288	269.406	221.656	195.268	234.406	267.199	235.733	238.307	209.653	237.342	200.362	232.049	253.528	301.292	327.553	349.5	302.234	331.538	399.573	446.52	405.01	432.112	422.522	247.204	225.574	310.941	421.147
Prkaca	cAMP-dependent protein kinase catalytic subunit alpha OS=Mus musculus OX=10090 GN=Prkaca PE=1 SV=3	9.23	40684.7	790.674	P05132	7	35.04	KAPCA_MOUSE	318.25	341.335	320.09	269.558	302.02	255.331	276.377	392.282	301.764	315.683	346.047	416.939	218.54	163.072	196.327	181.202	248.417	206.431	489.258	354.353	372.488	431.982	414.289	301.097	341.515	202.332	412.474
Ube2n	Ubiquitin-conjugating enzyme E2 N OS=Mus musculus OX=10090 GN=Ube2n PE=1 SV=1	6.18	17194.9	1207.24	P61089	4	35.53	UBE2N_MOUSE	344.742	387.763	287.973	327.621	284.367	307.607	296.64	427.03	329.004	354.151	246.116	397.381	217.809	239.635	217.505	390.161	258.496	266.454	546.081	427.042	407.233	387.516	261.799	323.345	341.72	265.01	405.934
Slc8a2	Sodium/calcium exchanger 2 OS=Mus musculus OX=10090 GN=Slc8a2 PE=1 SV=1	4.81	101852	373.482	Q8K596	7	13.25	NAC2_MOUSE	222.196	313.623	227.153	304.825	337.778	347.135	332.404	241.953	313.615	334.54	355.493	301.219	530.511	509.984	429.647	547.114	526.488	557.511	422.796	347.364	310.577	466.372	456.339	292.118	313.204	516.876	400.69
Sucla2	Succinate--CoA ligase [ADP-forming] subunit beta_ mitochondrial OS=Mus musculus OX=10090 GN=Sucla2 PE=1 SV=2	6.65	50456.2	1177.82	Q9Z2I9	20	50.54	SUCB1_MOUSE	556.271	568.227	668.379	620.874	423.918	405.776	418.051	492.153	457.002	453.45	487.355	414.433	423.35	442.488	676.566	582.985	432.013	475.641	367.2	438.575	402.189	405.469	371.403	540.574	453.741	505.507	396.967
Gltp	Glycolipid transfer protein OS=Mus musculus OX=10090 GN=Gltp PE=1 SV=3	7.24	23860.7	4545.3	Q9JL62	13	75.12	GLTP_MOUSE	333.133	326.957	307.654	353.588	239.794	260.499	292.774	304.843	263.872	311.221	263.551	251.992	213.436	224.677	274.679	319.44	200.558	225.551	372.321	383.556	474.237	310.491	441.536	303.604	281.376	243.057	396.428
Atp2b4	Plasma membrane calcium-transporting ATPase 4 OS=Mus musculus OX=10090 GN=Atp2b4 PE=1 SV=1	5.75	134209	894.186	Q6Q477	14	19.92	AT2B4_MOUSE	960.491	803.395	772.86	776.055	907.811	889.139							870.151	859.498	800.509	709.558	831.037	996.141	403.163	437.91	388.013	371.344	381.44	851.625	0	844.482	396.374
Ndufa9	NADH dehydrogenase [ubiquinone] 1 alpha subcomplex subunit 9_ mitochondrial OS=Mus musculus OX=10090 GN=Ndufa9 PE=1 SV=2	10.24	42639.3	4093.47	Q9DC69	18	60.21	NDUA9_MOUSE	547.949	513.212	602.492	578.882	397.925	457.266	403.104	408.312	431.649	431.894	358.794	324.278	525.305	490.738	773.55	687.63	441.121	437.909	420.18	358.681	367.961	398.545	390.686	516.288	393.005	559.376	387.211
Sfxn3	Sideroflexin-3 OS=Mus musculus OX=10090 GN=Sfxn3 PE=1 SV=1	9.88	35691.4	2907.47	Q91V61	11	47.66	SFXN3_MOUSE	578.208	515.998	672.023	572.776	433.445	475.433	397.989	426.289	428.635	450.431	386.851	356.537	597.846	480.165	675.162	770.046	446.2	430.652	446.95	374.967	361.179	384.801	361.829	541.314	407.789	566.678	385.945
Suclg1	Succinate--CoA ligase [ADP/GDP-forming] subunit alpha_ mitochondrial OS=Mus musculus OX=10090 GN=Suclg1 PE=1 SV=4	9.93	36497	1008.13	Q9WUM5	7	29.48	SUCA_MOUSE	496.211	524.777	567.732	494.896	577.658	427.989	452.847	433.718	390.078	274.06	302.763	280.786	475.347	298.956	515.917	619.427	607.466	484.795	428.467	369.539	315.228	482.101	332.421	514.877	355.709	500.318	385.551
Hspa5	Endoplasmic reticulum chaperone BiP OS=Mus musculus OX=10090 GN=Hspa5 PE=1 SV=3	4.88	72536.2	1240.46	P20029	14	33.13	BIP_MOUSE	305.867	364.597	302.197	361.592	345.407	252.75	370.221	442.429	359.583	458.887	466.089	470.009	281.43	332.508	293.997	349.235	297.643	267.34	408.138	337.89	402.779	330.951	434.158	322.068	427.87	303.692	382.783
Cadm2	Cell adhesion molecule 2 OS=Mus musculus OX=10090 GN=Cadm2 PE=1 SV=2	5.08	48015.1	1101.75	Q8BLQ9	11	43.91	CADM2_MOUSE	315.144	307.014	285.815	295.381	291.862	346.891	279.052	198.077	328.041	316.121	322.043	345.171	371.031	383.859	411.164	425.946	392.843	430.676	443.262	376.6	361.364	402.299	323.949	307.018	298.084	402.587	381.495
Actr1a	Alpha-centractin OS=Mus musculus OX=10090 GN=Actr1a PE=1 SV=1	6.22	42727.9	2121.6	P61164	13	52.39	ACTZ_MOUSE	293.626	380.604	336.342	308.604	285.525	287.863	360.057	279.764	339.635	335.492	421.627	350.029	288.09	352.593	324.833	290.408	375.096	398.099	368.847	395.361	410.359	365.321	347.295	315.427	347.767	338.187	377.437
Ran	GTP-binding nuclear protein Ran OS=Mus musculus OX=10090 GN=Ran PE=1 SV=3	7.33	24594.2	2840.29	P62827	7	39.35	RAN_MOUSE	279.184	327.132	286.552	296.213	177.131	179.393	187.211	226.227	387.112	375.864	441.123	477.868	421.393	437.335	240.686	221.594	376.827	417.498	323.562	516.418	513.035	299.402	225.884	257.601	349.234	352.556	375.66
Opa1	Dynamin-like 120 kDa protein_ mitochondrial OS=Mus musculus OX=10090 GN=Opa1 PE=1 SV=1	7.26	111853	362.301	P58281	9	10.83	OPA1_MOUSE	457.143	446.794	579.453	519.169	418.985	487.408	404.221	446.833	359.936	363.666	328.152	314.927	698.38	498.249	821.791	725.729	396.772	421.85	430.524	325.445	317.418	345.423	444.144	484.825	369.622	593.795	372.591
Gls	Glutaminase kidney isoform_ mitochondrial OS=Mus musculus OX=10090 GN=Gls PE=1 SV=1	7.9	74819.3	749.575	D3Z7P3	13	32.94	GLSK_MOUSE	466.11	447.798	603.127	542.827	326.374	414.754	432.421	409.578	456.185	427.423	514.063	421.798	346.615	379.206	604.287	605.592	362.914	413.917	264.479	363.376	334.262	469.273	422.503	466.832	443.578	452.088	370.778
Bsg	Basigin OS=Mus musculus OX=10090 GN=Bsg PE=1 SV=2	5.48	42901	1002.02	P18572	7	23.65	BASI_MOUSE	411.251	381.95	343.362	313.587	365.54	339.495	276.931	328.256	348.87	359.568	314.466	257.885	369.766	363.346	320.448	385.521	358.337	385.707	384.595	369.163	378.881	472.989	246.044	359.197	314.329	363.854	370.334
Sccpdh	Saccharopine dehydrogenase-like oxidoreductase OS=Mus musculus OX=10090 GN=Sccpdh PE=1 SV=1	8.7	47699.7	1344.52	Q8R127	10	38.46	SCPDL_MOUSE	254.507	264.428	320.02	265.448	209.24	187.238	192.968	214.505	212.668	203.191	218.402	205.239	274.725	250.602	301.059	315.485	197.863	192.444	402.63	439.955	360.36	387.187	252.819	250.147	207.829	255.363	368.59
Cadm3	Cell adhesion molecule 3 OS=Mus musculus OX=10090 GN=Cadm3 PE=1 SV=1	5.42	43363.6	877.298	Q99N28	8	40.15	CADM3_MOUSE	356.413	365.152	282.444	269.982	246.417	284.237	205.613	237.717	300.198	244.324	297.023	338.314	507.339	510.778	434.374	416.413	455.63	452.525	384.36	382.274	362.261	372.072	339.811	300.774	270.532	462.843	368.156
Osbpl1a	Oxysterol-binding protein-related protein 1 OS=Mus musculus OX=10090 GN=Osbpl1a PE=1 SV=2	6.02	109278	212.105	Q91XL9	4	6.42	OSBL1_MOUSE	333.82	314.272	374.103	255.106		248.34		211.755	243.05		327.859	355.728	231.717	338.933	266.49	234.457	384.304	298.223	351.013	481.014	454.637	285.57	258.868	305.128	284.598	292.354	366.22
Pfkp	ATP-dependent 6-phosphofructokinase_ platelet type OS=Mus musculus OX=10090 GN=Pfkp PE=1 SV=1	6.75	86481.7	616.03	Q9WUA3	15	28.7	PFKAP_MOUSE	304.627	375.467	398.438	399.041	220.969	280.309	257.451	274.885	318.115	290.221	399.859	344.537	331.852	426.108	368.674	396.617	392.689	461.014	352.731	353.038	379.884	368.719	375.141	329.809	314.178	396.159	365.903
Pkp1	Plakophilin-1 OS=Mus musculus OX=10090 GN=Pkp1 PE=1 SV=1	9.01	82322	651.132	P97350	8	13.6	PKP1_MOUSE				266.757	515.639	319.535	208.708	305.474	212.205	222.653	209.378	242.963		105.413		127.2	837.129	194.008	146.307	223.184	227.515	266.073	966.298	367.31	233.563	315.937	365.875
Cap1	Adenylyl cyclase-associated protein 1 OS=Mus musculus OX=10090 GN=Cap1 PE=1 SV=4	7.32	51907.1	673.885	P40124	8	27	CAP1_MOUSE	368.583	459.063	414.875	397.719	547.773	728.729	384.722	431.563	361.076	453.33	362.759	399.572	503.924	611.236	312.082	410.864	713.25	680.441	351.549	361.834	307.42	336.313	470.572	486.124	398.837	538.633	365.538
Idh3g	Isocitrate dehydrogenase [NAD] subunit gamma 1_ mitochondrial OS=Mus musculus OX=10090 GN=Idh3g PE=1 SV=1	9.33	43184.7	1536.91	P70404	10	38.42	IDHG1_MOUSE	432.985	553.392	565.837	584.973	398.633	366.851	460.647	457.331	445.469	431.226	364.81	366.507	521.33	521.057	669.004	625.212	480.564	444.716	363.494	415.472	344.587	376.372	320.039	483.779	420.998	543.647	363.993
Aldh6a1	Methylmalonate-semialdehyde dehydrogenase [acylating]_ mitochondrial OS=Mus musculus OX=10090 GN=Aldh6a1 PE=1 SV=1	8.07	58372	709.584	Q9EQ20	11	37.57	MMSA_MOUSE	178.791	226.665	161.409	215.546	121.198	155.626		149.487	155.589	152.604	382.384	402.687	232.071	218.012	223.418	250.404	209.551	179.828	399.23	292.061	310.353	401.188	396.816	176.539	248.55	218.881	359.93
Tf	Serotransferrin OS=Mus musculus OX=10090 GN=Tf PE=1 SV=1	6.87	78890.9	728.787	Q921I1	15	31.42	TRFE_MOUSE	190.86	310.56	254.454	272.652	297.181	326.086	214.049	196.347	311.392	316.247	330.222	283.232	511.903	501.276	312.41	335.077	545.678	549.594	334.593	427.886	387.428	324.882	324.572	275.299	275.248	459.323	359.872
Pcmt1	Protein-L-isoaspartate(D-aspartate) O-methyltransferase OS=Mus musculus OX=10090 GN=Pcmt1 PE=1 SV=3	7.61	24691.5	2769.34	P23506	7	54.19	PIMT_MOUSE	449.582	433.34	352.909	149.841	359.962	424.728	371.82	501.374	449.694	445.83	282.409	498.533	344.188	402.599	404.679	407.655	396.354	385.152	338.691	384.955	363.898	326.13	352.097	361.727	424.943	390.104	353.154
Prkce	Protein kinase C epsilon type OS=Mus musculus OX=10090 GN=Prkce PE=1 SV=1	6.64	84929.4	381.308	P16054	10	20.76	KPCE_MOUSE	250.736	221.099	220.903	187.218	163.148	181.44			174.684	143.616	152.454	195.242	260.374	215.909	168.273	211.161	168.815	181.225	382.782	413.469	332.16	337.82	298.106	204.09	166.499	200.96	352.868
Atp12a	Potassium-transporting ATPase alpha chain 2 OS=Mus musculus OX=10090 GN=Atp12a PE=1 SV=3	5.93	115468	827.481	Q9Z1W8	6	5.41	AT12A_MOUSE	448.816	692.91	289.781	339.903	257.816	190.194	231.13	320.781	364.895	237.406	471.664	269.826	260.866	297.311	190.534	397.41	228.297	219.395	348.413	230.272	554.989	299.448	316.209	369.903	315.95	265.635	349.866
S100b	Protein S100-B OS=Mus musculus OX=10090 GN=S100b PE=1 SV=2	4.28	10842.1	3729.16	P50114	2	40.22	S100B_MOUSE	166.134	231.32	161.14	243.321	220.13	234.94	209.661	310.445	227.883	312.485	315.333	311.563	108.12	170.391	160.888	277.209	187.201	204.475	280.398	270.022	440.351	306.417	442.259	209.497	281.228	184.714	347.889
Rap1b	Ras-related protein Rap-1b OS=Mus musculus OX=10090 GN=Rap1b PE=1 SV=2	5.46	21052.9	11314.8	Q99JI6	10	76.09	RAP1B_MOUSE	300.532	328.531	312.358	288.365	262.373	250.457	298.473	324.932	304.613	337.238	342.259	323.425	248.461	231.63	284.768	271.181	223.901	220.595	361.464	355.43	357.346	332.265	332.074	290.436	321.823	246.756	347.716
Acot13	Acyl-coenzyme A thioesterase 13 OS=Mus musculus OX=10090 GN=Acot13 PE=1 SV=1	9.36	15297	5649.7	Q9CQR4	7	65	ACO13_MOUSE	313.866	297.737	311.997	267.233	242.044	240.642	342.484	336.709	292.92	276.438	229.672	275.555	296.802	291.558	373.216	366.181	216.756	246.622	485.321	297.356	276.979	351.411	325.688	278.92	292.296	298.522	347.351
Serinc5	Serine incorporator 5 OS=Mus musculus OX=10090 GN=Serinc5 PE=2 SV=1	7.94	53770	321.718	Q8BHJ6	3	6.29	SERC5_MOUSE	508.846	524.634	516.595	377.462	451.18	342.77	489.108	611.246	332.332	494.115	501.531	362.531	343.367	436.972	455.307	444.141	396.009	387.22	372.642	437.893	177.525	249.027	496.624	453.581	465.144	410.503	346.742
Ndufb5	NADH dehydrogenase [ubiquinone] 1 beta subcomplex subunit 5_ mitochondrial OS=Mus musculus OX=10090 GN=Ndufb5 PE=1 SV=1	9.81	21767.3	1185.71	Q9CQH3	7	35.45	NDUB5_MOUSE	147.495	140.24	167.683	156.278	106.222	911.958	811.084	94.2155	111.777	91.3273	93.822	546.213	820.06	124.133	198.118	613.89	130.948	497.187	508.007	77.2527	571.077	91.6727	485.201	271.646	291.406	397.389	346.642
Ctbp1	C-terminal-binding protein 1 OS=Mus musculus OX=10090 GN=Ctbp1 PE=1 SV=2	6.33	48200.8	623.581	O88712	9	33.56	CTBP1_MOUSE	298.761	266.582	340.849	318.174	255.119	224.158	258.901	237.901	351.602	395.11	470.068	472.039	323.049	321.687	307.028	341.736	312.318	305.481	323.249	378.113	345.124	385.887	299.318	283.94	364.27	318.55	346.338
Snap25	Synaptosomal-associated protein 25 OS=Mus musculus OX=10090 GN=Snap25 PE=1 SV=1	4.46	23543.3	8290.31	P60879	12	68.45	SNP25_MOUSE	578.327	418.137	235.99	383.375	480.52	570.208	401.819	323.037	246.453	398.109	544.412	561.393	316.656	669.607	331.328	874.441	498.882	544.872	323.065	250.026	403.046	238.546	516.139	444.426	412.537	539.298	346.164
Slc25a11	Mitochondrial 2-oxoglutarate/malate carrier protein OS=Mus musculus OX=10090 GN=Slc25a11 PE=1 SV=3	10.44	34326.1	4606.93	Q9CR62	12	50.32	M2OM_MOUSE	403.003	554.703	573.657	666.444	487.339	461.393	440.989	431.786	435.885	411.88	392.038	319.159	530.827	531.975	799.07	852.551	408.751	454.41	319.788	382.76	324	448.498	255.002	524.423	405.289	596.264	346.009
Stx1a	Syntaxin-1A OS=Mus musculus OX=10090 GN=Stx1a PE=1 SV=3	4.96	33225.6	2810.69	O35526	10	44.79	STX1A_MOUSE	489.635	382.926	328.687	356.456	359.202	456.596	336.221	367.734	346.2	353.823	391.567	365.745	508.097	476.916	385.305	465.285	520.815	508.594	362.447	260.368	319.975	350.994	430.228	395.584	360.215	477.502	344.803
Canx	Calnexin OS=Mus musculus OX=10090 GN=Canx PE=1 SV=1	4.3	67677.2	690.182	P35564	13	27.41	CALX_MOUSE	448.838	401.896	426.946	538.256	270.777	330.479	286.885	305.463	372.672	400.518	458.682	407.63	432.757	443.044	468.233	552.027	374.454	427.478	371.309	409.427	303.32	302.873	330.8	402.866	371.975	449.665	343.546
Dlst	Dihydrolipoyllysine-residue succinyltransferase component of 2-oxoglutarate dehydrogenase complex_ mitochondrial OS=Mus musculus OX=10090 GN=Dlst PE=1 SV=1	9.36	49336.8	898.74	Q9D2G2	11	46.26	ODO2_MOUSE	507.954	481.149	585.898	516.299	259.17	262.218	396.858	347.665	379.774	336.725	346.483	319.001	397.929	373.756	550.169	537.2	236.175	251.63	341.806	423.584	365.375	301.193	278.016	435.448	354.418	391.143	341.995
Dynll1	Dynein light chain 1_ cytoplasmic OS=Mus musculus OX=10090 GN=Dynll1 PE=1 SV=1	7.24	10537	13264	P63168	4	67.42	DYL1_MOUSE	319.111	354.07	343.156	342.146	285.944	288.618	304.988	298.535	316.842	299.904	388.452	376.176	378.216	292.678	355.167	357.558	318.562	305.902	341.892	345.907	355.76	370.786	293.816	322.174	330.816	334.681	341.632
Fah	Fumarylacetoacetase OS=Mus musculus OX=10090 GN=Fah PE=1 SV=2	6.79	46518.1	1148.78	P35505	14	49.16	FAAA_MOUSE	186.644	235.949	219.233	219.826	183.71	192.754	202.909	211.926	244.065	231.675	225.694	250.362	189.597	200.824	255.736	240.645	196.521	250.075	265.32	396.233	390.782	360.647	268.71	206.353	227.772	222.233	336.338
Lsamp	Limbic system-associated membrane protein OS=Mus musculus OX=10090 GN=Lsamp PE=1 SV=1	6.24	38485.4	3031.2	Q8BLK3	10	34.9	LSAMP_MOUSE	544.774	591.415	406.233	534.857	401.688	406.035	460.351	466.218	493.653	458.663	484.593	437.914	475.024	510.588	475.33	599.902	562.278	576.16	362.789	344.813	301.803	317.166	354.308	480.833	466.899	533.214	336.176
Trim23	E3 ubiquitin-protein ligase TRIM23 OS=Mus musculus OX=10090 GN=Trim23 PE=2 SV=1	6.03	65471.2	1623.69	Q8BGX0	2	11.32	TRI23_MOUSE	142.907		178.285	290.74	277.163	212.945	192.004	337.738	225.583	288.178	347.672	339.32	183.92	260.539	223.156	253.86		174.08	281.936	250.119	589.684	309.296	246.879	220.408	288.416	219.111	335.583
Slc6a11	Sodium- and chloride-dependent GABA transporter 3 OS=Mus musculus OX=10090 GN=Slc6a11 PE=1 SV=2	6.65	71386.8	727.249	P31650	5	11.64	S6A11_MOUSE	404.138	519.279	557.886	666.953	356.846	350.92	311.097	281.441	411.163	345.548	182.374	240.726	719.514	729.219	989.441	1162.14	403.901	521.522	457.043	275.025	259.462	360.889	319.7	476.004	295.391	754.29	334.424
Cat	Catalase OS=Mus musculus OX=10090 GN=Cat PE=1 SV=4	7.81	60080.6	1020.67	P24270	17	47.06	CATA_MOUSE	263.41	285.396	241.912	230.881	408.949	437.854	396.826	472.366	432.78	318.902	286.927	292.41	276.278	222.137	260.05	244.763	428.28	321.607	352.1	299.768	287.848	375.312	355.573	311.4	366.702	292.186	334.12
Tubb2b	Tubulin beta-2B chain OS=Mus musculus OX=10090 GN=Tubb2b PE=1 SV=1	4.59	50409.4	22961	Q9CWF2	23	69.44	TBB2B_MOUSE	180.406	227.431	237.454	231.953	186.479	201.466	175.705	179.095	235.701	239.773	286.07	234.887	313.016	316.358	294.362	266.317	285.114	263.156	363.822	336.275	309.985	336.72	322.623	210.865	225.205	289.72	333.885
Gpx4	Phospholipid hydroperoxide glutathione peroxidase OS=Mus musculus OX=10090 GN=Gpx4 PE=1 SV=4	8.44	22649	2821.24	O70325	9	52.28	GPX4_MOUSE	289.528	275.89	306.619	268.665	225.487	249.317	314.982	299.938	328.509	289.611	301.609	306.935	260.341	272.419	294.082	280.418	226.14	274.564	346.255	364.852	330.807	341.592	269.129	269.251	306.931	267.994	330.527
Fnbp1	Formin-binding protein 1 OS=Mus musculus OX=10090 GN=Fnbp1 PE=1 SV=2	5.37	71743.1	266.414	Q80TY0	3	5.36	FNBP1_MOUSE	257.154	362.747	300.269	344.323	244.285	273.857	333.404	248.76	275.029	260.199	293.139	282.061	314.488	259.763	226.406	236.935	268.891	261.747	439.007	333.302	299.165	298.768	281.144	297.106	282.099	261.372	330.277
Ap2a2	AP-2 complex subunit alpha-2 OS=Mus musculus OX=10090 GN=Ap2a2 PE=1 SV=2	6.53	104929	632.73	P17427	16	25.91	AP2A2_MOUSE	331.59	312.737	338.17	319.351	252.458	272.455	278.08	285.635	306.368	332.102	278.819	327.668	323.051	335.468	378.978	405.362	316.304	360.595	337.059	307.598	345.324	335.286	321.527	304.46	301.445	353.293	329.359
Dpp6	Dipeptidyl aminopeptidase-like protein 6 OS=Mus musculus OX=10090 GN=Dpp6 PE=1 SV=1	6.25	91944.9	199.214	Q9Z218	3	6.97	DPP6_MOUSE	372.951	177.064	210.383	154.215	239.973	200.619	279.526	271.927	203.076	346.468	201.348	238.309	325.568	262.254	354.352	246.929	229.45	265.226	124.82	387.112	496.394	436.526	185.706	225.868	256.776	280.63	326.112
Echs1	Enoyl-CoA hydratase_ mitochondrial OS=Mus musculus OX=10090 GN=Echs1 PE=1 SV=1	8.59	31873.6	1522.92	Q8BH95	9	46.55	ECHM_MOUSE	217.147	283.373	182.21	174.722	209.164	235.207	195.495	212.992	189.979	218.321	163.2	191.675	188.232	190.501	260.495	254.637	189.84	204.746	382.783	286.579	319.109	336.858	301.502	216.971	195.277	214.742	325.366
Amph	Amphiphysin OS=Mus musculus OX=10090 GN=Amph PE=1 SV=1	4.36	75127.3	567.354	Q7TQF7	12	20.12	AMPH_MOUSE	196.733	298.392	398.664	424.197	352.518	343.804	276.098	247.113	231.54	296.488	390.871	262.786	358.788	433.958	493.013	446.079	411.934	419.929	329.396	375.983	259.735	418.587	241.201	335.718	284.149	427.283	324.98
Tomm70	Mitochondrial import receptor subunit TOM70 OS=Mus musculus OX=10090 GN=Tomm70 PE=1 SV=2	7.39	68331.7	764.528	Q9CZW5	17	44.52	TOM70_MOUSE	411.469	326.14	525.426	446.614	442.442	430.445	350.027	266.815	363.855	362.59	311.689	294.673	385.211	343.99	611.488	633.994	477.583	410.573	344.488	294.37	281.582	390.4	309.329	430.423	324.942	477.14	324.034
Slc2a3	Solute carrier family 2_ facilitated glucose transporter member 3 OS=Mus musculus OX=10090 GN=Slc2a3 PE=1 SV=1	4.75	53992.3	470.705	P32037	6	13.59	GTR3_MOUSE	321.261	362.944	332.847	292.191	305.317	308.807	251.162	256.15	345.29	309.149	307.68	329.474	393.433	338.529	433.683	413.05	399.373	357.933	356.876	329.909	318.826	314.963	286.857	320.561	299.818	389.333	321.486
Mapk1	Mitogen-activated protein kinase 1 OS=Mus musculus OX=10090 GN=Mapk1 PE=1 SV=3	6.57	41674.9	1454.36	P63085	17	58.38	MK01_MOUSE	277.696	303.918	338.181	324.882	253.512	258.03	356.284	311.382	347.74	461.216	411.161	464.52	310.425	314.921	320.986	359.137	295.067	360.091	336.419	320.99	312.756	339.846	291.486	292.703	392.05	326.771	320.299
Gnat3	Guanine nucleotide-binding protein G(t) subunit alpha-3 OS=Mus musculus OX=10090 GN=Gnat3 PE=1 SV=2	5.5	40829.3	1470.23	Q3V3I2	5	20.62	GNAT3_MOUSE	825.23	1364.08	1277.39	688.647	537.262	749.975	1095.91	842.866	1195.11	489.062	830.725	896.252	666.456	749.899	592.056	663.705	1331.42	1539.86	208.838	490.91	227.439	417.163	256.942	907.098	891.653	923.898	320.259
Prkcb	Protein kinase C beta type OS=Mus musculus OX=10090 GN=Prkcb PE=1 SV=4	6.6	77891.5	988.312	P68404	17	31.59	KPCB_MOUSE	226.006	226.657	290.887	216.022	120.604	155.059	159.122	84.5924	233.78	221.009	393.765	303.22	414.48	377.496	293.274	274.497	448.357	404.145	240.474	437.077	399.316	302.7	212.826	205.872	232.581	368.708	318.479
Sfn	14-3-3 protein sigma OS=Mus musculus OX=10090 GN=Sfn PE=1 SV=2	4.53	27820.1	2175.82	O70456	3	11.69	1433S_MOUSE	247.383	258.257	208.152	275.581	201.827	197.333	204.81	235.763	245.208	235.814	226.185	268.929	209.555	261.661	259.916	251.438	264.837	247.527	344.576	331.801	276.006	328.647	308.587	231.422	236.118	249.156	317.924
Aldob	Fructose-bisphosphate aldolase B OS=Mus musculus OX=10090 GN=Aldob PE=1 SV=3	8.27	39963.3	903.53	Q91Y97	2	5.49	ALDOB_MOUSE	202.739	209.016	157.7	204.735	194.038	165.753	154.723	253.015	222.525	212.594	278.797	275.321	110.234	155.19	125.759	190.28	187.702	238.685	318.168	321.33	307.555	388.153	252.944	188.997	232.829	167.975	317.63
Nipsnap1	Protein NipSnap homolog 1 OS=Mus musculus OX=10090 GN=Nipsnap1 PE=1 SV=1	9.84	33591.4	1639	O55125	11	54.58	NIPS1_MOUSE	464.773	559.482	477.734	378.803	241.515	286.496	306.22	369.562	330.167	368.11	237.067	327.87	439.842	412.859	604.801	628.522	336.378	387.195	418.588	280.269	258.404	291.862	329.412	401.467	323.166	468.266	315.707
Arhgdia	Rho GDP-dissociation inhibitor 1 OS=Mus musculus OX=10090 GN=Arhgdia PE=1 SV=3	4.92	23464.5	4115.09	Q99PT1	6	57.35	GDIR1_MOUSE	296.09	292.704	230.223	280.962	273.558	293.926	235.48	211.009	225.653	283.968	280.198	207.937	133.635	169.777	225.247	296.443	305.813	286.468	287.316	329.899	401.814	247.24	300.227	277.911	240.707	236.231	313.299
Ncam2	Neural cell adhesion molecule 2 OS=Mus musculus OX=10090 GN=Ncam2 PE=1 SV=1	5.71	94002.3	138.748	O35136	2	2.39	NCAM2_MOUSE	264.902	345.035	269.277	259.291		254.146	333.809	238.132	286.574	246.257	323.781	308.237	246.636	322.996	324.48	301.612	310.814	232.639	305.367	293.648	261.088	464.426	234.891	278.53	289.465	289.863	311.884
Aldoc	Fructose-bisphosphate aldolase C OS=Mus musculus OX=10090 GN=Aldoc PE=1 SV=4	6.77	39794.1	2260.27	P05063	16	62.81	ALDOC_MOUSE	267.832	278.478	219.889	235.62	222.788	219.857	259.344	244.827	259.708	279.225	284.342	276.056	294.803	260.383	323.569	283.662	279.493	258.028	313.12	322.14	308.554	307.543	298.168	240.744	267.25	283.323	309.905
Pex5l	PEX5-related protein OS=Mus musculus OX=10090 GN=Pex5l PE=1 SV=2	5.04	63420	764.818	Q8C437	13	34.92	PEX5R_MOUSE	410.526	356.302	399.131	359.468	335.96	352.564	252.734	270.473	284.641	325.549	361.307	321.213	396.702	379.355	377.515	358.258	392.422	354.805	310.16	323.266	311.161	307.361	291.301	368.992	302.653	376.51	308.65
Fam177a1	Protein FAM177A1 OS=Mus musculus OX=10090 GN=Fam177a1 PE=1 SV=1	4.33	23749.3	4461.58	Q8BR63	6	49.76	F177A_MOUSE	389.28	382.967	325.261	397.668	358.1	379.169	362.25	382.149	343.754	373.747	443.117	376.539	279.359	341.964	294.966	370.084	372.551	370.146	335.771	256.79	302.033	286.49	355.943	372.074	380.259	338.178	307.405
Syt1	Synaptotagmin-1 OS=Mus musculus OX=10090 GN=Syt1 PE=1 SV=1	8.82	47760.2	1963.37	P46096	17	49.88	SYT1_MOUSE	387.321	322.947	414.681	417.188	352.11	348.745	250.823	249.849	371.858	324.489	408.451	416.773	744.881	730.958	591.102	652.606	589.392	635.392	259.518	267.697	318.029	385.778	305.745	373.832	337.041	657.388	307.353
Atp6v1b1	V-type proton ATPase subunit B_ kidney isoform OS=Mus musculus OX=10090 GN=Atp6v1b1 PE=1 SV=1	5.02	57189.9	1243.79	Q91YH6	8	21.25	VATB1_MOUSE	258.044	295.31	256.881	275.049	204.056	209.504							278.714	276.147	217.411	207.954	263.036	262.36	298.72	302.114	268.906	334.053	330.344	249.808	0	250.937	306.827
Aldh1b1	Aldehyde dehydrogenase X_ mitochondrial OS=Mus musculus OX=10090 GN=Aldh1b1 PE=1 SV=1	6.64	58123.3	642.039	Q9CZS1	11	31.41	AL1B1_MOUSE	147.189	155.88	166.749	172.834	109.195	111.599			99.0045		215.479	171.122	198.004	179.597	157.76	157.554	192.108	171.929	362.087	267.403	244.137	330.229	326.743	143.908	161.868	176.159	306.12
Tst	Thiosulfate sulfurtransferase OS=Mus musculus OX=10090 GN=Tst PE=1 SV=3	7.85	33694.1	1174.67	P52196	8	37.71	THTR_MOUSE	216.572	196.858	140.705	153.253	177.598	181.047	235.447	206.965	229.431	239.532	241.583	241.989	186.165	158.059	297.082	293.876	191.653	164.661	372.538	304.349	269.699	302.542	276.418	177.672	232.491	215.249	305.109
Msn	Moesin OS=Mus musculus OX=10090 GN=Msn PE=1 SV=3	6.21	67881.2	1290.56	P26041	22	46.27	MOES_MOUSE	273.892	302.669	204.306	208.985	348.34	286.559	319.487	345.66	278.887	312.936	350.512	343.024	249.387	240.242	245.752	302.532	336.034	257.499	288.423	299.811	337.041	284.666	302.178	270.792	325.084	271.908	302.424
Rasa3	Ras GTPase-activating protein 3 OS=Mus musculus OX=10090 GN=Rasa3 PE=1 SV=2	7.03	97242	227.45	Q60790	4	5.04	RASA3_MOUSE	269.02	508.432	624.242	347.946	209.999	195.691	1205.19	1342.31	537.435	1031.23	566.542	462.927	432.033	339.202	333.528	348.548	164.788	173.746	316.129	250.312	237.499	353.858	339.393	359.222	857.605	298.641	299.438
Ppp2r1a	Serine/threonine-protein phosphatase 2A 65 kDa regulatory subunit A alpha isoform OS=Mus musculus OX=10090 GN=Ppp2r1a PE=1 SV=3	4.82	66121.1	475.242	Q76MZ3	15	32.26	2AAA_MOUSE	463.835	464.721	455.668	434.152	492.185	264.038	351.588	260.681	502.808	293.03	329.894	300.384	496.605	549.037	246.995	427.14	312.07	516.67	300.231	273.73	262.234	296.385	363.457	429.1	339.731	424.753	299.207
Ndufs3	NADH dehydrogenase [ubiquinone] iron-sulfur protein 3_ mitochondrial OS=Mus musculus OX=10090 GN=Ndufs3 PE=1 SV=2	6.81	30320.4	2294.74	Q9DCT2	6	33.84	NDUS3_MOUSE	470.106	471.492	533.554	490.688	403.871	403.709	311.828	332.925	374.712	335.076	305.906	267.96	386.17	439.426	637.905	652.733	369.939	312.796	319.733	300.203	289.851	302.247	277.404	462.237	321.401	466.495	297.888
Pdia3	Protein disulfide-isomerase A3 OS=Mus musculus OX=10090 GN=Pdia3 PE=1 SV=2	5.83	57134.7	573.643	P27773	13	33.07	PDIA3_MOUSE	272.341	266.15	277.808	238.813	223.532	218.139	196.632	191.903	252.547	213.757	202.422	281.02	254.755	224.972	235.501	270.181	288.242	272.946	330.505	355.136	289.575	287.067	224.215	249.464	223.047	257.766	297.3
Stxbp6	Syntaxin-binding protein 6 OS=Mus musculus OX=10090 GN=Stxbp6 PE=1 SV=1	9.72	23956.2	1335.79	Q8R3T5	6	35.24	STXB6_MOUSE	194.737	169.449	302.2	252.272	191.549	173.755	258.981	289.386	306.779	319.763	295.39	272.126	174.337	230.351	281.669	251.635	175.277	223.183	359.473	286.484	282.465	273.059	284.291	213.994	290.404	222.742	297.154
Pafah1b1	Platelet-activating factor acetylhydrolase IB subunit beta OS=Mus musculus OX=10090 GN=Pafah1b1 PE=1 SV=2	7.04	47240.4	1046.62	P63005	15	52.2	LIS1_MOUSE	255.473	311.263	310.856	272.451	303.999	251.896	212.64	250.171	244.047	218.918	257.103	262.132	363.714	363.141	259.937	301.696	410.78	445.958	283.103	381.022	289.752	309.458	202.8	284.323	240.835	357.538	293.227
Ap2m1	AP-2 complex subunit mu OS=Mus musculus OX=10090 GN=Ap2m1 PE=1 SV=1	10.07	49996.9	883.12	P84091	13	40.23	AP2M1_MOUSE	293.673	304.56	309.234	299.473	262.037	271.272	264.14	227.325	275.569	255.418	288.119	258.95	347.621	372	374.541	362.252	329.015	337.563	302.149	276.134	281.226	317.431	261.937	290.041	261.587	353.832	287.775
Tpi1	Triosephosphate isomerase OS=Mus musculus OX=10090 GN=Tpi1 PE=1 SV=5	7.1	27054.8	3455.9	P17751	11	72.29	TPIS_MOUSE	202.057	245.56	208.309	236.726	268.576	222.342	219.095	254.408	294.415	260.717	285.687	275.976	261.881	247.217	250.631	310.641	251.409	258.722	273.044	268.755	304.99	241.809	327.951	230.595	265.05	263.417	283.31
Nckap1	Nck-associated protein 1 OS=Mus musculus OX=10090 GN=Nckap1 PE=1 SV=2	6.2	130096	189.261	P28660	2	2.04	NCKP1_MOUSE	359.598	298.744	372.517	224.958	329.443	257.133	299.658	245.73	387.392	384.64	321.592	284.393	276.082	301.16	455.444	304.998	287.124	328.379	271.835	274.325	253.374	305.168	308.959	307.065	320.567	325.531	282.732
Gnb4	Guanine nucleotide-binding protein subunit beta-4 OS=Mus musculus OX=10090 GN=Gnb4 PE=1 SV=4	5.73	38120.4	5772.62	P29387	12	66.47	GBB4_MOUSE	204.529	246.547	214.007	238.766	226.38	188.625	246.825	234	251.066	242.937	253.907	249.636	274.569	252.251	217.85	213.933	194.077	204.326	301.647	284.943	317.142	279.814	227.8	219.809	246.395	226.168	282.269
Ppp1cb	Serine/threonine-protein phosphatase PP1-beta catalytic subunit OS=Mus musculus OX=10090 GN=Ppp1cb PE=1 SV=3	5.79	37985.3	1568.18	P62141	12	57.19	PP1B_MOUSE	210.582	243.734	268.757	275.197	227.033	239.963	203.376	213.888	281.628	243.918	326.632	235.217	240.134	249.345	258.811	277.256	289.24	263.282	321.144	329.318	276.991	253.932	214.302	244.211	250.777	263.011	279.137
Baiap2	Brain-specific angiogenesis inhibitor 1-associated protein 2 OS=Mus musculus OX=10090 GN=Baiap2 PE=1 SV=2	9.47	59465.1	398.615	Q8BKX1	6	20	BAIP2_MOUSE	225.096	303.087	220.724	208.365	232.255	239.242	217.653	204.299	224.305	213.007	198.963	179.075	233.385	222.094	217.957	217.518	197.712	190.333	332.527	232.567	233.435	288.899	301.361	238.128	206.217	213.167	277.758
Rab2a	Ras-related protein Rab-2A OS=Mus musculus OX=10090 GN=Rab2a PE=1 SV=1	6.11	23718.6	4299.1	P53994	9	61.32	RAB2A_MOUSE	258.044	272.109	282.468	204.82	188.647	210.102	238.489	237.573	242.833	294.504	256.753	263.415	308.106	297.81	277.541	315.102	210.074	243.601	326.786	299.839	301.317	203.285	250.314	236.032	255.595	275.372	276.308
Dlg4	Disks large homolog 4 OS=Mus musculus OX=10090 GN=Dlg4 PE=1 SV=1	5.49	80814.6	440.872	Q62108	6	14.23	DLG4_MOUSE	251.226	272.667	313.916	325.157	228.025	207.05	211.137	220.405	277.232	246.125	228.899	214.867	280.96	300.588	334.896	344.587	273.919	278.792	245.787	293.198	250.985	282.909	282.218	266.34	233.111	302.29	271.02
Rida	2-iminobutanoate/2-iminopropanoate deaminase OS=Mus musculus OX=10090 GN=Rida PE=1 SV=3	9.13	14312.5	9204.5	P52760	7	85.19	RIDA_MOUSE	232.368	227.079	173.356	170.288	184.01	157.002	347.042	357.006	378.063	379.506	408.904	381.909	171.861	163.611	222.132	245.405	149.51	147.406	274.134	303.502	317.494	232.371	216.759	190.684	375.405	183.321	268.852
Gpd1	Glycerol-3-phosphate dehydrogenase [NAD(+)]_ cytoplasmic OS=Mus musculus OX=10090 GN=Gpd1 PE=1 SV=3	6.83	38200.1	2738.76	P13707	16	72.78	GPDA_MOUSE	210.674	206.908	258.11	245.723	181.096	260.45	170.01	151.275	250.206	230.938	289.163	276.63	339.959	334.618	232.367	199.144	290.77	251.606	232.47	314.901	261.925	236.495	263.04	227.16	228.037	274.744	261.766
Ube2d3	Ubiquitin-conjugating enzyme E2 D3 OS=Mus musculus OX=10090 GN=Ube2d3 PE=1 SV=1	7.83	16915.3	4065.17	P61079	4	40.82	UB2D3_MOUSE	175.256	183.81	158.148	172.627	182.878	168.039	206.422	256.212	210.382	267.278	352.124	389.495	184.043	166.142	239.868	275.427	188.433	226.415	222.094	257.564	293.001	256.554	273.554	173.46	280.319	213.388	260.553
Pdcd6ip	Programmed cell death 6-interacting protein OS=Mus musculus OX=10090 GN=Pdcd6ip PE=1 SV=3	6.12	96594.6	229.136	Q9WU78	2	3.22	PDC6I_MOUSE	228.788	228.269		221.529					220.032	277.555	302.605	236.151	320.242	162.09	282.237	237.763	245.233	298.32	270.022	251.333	267.202	289.024	216.104	226.195	259.086	257.647	258.737
Dpysl3	Dihydropyrimidinase-related protein 3 OS=Mus musculus OX=10090 GN=Dpysl3 PE=1 SV=1	6.06	62335.6	4691.48	Q62188	18	50	DPYL3_MOUSE	174.9	186.996	162.776	174.131	128.771	125.944	112.438	109.958	152.783	127.989	281.005	274.689	362.679	347.105	221.32	217.715	349.328	363.703	228.22	306.787	323.048	219.918	215.171	158.92	176.477	310.308	258.629
Mtatp8	ATP synthase protein 8 OS=Mus musculus OX=10090 GN=Mtatp8 PE=1 SV=1	10.58	7766.3	6448.81	P03930	2	28.36	ATP8_MOUSE	237.499	220.104	364.489	316.401	196.131	227.036	219.18	385.631	247.614	255.325	207.465	185.61	256.051	234.024	304.931	336.766	224.271	213.676	208.328	246.846	228.96	393.019	188.075	260.277	250.137	261.62	253.046
Opalin	Opalin OS=Mus musculus OX=10090 GN=Opalin PE=1 SV=1	4.64	15947	3034.57	Q7M750	3	39.86	OPALI_MOUSE	376.844	440.172	344.619	355.336	409.679	422.305	400.202	596.305	364.293	395.286	424.942	427.574	318.083	420.971	394.632	460.433	353.239	391.848	324.437	227.409	183.8	291.548	236.744	391.493	434.767	389.868	252.788
Gna11	Guanine nucleotide-binding protein subunit alpha-11 OS=Mus musculus OX=10090 GN=Gna11 PE=1 SV=1	5.62	42309.4	1612.28	P21278	14	52.09	GNA11_MOUSE	313.516	295.853	264.918	268.254	244.08	187.089	288.773	279.776	269.652	276.303	262.713	255.768	247.174	236.1	248.821	253.538	232.741	241.389	282.236	265.842	238.494	253.686	208.056	262.285	272.164	243.294	249.663
Atp5mf	ATP synthase subunit f_ mitochondrial OS=Mus musculus OX=10090 GN=Atp5mf PE=1 SV=3	10.39	10401.3	2627.28	P56135	2	26.14	ATPK_MOUSE	314.245	417.549	427.062	356.852	175.044	248.138	234.014	316.391	323.469	269.355	191.24	196.312	344.242	383.24	413.28	490.833	202.682	272.735	279.764	289.471	256.716	244.474	174.547	323.148	255.13	351.169	248.994
Ndufa8	NADH dehydrogenase [ubiquinone] 1 alpha subcomplex subunit 8 OS=Mus musculus OX=10090 GN=Ndufa8 PE=1 SV=3	8.48	20448.3	2986.52	Q9DCJ5	7	52.91	NDUA8_MOUSE	401.441	404.735	327.736	301.69	354.696	264.241	281.142	311.963	269.617	342.243	261.678	246.199	303.795	298.655	524.151	530.325	280.859	352.889	264.657	256.759	236.661	291.857	190.925	342.423	285.474	381.779	248.172
Ndufa4	Cytochrome c oxidase subunit NDUFA4 OS=Mus musculus OX=10090 GN=Ndufa4 PE=1 SV=2	10.04	9326.81	4740.29	Q62425	4	48.78	NDUA4_MOUSE	374.551	373.635	383.037	411.628	303.979	306.922	310.037	309.365	331.592	310.867	274.643	284.095	333.972	315.747	472.163	471.2	267.79	266.768	218.212	214.506	269.248	279.349	256.681	358.959	303.433	354.607	247.599
Cd59a	CD59A glycoprotein OS=Mus musculus OX=10090 GN=Cd59a PE=2 SV=1	7.34	14332.4	1697.67	O55186	2	24.39	CD59A_MOUSE	145.623	127.513	164.781	132.272	143.129	148.089	151.596	119.359	201.759	149.965	171.358	144.429	176.719	160.694	161.553	116.161	175.544	163.026	274.943	291.333	248.852	219.434	198.58	143.568	156.411	158.949	246.628
Rab7a	Ras-related protein Rab-7a OS=Mus musculus OX=10090 GN=Rab7a PE=1 SV=2	6.57	23774.9	4300.45	P51150	11	68.12	RAB7A_MOUSE	232.771	229.907	179.157	220.669	205.963	194.664	153.93	155.271	167.958	186.053	167.633	179.374	205.08	263.077	255.989	245.742	224.449	186.631	243.833	311.039	209.474	237.772	228.775	210.522	168.37	230.162	246.179
Sdhb	Succinate dehydrogenase [ubiquinone] iron-sulfur subunit_ mitochondrial OS=Mus musculus OX=10090 GN=Sdhb PE=1 SV=1	8.72	32612.4	1388.97	Q9CQA3	12	62.77	SDHB_MOUSE	304.962	318.047	357.334	290.266	320.302	323.654	254.779	299.571	262.03	290.568	278.391	320.719	294.71	313.463	432.743	376.1	257.374	348.496	243.784	261.033	235.043	210.214	280.303	319.094	284.343	337.148	246.075
Hsp90b1	Endoplasmin OS=Mus musculus OX=10090 GN=Hsp90b1 PE=1 SV=2	4.55	92761.1	361.679	P08113	6	8.1	ENPL_MOUSE	220.546	218.299	212.117	194.505	230.787	188.693	213.679	202.886	249.064	222.654	230.004	199.473	219.451	241.01	183.7	228.137	234.359	232.444	262.762	279.348	257.733	237.314	191.538	210.824	219.627	223.184	245.739
Serpinb1a	Leukocyte elastase inhibitor A OS=Mus musculus OX=10090 GN=Serpinb1a PE=1 SV=1	5.82	42746.1	885.121	Q9D154	12	38.79	ILEUA_MOUSE	230.621	253.708	232.637	231.395	196.593	209.573	216.384	210.501	193.697	198.091	226.634	204.46	180.012	190.204	273.871	214.859	196.153	227.902	239.131	268.861	288.753	215.706	211.266	225.754	208.295	213.834	244.743
Phb	Prohibitin OS=Mus musculus OX=10090 GN=Phb PE=1 SV=1	5.44	29877.1	3823.42	P67778	13	68.75	PHB_MOUSE	376.52	379.679	423.882	359.895	246.106	308.445	274.213	298.181	311.091	295.537	217.062	273.892	346.848	309.851	509.58	511.339	268.704	298.058	246.242	290.872	203.924	229.689	251.893	349.088	278.329	374.063	244.524
Acly	ATP-citrate synthase OS=Mus musculus OX=10090 GN=Acly PE=1 SV=1	7.15	120641	289.474	Q91V92	6	7.61	ACLY_MOUSE	220.091	215.249	262.375	289.202		168.154					243.524	244.178	357.465	375.579	234.069	203.966	307.794	318.948	258.584	284.672	239.806	230.86	201.449	231.014	243.851	299.637	243.074
Abr	Active breakpoint cluster region-related protein OS=Mus musculus OX=10090 GN=Abr PE=1 SV=1	6.16	98237.3	237.642	Q5SSL4	4	5.47	ABR_MOUSE	278.21	254.351	258.746	199.068	189.932	174.272	268.478	264.776	258.05	229.198	207.808	212.413	267.557	181.294	236.468	249.849	179.043	201.154	295.656	187.189	195.805	289.089	247.112	225.763	240.121	219.228	242.97
Rab1A	Ras-related protein Rab-1A OS=Mus musculus OX=10090 GN=Rab1A PE=1 SV=3	5.86	22905.9	6785.27	P62821	9	56.1	RAB1A_MOUSE	236.783	238.809	224.554	187.932	163.639	154.55	185.093	154.347	201.349	189.103	196.791	173.073	226.829	216.812	238.922	224.519	184.608	165.259	249.966	266.259	224.469	250.099	223.475	201.045	183.293	209.491	242.854
Bphl	Valacyclovir hydrolase OS=Mus musculus OX=10090 GN=Bphl PE=1 SV=1	9.27	33079.1	1218.8	Q8R164	12	52.92	BPHL_MOUSE	193.23	194.323	213.489	182.361	190.66	187.614	160.284	157.899	192.234	179.223	166.704	179.273	223.979	209.006	204.508	236.317	204.724	208.215	265.834	219.657	218.88	260.179	240.561	193.613	172.603	214.458	241.022
Cend1	Cell cycle exit and neuronal differentiation protein 1 OS=Mus musculus OX=10090 GN=Cend1 PE=1 SV=1	9.72	15044	6100.28	Q9JKC6	3	44.97	CEND_MOUSE	449.594	386.386	336.486	411.395	238.378	327.879	170.709	226.473	196.136	205.357	219.206	240.501	289.387	317.442	454.517	401.464	368.584	271.953	258.044	241.91	226.782	252.63	209.888	358.353	209.73	350.558	237.851
Syp	Synaptophysin OS=Mus musculus OX=10090 GN=Syp PE=1 SV=2	4.63	34309.8	1434.87	Q62277	4	14.33	SYPH_MOUSE	264.911	303.663	377.705	253.83	225.883	193.62	211.37	189.072	331.138	269.012	220	294.159	448.857	411.926	580.99	406.135	380.419	474.347	192.804	202.159	176.791	354.345	256.748	269.935	252.458	450.446	236.57
Nipsnap2	Protein NipSnap homolog 2 OS=Mus musculus OX=10090 GN=Nipsnap2 PE=1 SV=1	9.62	33103.9	433.837	O55126	5	23.49	NIPS2_MOUSE	264.032	246.421	322.547	274.584	267.406	197.125	275.866	275.344	273.473	270.086	217.175	67.9839	254.081	280.893	397.403	351.121	192.891	213.459	295.781	241.248	144.932	243.853	250.814	262.019	229.988	281.641	235.325
Ctsd	Cathepsin D OS=Mus musculus OX=10090 GN=Ctsd PE=1 SV=1	6.8	45410.1	878.93	P18242	10	38.29	CATD_MOUSE	291.86	289.291	234.981	226.87	220.6	223.136	240.602	261.488	236.422	254.2	370.826	329.959	135.848	134.45	252.492	278.441	188.993	172.114	281.639	245.163	245.823	198.735	201.147	247.789	282.249	193.723	234.501
Dctn2	Dynactin subunit 2 OS=Mus musculus OX=10090 GN=Dctn2 PE=1 SV=3	4.97	44231	1113.15	Q99KJ8	11	41.04	DCTN2_MOUSE	214.739	231.299	194.849	203.837	240.977	279.517	236.064	190.44	216.021	236.421	234.66	237.714	275.107	281.195	230.425	217.745	336.454	280.643	257.646	232.737	238.906	194.506	233.099	227.536	225.22	270.261	231.379
Cct5	T-complex protein 1 subunit epsilon OS=Mus musculus OX=10090 GN=Cct5 PE=1 SV=1	5.65	60080.5	265.793	P80316	2	8.5	TCPE_MOUSE	213.275	214.393	204.34	213.743	174.352	182.391	201.884	170.881	167.273	172.849	272.806	234.998	218.213	265.712	196.154	210.806	264.406	212.87	234.797	261.793	293.15	167.593	195.481	200.416	203.448	228.027	230.563
Rab5a	Ras-related protein Rab-5A OS=Mus musculus OX=10090 GN=Rab5a PE=1 SV=1	8.25	23826.8	3353.31	Q9CQD1	9	56.28	RAB5A_MOUSE	233.067	212.584	207.344	168.769	324.708	231.016	189.804	222.662	238.923	200.208	200.815	190.322	176.038	152.282	199.069	158.84	274.493	150.048	231.821	195.318	227.449	224.318	270.62	229.581	207.122	185.128	229.905
H4c1	Histone H4 OS=Mus musculus OX=10090 GN=H4c1 PE=1 SV=2	11.89	11367.4	7823.69	P62806	7	58.25	H4_MOUSE	119.805	117.437	75.2145	75.0058	135.251	161.661	63.6844	74.3024	49.9359	55.7396	43.5608	34.7634	171.68	186.098	234.777	243.543	261.839	231.128	76.3657	386.195	400.187	141.198	140.749	114.062	53.6644	221.511	228.939
Snap91	Clathrin coat assembly protein AP180 OS=Mus musculus OX=10090 GN=Snap91 PE=1 SV=1	4.53	92136.7	169.602	Q61548	2	3	AP180_MOUSE	223.691	266.144	235.031	193.21	170.381	218.731	216.857	225.728	221.713	232.712	250.798	210.242	291.755	271.142	346.534	298.048	191.215	177.126	285.303	226.922	220.599	212.94	196.198	217.865	226.342	262.636	228.392
Tagln3	Transgelin-3 OS=Mus musculus OX=10090 GN=Tagln3 PE=1 SV=1	7.19	22641.8	3024.37	Q9R1Q8	11	72.36	TAGL3_MOUSE	164.042	217.574	228.638	207.542	125.888	119.542	161.653	156.763	204.855	168.576	344.749	294.391	116.477	104.53	215.999	220.19	172.732	178.195	245.839	251.926	228.615	210.383	204.238	177.204	221.831	168.021	228.2
Dhrs1	Dehydrogenase/reductase SDR family member 1 OS=Mus musculus OX=10090 GN=Dhrs1 PE=1 SV=1	8.36	34518.6	584.693	Q99L04	4	15.97	DHRS1_MOUSE	370.176	199.41	258.482	186.778	339.325	249.329	193.81	242.503	298.89	241.114	244.035	202.906	216.996	207.657	143.538	190.697	162.108	181.411	186.948	207.936	254.989	227.376	262.574	267.25	237.21	183.734	227.965
Hadha	Trifunctional enzyme subunit alpha_ mitochondrial OS=Mus musculus OX=10090 GN=Hadha PE=1 SV=1	9.62	83354.3	229.305	Q8BMS1	3	7.08	ECHA_MOUSE	292.196	258.184	347.887	199.771	183.581	203.148	310.193	167.102	237.009	209.151	264.968	261.833	193.965	225.36	332.307	291.356	183.215	169.07	297.227	242.559	175.405	217.091	187.624	247.461	241.709	232.546	223.981
Prdx3	Thioredoxin-dependent peroxide reductase_ mitochondrial OS=Mus musculus OX=10090 GN=Prdx3 PE=1 SV=1	7.39	28355.2	1696.16	P20108	8	46.3	PRDX3_MOUSE	239.401	222.82	263.251	235.368	292.266	279.67	229.226	255.184	201.158	170.443	184.987	229.781	189.393	200.778	223.765	281.403	260.766	203.769	189.292	187.064	174.19	183.163	384.09	255.462	211.797	226.646	223.56
Rab14	Ras-related protein Rab-14 OS=Mus musculus OX=10090 GN=Rab14 PE=1 SV=3	5.82	24125.1	3436.15	Q91V41	12	76.74	RAB14_MOUSE	360.594	248.545	474.241	343.613	191.36	244.719	195.535	194.729	222.773	211.719	210.638	212.274	267.553	287.049	257.522	249.898	227.644	321.038	240.283	263.585	223.004	179.568	209.348	310.512	207.945	268.451	223.158
Atp6v1h	V-type proton ATPase subunit H OS=Mus musculus OX=10090 GN=Atp6v1h PE=1 SV=1	6.2	56311.3	276.358	Q8BVE3	5	13.66	VATH_MOUSE	176.507	195.607	205.183	177.696	178.982	97.0946			130.541	152.905	263.282	232.284	272.698	263.248	203.892	219.675	237.329	220.32	220.736	197.352	200.403	247.22	243.642	171.845	194.753	236.194	221.87
Gja1	Gap junction alpha-1 protein OS=Mus musculus OX=10090 GN=Gja1 PE=1 SV=2	8.93	43517.7	571.628	P23242	5	20.94	CXA1_MOUSE	208.807	229.631	211.496	226.27	253.71	138.801	149.856	189.778	300.574	217.715	156.886	145.59	290.686	394.12	383.795	400.388	163.922	125.515	182.943	322.187	310.179	145.85	138.852	211.452	193.4	293.071	220.002
Rufy3	Protein RUFY3 OS=Mus musculus OX=10090 GN=Rufy3 PE=1 SV=1	5.2	53292.3	596.107	Q9D394	11	29.21	RUFY3_MOUSE	156.078	173.378	217.582	178.79	149.819	129.797	130.068	134.866	151.552	156.233	169.652	140.919	266.39	268.42	202.095	183.412	209.431	222.871	222.708	211.142	232.83	221.85	210.449	167.574	147.215	225.436	219.796
Dlg2	Disks large homolog 2 OS=Mus musculus OX=10090 GN=Dlg2 PE=1 SV=2	5.82	95336.6	272.358	Q91XM9	7	12.21	DLG2_MOUSE	192.954	203.866	219.297	218.3	156.916	172.494	172.494	192.195	208.666	212.297	241.692	270.193	208.211	219.901	245.915	243.504	219.159	220.939	214.313	262.957	202.04	195.728	211.377	193.971	216.256	226.272	217.283
Asah1	Acid ceramidase OS=Mus musculus OX=10090 GN=Asah1 PE=1 SV=1	8.56	45068.8	609.095	Q9WV54	9	27.66	ASAH1_MOUSE	218.897	234.567	238.717	213.44	373.782	186.553	223.461	210.759	232.48	207.301	262.956	207.16	177.329	176.904	210.828	192.954	281.472	360.524	227.414	271.788	216.508	176.388	192.117	244.326	224.02	233.335	216.843
Camk2g	Calcium/calmodulin-dependent protein kinase type II subunit gamma OS=Mus musculus OX=10090 GN=Camk2g PE=1 SV=1	7.32	60291.3	1788.2	Q923T9	14	41.97	KCC2G_MOUSE	226.099	189.613	201.897	189.411	182.245	188.911	114.097	110.487	149.944	161.05	199.156	192.681	279.754	299.594	271.215	228.729	308.745	309.14	210.151	241.162	211.901	201.841	217.019	196.363	154.569	282.863	216.415
Pacsin2	Protein kinase C and casein kinase substrate in neurons protein 2 OS=Mus musculus OX=10090 GN=Pacsin2 PE=1 SV=1	4.92	56175.1	220.883	Q9WVE8	4	9.47	PACN2_MOUSE	182.499	165.944		139.087	166.264	144.425	141.265	160.062	158.035	109.612	114.915	129.796	156.449	175.791	169.388	211.729	135.923	141.729	197.769	218.934	201.859	253.179	201.707	159.644	135.614	165.168	214.689
Gna13	Guanine nucleotide-binding protein subunit alpha-13 OS=Mus musculus OX=10090 GN=Gna13 PE=1 SV=1	8.26	44396.9	1946.88	P27601	15	54.64	GNA13_MOUSE	259.2	246.101	216.116	232.969	234.507	248.493	228.905	269.162	169.257	133.25	302.89	268.63	230.454	236.6	272.562	226.71	253.366	208.564	276.242	273.887	229.544	154.914	134.78	239.564	228.683	238.043	213.873
Auh	Methylglutaconyl-CoA hydratase_ mitochondrial OS=Mus musculus OX=10090 GN=Auh PE=1 SV=1	10.09	33680.2	1095.37	Q9JLZ3	7	36.31	AUHM_MOUSE	310.533	299.857	343.557	274.087	226	255.465	260.613	287.076	216.762	235.938	166.888	247.754	284.347	305.848	371.519	403.774	278.616	241.74	237.655	215.391	202.64	196.37	215.943	284.916	235.838	314.307	213.6
Epn2	Epsin-2 OS=Mus musculus OX=10090 GN=Epn2 PE=1 SV=1	8.39	63642.9	217.586	Q8CHU3	3	6.55	EPN2_MOUSE	190.028	247.855	224.127	207.536	213.567	182.341	214.969	204.285	212.171	213.249	232.251	211.022	160.88	182.771	217.331	214.121	183.316	153.929	226.868	256.312	204.624	196.42	183.474	210.909	214.658	185.391	213.54
Lynx1	Ly-6/neurotoxin-like protein 1 OS=Mus musculus OX=10090 GN=Lynx1 PE=1 SV=1	8.13	13405.5	2701.77	P0DP60	3	31.03	LYNX1_MOUSE	239.524	299.762	288.601	266.316	229.258	202.918	222.707	217.433	238.346	231.1	264.105	222.471	221.009	239.323	219.109	224.543	215.469	194.076	241.85	224.01	207.568	195.25	196.368	254.396	232.694	218.921	213.009
Actr3	Actin-related protein 3 OS=Mus musculus OX=10090 GN=Actr3 PE=1 SV=3	5.53	47813.4	591.824	Q99JY9	10	35.41	ARP3_MOUSE	165.306	192.54	197.327	187.013	135.931	135.497	110.392	140.3	157.248	120.891	155.351	177.247	219.286	228.44	236.79	230.645	243.396	262.12	214.525	237.092	214.566	194.925	199.391	168.936	143.571	236.78	212.1
Atp6v0a1	V-type proton ATPase 116 kDa subunit a1 OS=Mus musculus OX=10090 GN=Atp6v0a1 PE=1 SV=3	6.32	97265.5	245.588	Q9Z1G4	4	7.03	VPP1_MOUSE	293.801	186.011	285.4	230.762	281.959	251.392			219.6	189.674	198.393	223.64	452.525	417.095	459.236	428.142	356.862	350.438	184.786	168.53	215.732	267.17	215.538	254.887	207.827	410.716	210.351
Hspa2	Heat shock-related 70 kDa protein 2 OS=Mus musculus OX=10090 GN=Hspa2 PE=1 SV=2	5.35	69926.9	2810.58	P17156	11	36.81	HSP72_MOUSE	361.951	327.648	358.719	317.519	348.15	324.507							459.879	408.232	391.041	406.447	497.004	473.123	178.587	223.703	210.936	243.562	194.468	339.749	0	439.288	210.251
Mpp2	MAGUK p55 subfamily member 2 OS=Mus musculus OX=10090 GN=Mpp2 PE=1 SV=1	6.03	61840.3	502.181	Q9WV34	11	27.72	MPP2_MOUSE	319.356	293.004	352.163	220.638	328.694	305.774	316.028	329.557	299.128	202.555	268.375	267.453	335.701	236.537	242.242	267.057	343.372	384.146	258.756	173.191	222.139	177.414	216.817	303.271	280.516	301.509	209.663
Cct2	T-complex protein 1 subunit beta OS=Mus musculus OX=10090 GN=Cct2 PE=1 SV=4	5.98	57819.5	481.417	P80314	8	23.93	TCPB_MOUSE	155.453	149.399	179.363	166.336	141.915	132.311	240.379	139.213	174.667	169.299	208.446	227.413	157.993	185.995	151.009	127.442	202.128	194.526	220.129	191.814	181.002	229.521	216.338	154.129	193.236	169.849	207.761
Add1	Alpha-adducin OS=Mus musculus OX=10090 GN=Add1 PE=1 SV=2	5.54	81045.8	646.511	Q9QYC0	8	21.63	ADDA_MOUSE	291.535	339.722	296.926	294.063	236.116	244.198	201.851	217.641	228.366	200.389	282.157	262.976	310.376	366.861	314.067	272.638	323.615	346.497	242.847	209.504	223.955	207.077	155.323	283.76	232.23	322.342	207.741
Rab5c	Ras-related protein Rab-5C OS=Mus musculus OX=10090 GN=Rab5c PE=1 SV=2	8.58	23640.7	4471.41	P35278	10	61.57	RAB5C_MOUSE	237.039	208.72	215.171	166.844	163.282	183.75	198.3	187.014	187.946	149.515	160.548	167.827	171.351	177.14	186.22	186.534	207.357	203.18	224.972	201.947	210.076	222.071	175.375	195.801	175.192	188.63	206.888
Cox6a1	Cytochrome c oxidase subunit 6A1_ mitochondrial OS=Mus musculus OX=10090 GN=Cox6a1 PE=1 SV=2	10.42	12352.2	1849.19	P43024	3	55.86	CX6A1_MOUSE	279.641	375.915	431.79	323.352	253.321	306.571	167.825	307.748	199.89	365.621	207.84	226.486	241.662	318.208	282.345	520.25	193.921	247.945	168.418	178.682	222.892	230.445	228.622	328.432	245.902	300.722	205.812
Cacybp	Calcyclin-binding protein OS=Mus musculus OX=10090 GN=Cacybp PE=1 SV=1	8.14	26624.3	845.98	Q9CXW3	6	45.85	CYBP_MOUSE	152.471	119.764	188.887	169.996	116.305	128.777	122.747	171.938	163.948	154.26	231.467	200.969	122.876	118.628	213.085	175.813	101.824	92.5458	221.039	222.657	213.321	221.709	142.352	146.033	174.221	137.462	204.216
Aspa	Aspartoacylase OS=Mus musculus OX=10090 GN=Aspa PE=1 SV=2	6.15	35800.9	1107.71	Q8R3P0	12	62.5	ACY2_MOUSE	204.823	219.374	206.16	207.347	233.439	198.713	174.207	208.167	148.656	168.444	231.5	211.425	180.659	159.301	177.34	185.999	203.337	246.3	185.469	209.642	226.711	210.447	185.657	211.643	190.4	192.156	203.585
Map2k4	Dual specificity mitogen-activated protein kinase kinase 4 OS=Mus musculus OX=10090 GN=Map2k4 PE=1 SV=2	8.07	44569.9	882.551	P47809	10	35.52	MP2K4_MOUSE	207.659	224.822	250.795	230.215	145.078	181.356	210.202	221.127	249.993	277.002	214.342	269.641	209.7	163.819	189.25	235.071	180.688	156.986	226.157	203.887	158.45	214.811	213.588	206.654	240.385	189.252	203.379
Cox7a2	Cytochrome c oxidase subunit 7A2_ mitochondrial OS=Mus musculus OX=10090 GN=Cox7a2 PE=1 SV=2	10.87	9290.91	9837.04	P48771	2	27.71	CX7A2_MOUSE	308.389	334.041	346.425	332.872	319.076	337.148	223.447	209.715	290.691	246.667	226.243	213.436	300.855	288.504	353.484	311.66	307.992	293.341	201.864	193.634	195.215	203.42	217.053	329.658	235.033	309.306	202.237
Fermt2	Fermitin family homolog 2 OS=Mus musculus OX=10090 GN=Fermt2 PE=1 SV=1	6.28	78484.9	277.498	Q8CIB5	4	8.09	FERM2_MOUSE	179.827	174.347	171.384	159.669	138.188	126.838	210.166		191.05	194.927	253.061	157.288	173.289	197.198	169.001	157.665	182.767	162.643	227.33	200.364	138.138	240.289	202.725	158.375	201.299	173.761	201.769
Septin5	Septin-5 OS=Mus musculus OX=10090 GN=Septin5 PE=1 SV=2	6.24	43204.3	988.594	Q9Z2Q6	11	34.15	SEPT5_MOUSE	221.652	240.697	223.989	206.039	263.668	237.882	143.013	152.804	185.36	171.737	282.21	272.14	396.36	373.717	310.548	281.473	384.95	434.611	215.986	168.971	145.699	255.487	216.602	232.321	201.211	363.61	200.549
Calr	Calreticulin OS=Mus musculus OX=10090 GN=Calr PE=1 SV=1	4.14	48165.7	385.298	P14211	4	20.67	CALR_MOUSE	182.266	159.938	214.793	156.553	146.109	149.938	102.129	163.163	182.311	175.603	124.696	176.98	210.668	164.794	138.057	185.854	164.433	157.941	177.199	258.662	181.519	210.85	172.756	168.266	154.147	170.291	200.197
Stx4	Syntaxin-4 OS=Mus musculus OX=10090 GN=Stx4 PE=1 SV=1	5.79	34279.1	658.674	P70452	6	33.89	STX4_MOUSE	179.23	200.234	171.627	147.348	172.83	167.953	177.526	168.041	191.128	175.311	159.942	188.954	131.524	136.354	120.289	169.376	160.683	164.389	192.153	204.052	220.313	202.092	167.214	173.204	176.817	147.102	197.165
Wars1	Tryptophan--tRNA ligase_ cytoplasmic OS=Mus musculus OX=10090 GN=Wars1 PE=1 SV=2	6.48	54928.3	238.075	P32921	2	6.86	SYWC_MOUSE	209.306	177.322	115.43	165.017	137.935	138.487		100.851	102.78	150.586	202.136	215.111	149.727	168.879	109.511	112.586	202.287	166.772	156.717	251.336	247.741	159.749	167.853	157.249	154.293	151.627	196.679
Hdac11	Histone deacetylase 11 OS=Mus musculus OX=10090 GN=Hdac11 PE=1 SV=1	6.74	39385.3	452.96	Q91WA3	5	21.9	HDA11_MOUSE	99.8477	126.603	108.306	103.508	117.043	130.969	124.209	118.172	134.372	138.053	135.454	140.924	100.534	85.3997	144.728	123.973	118.023	128.298	200.83	188.631	185.319	207.55	198.175	114.379	131.864	116.826	196.101
Tubb1	Tubulin beta-1 chain OS=Mus musculus OX=10090 GN=Tubb1 PE=1 SV=1	4.78	51125.4	1388.89	A2AQ07	4	13.75	TBB1_MOUSE	161.276	200.615	145.12	181.426	107.498	146.634	208.498	231.441	238.039	215.054	207.793	249.539	124.742	130.717	131.504	175.519	130.193	82.1097	212.382	168.351	195.634	206.888	196.421	157.095	225.06	129.131	195.935
Napb	Beta-soluble NSF attachment protein OS=Mus musculus OX=10090 GN=Napb PE=1 SV=2	5.18	33899.2	2698.19	P28663	14	73.15	SNAB_MOUSE	153.364	200.362	205.065	188.584	158.376	154.102	90.2837	102.643	179.942	142.752	194.414	202.066	358.992	322.103	251.351	244.519	257.154	233.282	190.944	191.329	175.508	226.76	191.145	176.642	152.017	277.9	195.137
Prph	Peripherin OS=Mus musculus OX=10090 GN=Prph PE=1 SV=2	5.26	54381.7	518.428	P15331	9	23.58	PERI_MOUSE	52.4442	79.7837	12.7665	22.6495	66.0027	58.0285							237.039	245.368	65.7848	85.4791	191.679	180.632	75.642	234.803	295.725	208.694	150.965	48.6125	0	167.664	193.166
Dstn	Destrin OS=Mus musculus OX=10090 GN=Dstn PE=1 SV=3	7.99	18863.8	2936.42	Q9R0P5	11	70.3	DEST_MOUSE	174.091	148.388	163.063	148.885	71.3957	113.93	105.158	121.53	120.791	138.998	194.39	173.698	157.723	132.849	187.953	192.074	100.444	192.55	155.607	247.222	242.438	173.141	143.785	136.625	142.427	160.599	192.439
Atp5f1d	ATP synthase subunit delta_ mitochondrial OS=Mus musculus OX=10090 GN=Atp5f1d PE=1 SV=1	4.8	17600.1	3481.52	Q9D3D9	4	48.81	ATPD_MOUSE	551.305	427.772	363.342	462.042	379.593	486.432	526.182	331.266	229.658	286.477	248.921	330.776	302.344	389.402	270.725	621.126	387.575	451.717	165.1	164.898	202.744	142.937	276.343	445.081	325.547	403.815	190.405
Mtch2	Mitochondrial carrier homolog 2 OS=Mus musculus OX=10090 GN=Mtch2 PE=1 SV=1	8.2	34126.5	639.236	Q791V5	9	39.27	MTCH2_MOUSE	236.981	261.911	309.113	253.123	132.469	198.971	201.069	216.49	214.369	259.544	147.093	192.734	268.966	244.052	418.444	349.854	157.327	199.519	236.97	178.586	195.182	177.29	162.416	232.095	205.217	273.027	190.089
Actn1	Alpha-actinin-1 OS=Mus musculus OX=10090 GN=Actn1 PE=1 SV=1	5.07	103696	747.277	Q7TPR4	3	3.59	ACTN1_MOUSE					198.425		223.945	279.711			150.06		236.567	161.978	148.456	179.594	185.74	190.272	177.549	170.955			219.779	198.425	217.905	183.768	189.428
Ehd4	EH domain-containing protein 4 OS=Mus musculus OX=10090 GN=Ehd4 PE=1 SV=1	6.35	61708.8	1011.99	Q9EQP2	16	40.11	EHD4_MOUSE	227.725	180.312	153.84	141.967	166.935	154.225	190.213	231.172	224.542	208.234	133.914	166.433	111.865	112.99	171.633	163.664	118.982	112.655	208.627	194.363	171.572	163.68	204.15	170.834	192.418	131.965	188.478
Ywhab	14-3-3 protein beta/alpha OS=Mus musculus OX=10090 GN=Ywhab PE=1 SV=3	4.57	28200.5	3041.4	Q9CQV8	10	52.85	1433B_MOUSE	190.873	210.131	232.901	229.927	157.552	170.242	190.338	166.275	214.009	190.068	212.051	211.718	250.872	234.968	193.3	232.555	228.959	198.091	209.07	200.832	186.459	167.574	175.985	198.604	197.41	223.124	187.984
Uchl1	Ubiquitin carboxyl-terminal hydrolase isozyme L1 OS=Mus musculus OX=10090 GN=Uchl1 PE=1 SV=1	4.97	25180.5	1046.66	Q9R0P9	5	42.6	UCHL1_MOUSE	181.232	148.769	168.05	157.865	107.005	154.51	184.33	187.437	210.816	229.828	232.637	229.882	180.593	188.999	120.042	189.723	147.049	186.894	139.156	194.716	225.055	178.288	200.203	152.905	212.488	168.883	187.484
Mapk3	Mitogen-activated protein kinase 3 OS=Mus musculus OX=10090 GN=Mapk3 PE=1 SV=5	6.18	43408.7	1171.56	Q63844	9	33.95	MK03_MOUSE	165.698	175.59	153.555	167.903	98.2266	127.559	141.719	172.236	148.125	161.193	190.304	193.138	151.6	150.753	174.405	150.721	159.923	156.26	202.999	218.487	193.288	169.384	150.97	148.088	167.786	157.277	187.026
Bdh1	D-beta-hydroxybutyrate dehydrogenase_ mitochondrial OS=Mus musculus OX=10090 GN=Bdh1 PE=1 SV=2	9.34	38641.3	1176.08	Q80XN0	9	37.61	BDH_MOUSE	253.11	255.136	266.172	244.607	236.499	228.42	178.772	161.414	186.361	177.691	154.933	166.014	254.761	241.35	338.22	327.933	217.466	223.536	184.475	188.121	178.504	185.246	177.365	247.324	170.864	267.211	182.742
Dnajb2	DnaJ homolog subfamily B member 2 OS=Mus musculus OX=10090 GN=Dnajb2 PE=1 SV=3	5.55	35650.4	384.311	Q9QYI5	3	12.65	DNJB2_MOUSE	226.397	201.35	220.883	128.01	162.593	176.853	176.762	234.512	171.45	235.209	130.769	190.629	173.688	137.285	143.117	174.011	179.9	208.019	171.07	156.757	256.025	204.118	121.141	186.014	189.888	169.337	181.822
Hprt1	Hypoxanthine-guanine phosphoribosyltransferase OS=Mus musculus OX=10090 GN=Hprt1 PE=1 SV=3	6.26	24798.5	2604.41	P00493	11	70.18	HPRT_MOUSE	126.44	174.965	99.6366	114.311	48.4694	37.8544					282.748	230.833	196.165	206.361	78.6777	75.2615	191.985	197.577	128.545	255.877	248.791	150.299	123.518	100.279	256.79	157.671	181.406
Aldh4a1	Delta-1-pyrroline-5-carboxylate dehydrogenase_ mitochondrial OS=Mus musculus OX=10090 GN=Aldh4a1 PE=1 SV=3	8.25	62296.9	255.43	Q8CHT0	3	8.36	AL4A1_MOUSE		142.752	152.856	84.3721		135.007						103.945	197.22	134.284	167.322	171.965	164.488		200.504	173.403	169.526	179.856	183.206	128.747	103.945	167.056	181.299
Slc4a4	Electrogenic sodium bicarbonate cotransporter 1 OS=Mus musculus OX=10090 GN=Slc4a4 PE=1 SV=2	6.42	122396	189.324	O88343	3	3.15	S4A4_MOUSE		192.432	222.151	181.27									310.378	295.444	289.474	311.54	215.859		191.083	181.777		159.363	192.664	198.618	0	284.539	181.222
Uqcrb	Cytochrome b-c1 complex subunit 7 OS=Mus musculus OX=10090 GN=Uqcrb PE=1 SV=3	9.61	13527.5	4323.1	Q9D855	5	61.26	QCR7_MOUSE	252.292	245.869	265.69	261.696	240.682	217.361	222.338	251.466	234.154	233.455	183.082	194.875	210.839	236.285	287.695	356.713	162.724	186.938	171.42	142.591	172.988	163.442	245.911	247.265	219.895	240.199	179.271
Ndufa12	NADH dehydrogenase [ubiquinone] 1 alpha subcomplex subunit 12 OS=Mus musculus OX=10090 GN=Ndufa12 PE=1 SV=2	9.77	17143.5	3597.77	Q7TMF3	5	62.07	NDUAC_MOUSE	221.615	188.011	218.313	231.29	154.55	145.829	171.693	225.072	192.86	212.245	163.488	198.525	156.819	164.972	222.12	251.211	108.737	130.525	209.626	129.585	186.072	208.87	159.496	193.268	193.98	172.398	178.73
Letm1	Mitochondrial proton/calcium exchanger protein OS=Mus musculus OX=10090 GN=Letm1 PE=1 SV=1	6.14	83673.1	250.136	Q9Z2I0	4	5.56	LETM1_MOUSE	209.216	199.902	211.495	191.513	186.206	170.994	196.873	214.928	188.86	158.992	167.552	176.74	228.511	205.114	218.233	221.89	192.854	244.883	163.949	217.663	168.308	148.974	191.582	194.888	183.991	218.581	178.095
Gdap1	Ganglioside-induced differentiation-associated protein 1 OS=Mus musculus OX=10090 GN=Gdap1 PE=1 SV=1	8.51	41538.9	921.941	O88741	8	37.15	GDAP1_MOUSE	195.147	205.815	210.511	248.684	153.672	171.007	180.044	153.408	175.831	195.656	126.732	127.268	283.109	239.302	269.677	349.334	179.759	175.099	199.64	144.287	199.066	179.201	164.415	197.473	159.823	249.38	177.322
Mtmr2	Myotubularin-related protein 2 OS=Mus musculus OX=10090 GN=Mtmr2 PE=1 SV=3	6.89	73802.5	204.685	Q9Z2D1	2	3.27	MTMR2_MOUSE	158.615	235.293	157.607	231.151	145.624	162.214	145.836	133.699	165.229	188.999	222.615	154.374	148.492	154.597	199.015	192.984	130.899	120.355		142.482	179.822		207.457	181.751	168.459	157.724	176.587
Ndufs8	NADH dehydrogenase [ubiquinone] iron-sulfur protein 8_ mitochondrial OS=Mus musculus OX=10090 GN=Ndufs8 PE=1 SV=1	5.85	24494.6	1552.84	Q8K3J1	6	30.66	NDUS8_MOUSE	254.439	253.641	284.51	299.399	171.789	204.966	184.408	207.541	212.284	150.235	195.191	149.679	213.888	258.158	344.864	315.023	156.235	197.843	173.052	192.158	160.222	187.84	168.86	244.791	183.223	247.668	176.427
Ndufb9	NADH dehydrogenase [ubiquinone] 1 beta subcomplex subunit 9 OS=Mus musculus OX=10090 GN=Ndufb9 PE=1 SV=3	7.75	22269.3	1037.77	Q9CQJ8	9	60.89	NDUB9_MOUSE	178.186	207.338	248.946	222.405	183.742	190.925	153.282	182.244	159.225	174.385	133.592	150.513	195.168	196.006	255.522	261.077	191.548	161.855	191.87	172.447	167.368	161.314	185.672	205.257	158.873	210.196	175.734
Negr1	Neuronal growth regulator 1 OS=Mus musculus OX=10090 GN=Negr1 PE=1 SV=1	6.12	38584.5	838.117	Q80Z24	4	39.66	NEGR1_MOUSE	264.085	192.723	241.939	309.228	325.917	128.992	236.702	228.923	255.473	200.875	161.063	166.874	146.341	155.363	158.388	190.252	178.347	159.297	140.598	239.892	194.674	176.298	125.311	243.814	208.318	164.665	175.355
Cct3	T-complex protein 1 subunit gamma OS=Mus musculus OX=10090 GN=Cct3 PE=1 SV=1	6.29	61200.4	315.483	P80318	7	18.17	TCPG_MOUSE	169.531	127.71	160.117	129.463	115.359	104.365	142.002	124.817	146.509	152.69	161.286	125.251	169.49	187.887	177.441	129.846	143.067	131.598	188.713	181.951	176.529	175.484	153.656	134.424	142.092	156.555	175.266
Alcam	CD166 antigen OS=Mus musculus OX=10090 GN=Alcam PE=1 SV=3	5.78	65776.5	205.3	Q61490	2	5.15	CD166_MOUSE	138.686	148.328	152.514	122.933	148.913	146.209	147.455	118.99	148.948	162.817	127.243	127.804	161.657	136.229	142.883	179.097	117.736	133.404	206.048	155.019	163.059	198.021	150.488	142.93	138.876	145.168	174.527
Fn3k	Fructosamine-3-kinase OS=Mus musculus OX=10090 GN=Fn3k PE=1 SV=1	8.53	35260.2	308.206	Q9ER35	2	10.03	FN3K_MOUSE	155.788	163.845	123.608	160.926	101.294	130.76	173.933	178.714	161.563	139.258	171.094	159.531	112.794	131.202	169.869	162.955	125.454	120.38	190.572	167.29	167.707	183.578	154.766	139.37	164.016	137.109	172.783
Arl8b	ADP-ribosylation factor-like protein 8B OS=Mus musculus OX=10090 GN=Arl8b PE=1 SV=1	8.6	21767.2	1423.56	Q9CQW2	6	37.1	ARL8B_MOUSE	174.351	215.878	176.439	167.793	141.31	147.241	154.059	172.044	170.887	175.109	185.127	164.648	199.719	141.374	212.362	179.001	166.77	181.688	162.714	191.814	149.83	198.998	155.661	170.502	170.312	180.152	171.803
Ndufs7	NADH dehydrogenase [ubiquinone] iron-sulfur protein 7_ mitochondrial OS=Mus musculus OX=10090 GN=Ndufs7 PE=1 SV=1	10.29	24968.1	2563.32	Q9DC70	4	23.21	NDUS7_MOUSE	191.899	152.449	143.544	248.608	174.65	129.065	196.296	140.598	135.508	146.127	160.306	160.391	127.243	203.597	193.389	206.565	141.513	152.188	160.438	138.035	174.118	168.25	212.919	173.369	156.538	170.749	170.752
Ldha	L-lactate dehydrogenase A chain OS=Mus musculus OX=10090 GN=Ldha PE=1 SV=3	7.68	36840.8	1768.89	P06151	11	50	LDHA_MOUSE	101.066	129.927	128.226	107.567	62.2608	79.0435	68.1204	37.5655	133.431	122.232	188.562	210.869	248.51	241.708	109.304	122.577	202.173	228.809	169.67	214.412	191.612	143.889	130.879	101.348	126.797	192.18	170.092
Dnajc5	DnaJ homolog subfamily C member 5 OS=Mus musculus OX=10090 GN=Dnajc5 PE=1 SV=1	4.75	22899.1	1104.79	P60904	4	37.37	DNJC5_MOUSE	129.317	154.692	137.121	134.645	113.253	133.131	110.04	117.915	117.394	136.577	131.223	145.597	130.441	174.446	171.561	184.042	175.184	159.028	180.026	176.086	154.876	179.9	156.943	133.693	126.458	165.783	169.566
Lamp1	Lysosome-associated membrane glycoprotein 1 OS=Mus musculus OX=10090 GN=Lamp1 PE=1 SV=2	8.44	44321.4	378.74	P11438	2	5.67	LAMP1_MOUSE	100.036	314.701	298.335	221.599	192.42	198.296	154.176	144.777	132.248		165.35	163.444		271.462	264.469	298.499	523.531	193.554	124.95	215.222	261.23	130.631	115.186	220.898	151.999	310.303	169.444
Ppt1	Palmitoyl-protein thioesterase 1 OS=Mus musculus OX=10090 GN=Ppt1 PE=1 SV=2	7.95	35060.5	436.493	O88531	5	20.59	PPT1_MOUSE	146.557	178.785	146.411	149.334	177.249	150.593	178.609	177.319	182.224	171.224	248.593	211.631	119.118	105.926	150.056	159.318	118.564	130.93	181.673	170.811	168.239	155.105	171.318	158.155	194.933	130.652	169.429
	Ig gamma-2A chain C region secreted form OS=Mus musculus OX=10090 PE=1 SV=1	8.21	37109.2	287.02	P01864	2	9.85	GCAB_MOUSE	89.1847		216.612	156.578	200.394	105.558	238.925	327.484	271.314	260.533	101.844	68.9175	143.399	264.045	224.715	191.146	162.149	131.885	75.2305	138.497	131.131	255.391	245.726	153.665	211.503	186.223	169.195
Pgam1	Phosphoglycerate mutase 1 OS=Mus musculus OX=10090 GN=Pgam1 PE=1 SV=3	6.82	28946.1	1145.82	Q9DBJ1	7	36.22	PGAM1_MOUSE	150.444	144.229	163.141	149.767	98.3334	164.585	172.738	130.605	198.845	169.845	180.671	179.996	159.337	126.159	172.43	162.053	185.197	198.82	183.26	163.249	203.076	140.031	155.536	145.083	172.117	167.333	169.03
Src	Neuronal proto-oncogene tyrosine-protein kinase Src OS=Mus musculus OX=10090 GN=Src PE=1 SV=5	7.19	60404.2	341.72	P05480	5	9.35	SRC_MOUSE	148.162	204.735	154.453	185.649	155.964	170.343	153.943	189.041	180.803	199.945	159.304	143.779	175.787	140.272	180.598	173.798	114.182	141.419	199.48	146.623	158.24	157.88	181.47	169.884	171.136	154.343	168.739
Napa	Alpha-soluble NSF attachment protein OS=Mus musculus OX=10090 GN=Napa PE=1 SV=1	5.16	33645.9	927.932	Q9DB05	12	66.1	SNAA_MOUSE	148.75	139.904	179.359	150.155	129.726	138.394	113.585	109.703	143.599	150.748	171.473	180.148	203.191	208.963	203.402	185.713	164.481	194.741	153.015	180.497	178.819	179.404	146.083	147.715	144.876	193.415	167.564
Ntm	Neurotrimin OS=Mus musculus OX=10090 GN=Ntm PE=1 SV=2	7.74	38554.8	973.789	Q99PJ0	5	31.1	NTRI_MOUSE	181.374	168.216	194.845	170.684	138.624	192.311	175.097	93.7226	166.009	162.525	193.292	161.649	255.115	272.898	238.405	231.901	238.21	269.417	180.515	170.654	147.691	142.564	195.528	174.342	158.716	250.991	167.39
Plekhb1	Pleckstrin homology domain-containing family B member 1 OS=Mus musculus OX=10090 GN=Plekhb1 PE=1 SV=1	6.61	27739.3	957.851	Q9QYE9	4	25.51	PKHB1_MOUSE	135.46	151.259	153.984	149.326	184.487	160.581	151.174	210.669	162.965	152.028	156.136	150.345	184.103	199.859	152.988	176.111	157.393	122.444	181.619	170.705	181.758	154.502	132.2	155.849	163.886	165.483	164.157
Prkcd	Protein kinase C delta type OS=Mus musculus OX=10090 GN=Prkcd PE=1 SV=3	7.12	78859	322.743	P28867	5	10.39	KPCD_MOUSE		103.182		106.393							153.117	101.666	121.857	128.42	129.402	139.919	117.235	125.357	167.887	192.79	164.013	134.914	160.404	104.787	127.391	127.032	164.002
Rab5b	Ras-related protein Rab-5B OS=Mus musculus OX=10090 GN=Rab5b PE=1 SV=1	8.24	23935	2575.9	P61021	8	56.28	RAB5B_MOUSE	170.668	150.07	154.838	129.966	182.528	163.775	102.937	152.734	133.463	139.464	138.095	119.503	159.188	153.67	147.242	146.589	195.015	214.746	171.476	164.895	147.02	161.885	168.25	158.641	131.033	169.408	162.705
P4hb	Protein disulfide-isomerase OS=Mus musculus OX=10090 GN=P4hb PE=1 SV=2	4.58	57457.7	327.735	P09103	3	6.88	PDIA1_MOUSE	218.531	155.748	136.328	146.48	133.007	149.492	115.551	119.428	147.479	203.37	144.229	175.276	118.119	106.479	215.971	159.467	125.405	118.608	144.346	140.747	203.681	176.671	141.132	156.598	150.889	140.675	161.316
Clec2l	C-type lectin domain family 2 member L OS=Mus musculus OX=10090 GN=Clec2l PE=1 SV=1	6.98	24109.4	583.829	P0C7M9	9	52.61	CLC2L_MOUSE	106.608	144.355	146.674	102.423	95.0936	91.4969	146.854	126.434	146.807	110.14	158.964	140.106	156.173	144.748	162.623	151.418	95.1293	102.614	177.513	194.653	167.588	127.991	132.745	114.442	138.218	135.451	160.098
Cst3	Cystatin-C OS=Mus musculus OX=10090 GN=Cst3 PE=1 SV=2	9.3	15759	2343.13	P21460	5	42.14	CYTC_MOUSE	124.829	141.324	121.466	141.749	138.629	153.46	144.141	170.345	126.599	132.312	200.059	178.776	96.111	105.469	154.527	156.886	150.184	153.412	167.589	163.96	154.461	163.877	149.407	136.909	158.706	136.098	159.859
Add3	Gamma-adducin OS=Mus musculus OX=10090 GN=Add3 PE=1 SV=2	5.58	79119.4	146.945	Q9QYB5	2	2.55	ADDG_MOUSE	157.24	234.556	202.818	171.521	201.535	193.763			169.402	171.306	217.413	171.761	170.205	148.894	205.822	258.897	282.544	187.731	158.875					193.572	182.47	209.015	158.875
Paics	Multifunctional protein ADE2 OS=Mus musculus OX=10090 GN=Paics PE=1 SV=4	6.98	47747.5	432.54	Q9DCL9	7	20.71	PUR6_MOUSE		117.476	167.943	133.565	156.805	135.876	210.098	188.551	138.292	134.436	173.566	171.441	127.783	159.599	150.914	107.519	150.628	129.063	157.422	188.728	136.533	160.008	149.408	142.333	169.397	137.584	158.42
Aldh7a1	Alpha-aminoadipic semialdehyde dehydrogenase OS=Mus musculus OX=10090 GN=Aldh7a1 PE=1 SV=4	7.23	59374.8	515.611	Q9DBF1	7	20.22	AL7A1_MOUSE		100.563	150.88	117.946							181.194	152.432	207.507	233.726	78.1821	91.023	192.075	203.935	133.781	210.307	170.053	141.435	133.413	123.13	166.813	167.741	157.798
Anxa6	Annexin A6 OS=Mus musculus OX=10090 GN=Anxa6 PE=1 SV=3	5.18	76341.7	231.007	P14824	4	6.39	ANXA6_MOUSE													136.089	101.71	153.236		171.121	166.432	178.127	137	141.532	179.646	146.823	0	0	145.717	156.626
Lancl2	LanC-like protein 2 OS=Mus musculus OX=10090 GN=Lancl2 PE=1 SV=1	6.97	51518.7	495.057	Q9JJK2	5	14.44	LANC2_MOUSE	128.447	110.396	158.325	140.901	121.179	129.321	132.916	143.71	141.034	113.464	126.551	138.056	169.938	162.477	136.042	165.457	192.94	162.378	150.583	125.978	178.349	192.087	134.382	131.428	132.622	164.872	156.276
Cct4	T-complex protein 1 subunit delta OS=Mus musculus OX=10090 GN=Cct4 PE=1 SV=3	8.01	58579.7	264.867	P80315	7	19.11	TCPD_MOUSE	114.945	110.391	125.511	109.348	104.087	99.8959		116.38	137.481	124.258	124.233	136.178	143.691	132.715	115.978	119.147	127.89	130.24	167.643	141.147	149.413	179.449	138.036	110.696	127.706	128.277	155.137
Ndufa13	NADH dehydrogenase [ubiquinone] 1 alpha subcomplex subunit 13 OS=Mus musculus OX=10090 GN=Ndufa13 PE=1 SV=3	9.88	16859.7	2112.73	Q9ERS2	7	64.58	NDUAD_MOUSE	183.699	211.72	203.001	193.181	211.151	178.654	167.696	140.268	204.144	159.298	134.149	148.007	221.778	213.305	296.412	322.049	181.511	176.437	157.099	178.457	154.427	131.33	154.297	196.901	158.927	235.249	155.122
Fabp5	Fatty acid-binding protein 5 OS=Mus musculus OX=10090 GN=Fabp5 PE=1 SV=3	6.16	15479.6	3577.35	Q05816	6	63.7	FABP5_MOUSE	98.006	116.244	86.2438	111.518	240.555	216.275	144.229	157.134	106.173	151.048	144.553	162.993	83.0068	143.469	83.4087	122.639	264.411	142.414	94.436	109.068	118.156	109.063	344.536	144.807	144.355	139.891	155.052
Gnai3	Guanine nucleotide-binding protein G(i) subunit alpha-3 OS=Mus musculus OX=10090 GN=Gnai3 PE=1 SV=3	5.37	41108.5	7109.14	Q9DC51	12	40.4	GNAI3_MOUSE	126.823	160.316	145.448	125.931	119.321	113.514	115.644	112.002	125.762	129.195	123.545	122.85	97.4854	82.7513	119.479	104.884	116.884	131.562	179.14	184.279	131.782	139.949	135.469	131.892	121.5	108.841	154.124
Dync1li2	Cytoplasmic dynein 1 light intermediate chain 2 OS=Mus musculus OX=10090 GN=Dync1li2 PE=1 SV=2	5.87	54503.7	389.321	Q6PDL0	5	14.84	DC1L2_MOUSE	142.335	117.852	129.575	118.924	120.412	137.094	119.485	113.721	95.1952	117.75	109.141	145.44	148.767	140.299	137.151	125.994	173.195	159.702	165.864	159.835	139.153	174.18	129.785	127.699	116.789	147.518	153.763
Kcnj10	ATP-sensitive inward rectifier potassium channel 10 OS=Mus musculus OX=10090 GN=Kcnj10 PE=1 SV=1	8.37	42717.2	500.95	Q9JM63	3	11.61	KCJ10_MOUSE	129.954	119.502	118.789	134.392	119.851	110.719	114.517	112.999	133.149	123.226	94.054	111.768	146.838	141.198	156.346	143.899		85.9261	167.609	172.12	152.397	134.601	141.626	122.201	114.952	134.841	153.671
Camk2d	Calcium/calmodulin-dependent protein kinase type II subunit delta OS=Mus musculus OX=10090 GN=Camk2d PE=1 SV=1	6.88	56996.8	1713.1	Q6PHZ2	11	28.26	KCC2D_MOUSE	139.825	124.754	158.209	144.108	121.314	141.418	93.0187	101.502	130.378	135.749	172.137	166.828	231.452	213.331	165.962	143.634	227.343	196.165	165.508	153.384	132.529	150.593	151.863	138.271	133.269	196.315	150.775
Cct7	T-complex protein 1 subunit eta OS=Mus musculus OX=10090 GN=Cct7 PE=1 SV=1	7.79	60165.5	178.218	P80313	2	5.15	TCPH_MOUSE	137.24	114.147	153.277	129.574	113.782	129.96		120.537		113.037	136.839	144.072	156.553	154.693	118.327		135.277	106.189	144.331	192.127	154.409	129.802	133.17	129.663	128.621	134.208	150.768
H1-4	Histone H1.4 OS=Mus musculus OX=10090 GN=H1-4 PE=1 SV=2	11.85	21977.3	797.879	P43274	3	14.61	H14_MOUSE		78.9721			103.429	97.3298	74.4594	90.918	50.4914	72.4733	72.5206		98.5787	122.901	145.032	151.311	146.877	156.466	111.311	259.244	211.403	106.575	64.5886	93.2435	72.1725	136.861	150.624
Samm50	Sorting and assembly machinery component 50 homolog OS=Mus musculus OX=10090 GN=Samm50 PE=1 SV=1	6.38	52263.2	503.24	Q8BGH2	8	25.16	SAM50_MOUSE	178.477	258.739	243.303	229.483	143.257	128.158	153.712	138.06	152.818	192.261	138.416	110.815	182.494	198.237	304.412	304.89	146.518	134.936	158.691	143.501	159.954	152.458	133.459	196.903	147.68	211.914	149.613
Pde8a	High affinity cAMP-specific and IBMX-insensitive 3'_5'-cyclic phosphodiesterase 8A OS=Mus musculus OX=10090 GN=Pde8a PE=1 SV=1	5.46	94312.1	164.194	O88502	2	4.25	PDE8A_MOUSE		239.261	187.786		189.96	186.407			196.402	202.967	215.152	241.518		142.699	198.867		197.501	155.423	137.636			160.372	149.58	200.854	214.01	173.623	149.196
Ppp1cc	Serine/threonine-protein phosphatase PP1-gamma catalytic subunit OS=Mus musculus OX=10090 GN=Ppp1cc PE=1 SV=1	6.13	37725.2	1398.89	P63087	11	42.41	PP1G_MOUSE	104.305	115.943	135.759	124.135	107.965	128.332	117.344	109.51	119.011	110.267	148.524	120.289	119.62	124.785	123.447	116.026	113.128	139.417	166.775	181.957	153.937	136.169	105.794	119.406	120.824	122.737	148.927
Arg1	Arginase-1 OS=Mus musculus OX=10090 GN=Arg1 PE=1 SV=1	6.6	34979	393.967	Q61176	2	5.88	ARGI1_MOUSE	89.8092		65.5407	59.0279		105.92	88.8079	109.621		100.966	102.446	73.3775	66.3064					53.5125		63.6704	179.846		199.672	80.0743	95.0436	59.9095	147.73
Actr2	Actin-related protein 2 OS=Mus musculus OX=10090 GN=Actr2 PE=1 SV=1	6.33	45046	346.428	P61161	4	12.18	ARP2_MOUSE	141.385	164.766	135.102	126.471		188.682	119.318	109.27	148.083	162.677	150.078	148.524	174.189	177.186	125.783	108.939	217.349	168.754	146.918	149.281	149.829	144.835	147.128	151.281	139.659	162.033	147.598
Fth1	Ferritin heavy chain OS=Mus musculus OX=10090 GN=Fth1 PE=1 SV=2	5.49	21237.7	448.471	P09528	3	18.13	FRIH_MOUSE	106.715			74.3075		44.4786				113.771	111.507	88.41		67.1139		107.204	84.913	45.8861	192.04	156.392	95.4693	144.991		75.1669	104.563	76.2793	147.223
Agpat4	1-acyl-sn-glycerol-3-phosphate acyltransferase delta OS=Mus musculus OX=10090 GN=Agpat4 PE=1 SV=1	8.34	44665.9	359.739	Q8K4X7	3	8.47	PLCD_MOUSE	111.602	137.083	123.229	129.065	106.143	109.263	107.036		123.293		118.26	110.224	96.7755	115.277	101.981	103.415	105.591	110.694	118.266	118.695	179.337	160.109	148.148	119.398	114.703	105.622	144.911
Gng7	Guanine nucleotide-binding protein G(I)/G(S)/G(O) subunit gamma-7 OS=Mus musculus OX=10090 GN=Gng7 PE=1 SV=2	8.87	7593.75	11138.9	Q61016	4	57.35	GBG7_MOUSE	118.032	158.001	113.567	124.617	120.533	82.188	121.136	104.715	137.989	118.337	129.844	146.549	107.774	142.281	99.0216	120.694	132.711	100.645	154.035	172.777	151.088	125.108	112.208	119.49	126.428	117.188	143.043
Kras	GTPase KRas OS=Mus musculus OX=10090 GN=Kras PE=1 SV=1	6.4	21941	2619.74	P32883	8	61.38	RASK_MOUSE	132.209	109.235	119.406	88.4183	83.8516	96.7439	89.9975	98.5676	113.469	103.685	93.5587	72.4159	104.753	106.343	84.8186	93.5363	95.3096	89.035	152.51	141.347	147.419	137.078	126.949	104.977	95.2822	95.6325	141.061
Phyhip	Phytanoyl-CoA hydroxylase-interacting protein OS=Mus musculus OX=10090 GN=Phyhip PE=1 SV=1	6.59	38124.9	1194.17	Q8K0S0	9	39.09	PHYIP_MOUSE	155.116	161.214	160.371	151.25	132.736	143.935	224.719	252.033	209.792	236.478	263.073	234.891	169.456	163.945	189.339	155.302	158.035	140.887	172.378	105.764	109.573	143.272	163.349	150.77	236.831	162.827	138.867
Cox6c	Cytochrome c oxidase subunit 6C OS=Mus musculus OX=10090 GN=Cox6c PE=1 SV=3	10.72	8469.03	4976.19	Q9CPQ1	6	61.84	COX6C_MOUSE	243.002	193.853	175.111	208.381	121.111	210.138	177.734	198.818	136.992	191.942	128.346	128.403	163.346	166.086	231.224	198.381	115.186	188.294	134.5	145.657	143.028	132.657	138.337	191.933	160.373	177.086	138.836
Ndufb10	NADH dehydrogenase [ubiquinone] 1 beta subcomplex subunit 10 OS=Mus musculus OX=10090 GN=Ndufb10 PE=1 SV=3	8.08	21309	4007.66	Q9DCS9	7	58.52	NDUBA_MOUSE	213.013	209.383	248.301	235.134	171.468	181.153	167.297	157.146	181.153	162.805	147.398	137.298	209.92	201.929	294.532	290.636	182.744	153.793	137.874	156.013	144.334	138.235	116.413	209.742	158.85	222.259	138.574
Ly6h	Lymphocyte antigen 6H OS=Mus musculus OX=10090 GN=Ly6h PE=1 SV=2	7.4	15296.4	2697.12	Q9WUC3	3	22.3	LY6H_MOUSE	145.367	212.18	162.461	198.162	151.862	192.28	138.728	150.916	169.709	130.259	148.693	172.315	186.359	196.14	152.897	182.806	245.273	236.819	164.556	139.746	102.762	145.357	130.13	177.052	151.77	200.049	136.51
Rab1b	Ras-related protein Rab-1B OS=Mus musculus OX=10090 GN=Rab1b PE=1 SV=1	5.4	22358.3	4981.39	Q9D1G1	8	54.73	RAB1B_MOUSE	145.058	124.366	133.283	127.756	108.593	113.469	137.113	108.277	134.867	117.74	112.21	98.4946	152.799	147.883	143.513	136.957	123.519	102.05	146.848	133.76	131.444	139.869	128.037	125.421	118.117	134.454	135.992
Ppp3ca	Serine/threonine-protein phosphatase 2B catalytic subunit alpha isoform OS=Mus musculus OX=10090 GN=Ppp3ca PE=1 SV=1	5.5	59328.2	474.513	P63328	5	11.71	PP2BA_MOUSE	191.368	148.924	140	112.799	124.436	107.824	148.693		121.665	131.134	122.254	167.819	137.696	188.71	125.256	133.165	110.734	142.041	137.255	152.071	138.948	119.186	130.032	137.559	138.313	139.6	135.498
Rab11a	Ras-related protein Rab-11A OS=Mus musculus OX=10090 GN=Rab11a PE=1 SV=3	6.15	24507.6	778.457	P62492	6	37.5	RB11A_MOUSE							127.601	91.2745	98.5612	93.4788	99.4323	91.7344							106.977	122.347	136.206	139.082	166.164	0	100.347	0	134.155
Gstm5	Glutathione S-transferase Mu 5 OS=Mus musculus OX=10090 GN=Gstm5 PE=1 SV=1	7.01	27034.2	1702.19	P48774	9	47.77	GSTM5_MOUSE	149.91	136.766	140.379	118.077	75.1356	113.518	107.844	74.9216	131.314	120.361	208.306	236.248	131.478	142.66	95.8298	111.789	184.923	153.094	132.251	161.37	139.265	118.303	116.762	122.298	146.499	136.629	133.591
Acsl6	Long-chain-fatty-acid--CoA ligase 6 OS=Mus musculus OX=10090 GN=Acsl6 PE=1 SV=1	7.03	79043.9	249.519	Q91WC3	6	11.62	ACSL6_MOUSE	156.663	153.82	169.171	124.43		130.581				173.115			222.755	219.611	235.051	210.812	155.514	164.376	114.549	173.735	137.756	117.393	116.982	146.933	173.115	201.353	132.083
Asrgl1	Isoaspartyl peptidase/L-asparaginase OS=Mus musculus OX=10090 GN=Asrgl1 PE=1 SV=1	7.55	34406.2	532.582	Q8C0M9	5	19.02	ASGL1_MOUSE	99.2401	105.247	99.5556	88.394	106.337	99.2006	90.4151	106.452	113.785	93.0434	155.712	136.143	112.942	121.864	92.4564	89.7036	151.338	133.143	115.525	152.934	168.651	105.371	114.795	99.6623	115.925	116.908	131.455
Ppa2	Inorganic pyrophosphatase 2_ mitochondrial OS=Mus musculus OX=10090 GN=Ppa2 PE=1 SV=1	6.57	38570.8	239.835	Q91VM9	2	6.36	IPYR2_MOUSE	118.912	60.9223	127.425			146.943			118.576	142.777		159.027	104.368		113.111	188.758	158.835	207.411	126.694	84.169	122.688	175.417	148.27	113.55	140.126	154.497	131.447
Gk	Glycerol kinase OS=Mus musculus OX=10090 GN=Gk PE=1 SV=2	5.53	62083	530.118	Q64516	7	18.6	GLPK_MOUSE	167.994	174.37	192.492	180.585	153.819	146.11	139.925	134.051	163.067	156.183	109.19	122.354	136.343	162.816	217.971	227.27	165.247		143.675	138.787	119.737	118.993	124.579	169.228	137.462	181.929	129.154
Hsd17b12	Very-long-chain 3-oxoacyl-CoA reductase OS=Mus musculus OX=10090 GN=Hsd17b12 PE=1 SV=1	10	34970	391.729	O70503	5	26.28	DHB12_MOUSE	81.9057	103.827	120.401	99.5914	89.8367	89.6378	136.514	101.353	87.6448	97.3384	96.9202	93.8793	114.633	78.5829	103.871	122.686	90.0388	91.5842	142.605	120.571	142.154	128.525	108.078	97.5333	102.275	100.233	128.387
Atp5mg	ATP synthase subunit g_ mitochondrial OS=Mus musculus OX=10090 GN=Atp5mg PE=1 SV=1	10.31	11424.5	1000.05	Q9CPQ8	3	33.98	ATP5L_MOUSE	185.655	183.526	230.154	212.605	146.545	140.159	140.065	129.455	141.501	151.664	132.406	108.807	140.665	131.7	246.604	226.704	133.811	153.308	126.065	164.265	116.952	130.95	102.623	183.107	133.983	172.132	128.171
Efnb3	Ephrin-B3 OS=Mus musculus OX=10090 GN=Efnb3 PE=1 SV=1	8.25	36226.9	723.034	O35393	7	28.53	EFNB3_MOUSE	83.4384	72.5228	78.4053	86.651	100.38	70.1649	104.097	78.875	89.3128	93.6908	87.5968	92.1727	65.0131	69.3581	96.4649	93.7622		70.1288	155.244	125.469	124.658	112.25	121.647	81.9271	90.9575	78.9454	127.854
Mapre3	Microtubule-associated protein RP/EB family member 3 OS=Mus musculus OX=10090 GN=Mapre3 PE=1 SV=1	5.2	32251.4	706.696	Q6PER3	10	37.72	MARE3_MOUSE	151.283	102.77	120.355	111.351	157.025	104.141	97.1116	74.912	150.565	148.729	175.712	223.109	160.87	126.211	94.0042	99.6526	151.147	145.57	116.122	133.59	128.261	139.355	115.113	124.487	145.023	129.576	126.488
Sept14	Septin-14 OS=Mus musculus OX=10090 GN=Sept14 PE=1 SV=3	6.94	50267	993.779	Q9DA97	2	8.37	SEP14_MOUSE																			96.3149	113.155	105.558	150.285	163.623	0	0	0	125.787
Vim	Vimentin OS=Mus musculus OX=10090 GN=Vim PE=1 SV=3	4.86	53744.8	797.6	P20152	9	24.68	VIME_MOUSE	49.999	92.4735	47.773	44.0355	67.3612	38.6925							140.357	128.439	104.439	56.3875	103.92	98.8218	51.612	193.366	186.412	92.979	101.975	56.7225	0	105.394	125.269
Prrt2	Proline-rich transmembrane protein 2 OS=Mus musculus OX=10090 GN=Prrt2 PE=1 SV=1	4.39	36094.9	852.36	E9PUL5	3	23.99	PRRT2_MOUSE	197.982	140.293		117.004	73.4413	132.181	111.609	87.9289	103.205	103.701	128.359	119.549	103.23	104.607	170.489	184.857	133.63	145.914	162.954	132.499	106.225	96.5488	125.949	132.18	109.059	140.454	124.835
Mtnd1	NADH-ubiquinone oxidoreductase chain 1 OS=Mus musculus OX=10090 GN=Mtnd1 PE=1 SV=3	6.54	36116.4	250.522	P03888	3	11.01	NU1M_MOUSE	108.704	152.531	178.466	179.023	120.388	134.513	137.02	118.3	111.052		98.6897	107.532	154.134	162.549	189.656	190.077	136.511	109.442	138.673	106.328	120.338	128.454	130.07	145.604	114.519	157.061	124.772
Des	Desmin OS=Mus musculus OX=10090 GN=Des PE=1 SV=3	5.03	53554.9	679.344	P31001	3	4.9	DESM_MOUSE	184.753	247.543	189.295	164.793	217.28	186.496	102.745	108.649	130.39	111.522	115.505	190.297	186.208	173.373	100.215	208.86	139.476	129.146	133.142	121.868	107.057	157.247	104.083	198.36	126.518	156.213	124.679
Ndufb7	NADH dehydrogenase [ubiquinone] 1 beta subcomplex subunit 7 OS=Mus musculus OX=10090 GN=Ndufb7 PE=1 SV=3	8.25	16558.9	2171	Q9CR61	6	62.04	NDUB7_MOUSE	144.106	182.566	191.117	222.559	135.735	139.653	131.997	135.882	153.951	139.914	107.953	122.235	167.327	179.898	264.508	243.234	145.74	147.495	134.958	136.818	111.133	122.434	113.522	169.289	131.989	191.367	123.773
Pebp1	Phosphatidylethanolamine-binding protein 1 OS=Mus musculus OX=10090 GN=Pebp1 PE=1 SV=3	5.03	21001.6	2765.53	P70296	6	56.15	PEBP1_MOUSE	163.36	166.607	139.676	130.876	130.025	146.622	180.052	165.164	132.838	151.622	235.124	198.274	106.481	142.314	90.3976	169.181	158.99	140.712	113.583	107.581	140.346	104.724	148.701	146.194	177.179	134.679	122.987
Igh-3	Ig gamma-2B chain C region OS=Mus musculus OX=10090 GN=Igh-3 PE=1 SV=3	6.1	45000.8	423.638	P01867	4	15.59	IGG2B_MOUSE							132.026	126.871	192.262	161.177			84.0542	127.004		77.0104		78.8563		71.5618	73.734	181.702	161.726	0	153.084	91.7313	122.181
Aifm1	Apoptosis-inducing factor 1_ mitochondrial OS=Mus musculus OX=10090 GN=Aifm1 PE=1 SV=1	9.67	66993.7	366.615	Q9Z0X1	5	11.11	AIFM1_MOUSE	153.297	168.573	203.628	154.152	183.717	145.741		154.66	135.994			98.9022	159.755	173.23	207.695	226.694	118.823	114.399	146.678	134.93	101.194	121.073	106.852	168.185	129.852	166.766	122.145
Actbl2	Beta-actin-like protein 2 OS=Mus musculus OX=10090 GN=Actbl2 PE=1 SV=1	5.16	42346.5	4860.99	Q8BFZ3	9	28.46	ACTBL_MOUSE	241.909	332.294	238.298	283.029	384.848	314.801	155.661	207.711	290.084	167.639	155.238	229.568	741.336	771.188	457.36	559.63	451.89	730.24	103.646	108.046	129.026	92.8447	174.586	299.196	200.984	618.607	121.63
Rap2a	Ras-related protein Rap-2a OS=Mus musculus OX=10090 GN=Rap2a PE=1 SV=2	4.53	20870.6	2495.48	Q80ZJ1	9	54.64	RAP2A_MOUSE	87.9167	94.4967	89.1289	91.5411	84.8172	91.794	79.88	82.484	92.8724	104.807	94.321	94.5612	104.084	99.4155	108.082	92.3647	100.654	91.8502	141.26	111.502	95.8217	126.249	131.175	89.9491	91.4876	99.4084	121.202
Picalm	Phosphatidylinositol-binding clathrin assembly protein OS=Mus musculus OX=10090 GN=Picalm PE=1 SV=1	7.98	71714.6	196.894	Q7M6Y3	4	7.58	PICAL_MOUSE	129.895	129.976	141.293	119.827	97.9974	138.446	113.449	127.554	109.78	138.923	131.458	116.515	124.625	106.889	133.281	127.218	80.6853	109.974	134.884	116.186	119.819	108.659	125.957	126.239	122.947	113.779	121.101
Sh3gl2	Endophilin-A1 OS=Mus musculus OX=10090 GN=Sh3gl2 PE=1 SV=2	5.1	40126.5	609.706	Q62420	5	21.59	SH3G2_MOUSE	107.499	113.157	114.584	93.5214	94.0343	87.5463		90.3878	98.2651	87.3887	127.863	137.867	184.917	177.524	122.322	114.74	106.05	135.844	111.384	123.53	77.6491	160.116	130.964	101.724	108.354	140.233	120.729
Cdc42ep1	Cdc42 effector protein 1 OS=Mus musculus OX=10090 GN=Cdc42ep1 PE=1 SV=1	6.79	43153.1	279.466	Q91W92	2	10.27	BORG5_MOUSE							252.585	206.356	137.406	148.508	266.993	193.52							130.785	106.941	98.1376	89.5317	174.215	0	200.895	0	119.922
Cct8	T-complex protein 1 subunit theta OS=Mus musculus OX=10090 GN=Cct8 PE=1 SV=3	5.3	60125.9	198.967	P42932	4	8.94	TCPQ_MOUSE		125.358	118.306	77.5214							92.3433	127.002	131.816	98.0498	84.5891		118.822	103.774	133.217	116.792	122.044	124.056	101.737	107.062	109.673	107.41	119.569
Ndufa6	NADH dehydrogenase [ubiquinone] 1 alpha subcomplex subunit 6 OS=Mus musculus OX=10090 GN=Ndufa6 PE=1 SV=1	10.76	15282.8	2789.62	Q9CQZ5	6	58.02	NDUA6_MOUSE	188.367	181.607	222.71	195.138	142.505	151.225	106.609	100.138	124.516	125.361	88.0474	80.713	153.636	163.258	229.005	240.481	137.755	147.387	124.316	132.092	127.902	99.5343	111.172	180.259	104.231	178.587	119.003
Ube2v1	Ubiquitin-conjugating enzyme E2 variant 1 OS=Mus musculus OX=10090 GN=Ube2v1 PE=1 SV=1	8.2	16468.8	1172.42	Q9CZY3	5	43.54	UB2V1_MOUSE	135.341	140.32	108.222	104.389	86.1369	82.153	108.749	144.901	133.636	122.277	125.771	133.332	83.7943	87.574	110.486	108.572	116.44	109.133	125.517	117.262	117.761	118.585	114.743	109.427	128.111	102.667	118.774
Cox6b1	Cytochrome c oxidase subunit 6B1 OS=Mus musculus OX=10090 GN=Cox6b1 PE=1 SV=2	8.95	10299.6	5718.17	P56391	5	72.09	CX6B1_MOUSE	137.543	168.041	198.511	268.041	158.12	190.706	114.239	158.993	169.783	157.456	157.559	167.153	186.518	177.974	204.95	218.734	179.9	170.399	114.254	106.362	126.805	103.183	137.437	186.827	154.197	189.746	117.608
Adh5	Alcohol dehydrogenase class-3 OS=Mus musculus OX=10090 GN=Adh5 PE=1 SV=3	7	40346.2	262.558	P28474	2	8.56	ADHX_MOUSE		109.512	131.158	77.0389	82.367	106.309	94.7837	97.9735	79.8802	88.2666	119.328	112.15	91.4912	105.643	109.433	117.636	101.165	124.789		136.799	104.855	116.367	103.989	101.277	98.7303	108.36	115.502
Ndufb11	NADH dehydrogenase [ubiquinone] 1 beta subcomplex subunit 11_ mitochondrial OS=Mus musculus OX=10090 GN=Ndufb11 PE=1 SV=2	4.92	17500.8	2145.03	O09111	6	52.98	NDUBB_MOUSE	160.163	163.849	190.579	167.7	135.99	137.594	121.277	121.214	129.05	104.927	100.006	108.29	164.775	141.205	176.739	200.688	176.428	143.682	115.432	121.13	109.426	125.895	101.538	159.312	114.127	167.253	114.684
Rab18	Ras-related protein Rab-18 OS=Mus musculus OX=10090 GN=Rab18 PE=1 SV=2	5.06	23320.3	1954.33	P35293	9	65.53	RAB18_MOUSE	100.407	120.958	74.6148	98.1845	101.08	94.6518	83.3096	93.0909	95.3616	96.3192	108.174	107.606	93.4247	100.676	92.1477	106.658	90.7387	99.577	120.214	123.198	110.146	126.301	93.3043	98.3161	97.3102	97.2037	114.633
Hras	GTPase HRas OS=Mus musculus OX=10090 GN=Hras PE=1 SV=2	4.98	21640.3	2822.8	Q61411	10	71.43	RASH_MOUSE	181.869	99.7003	147.781	87.4603	221.306	170.57	114.555	121.776	120.799	111.166	108.444	94.0215	100.896	93.8414	82.6751	90.2224	152.239	100.146	103.288	111.181	104.941	97.413	149.837	151.448	111.793	103.337	113.332
Cox5a	Cytochrome c oxidase subunit 5A_ mitochondrial OS=Mus musculus OX=10090 GN=Cox5a PE=1 SV=2	6.12	16329.6	4059.85	P12787	6	58.22	COX5A_MOUSE	335.961	296.441	125.085	316.755	204.946	241.642	267.341	251.784	131.815	211.418	227.603	243.659	80.601	258.245	127.155	527.939	176.18	167.788	68.6661	59.4351	138.668	61.4224	237.339	253.472	222.27	222.985	113.106
Ppp2ca	Serine/threonine-protein phosphatase 2A catalytic subunit alpha isoform OS=Mus musculus OX=10090 GN=Ppp2ca PE=1 SV=1	5.18	36178.5	481.489	P63330	10	50.81	PP2AA_MOUSE	82.2212	87.972	98.0155	109.115	98.5681	96.9129	102.887	97.3402	100.867	99.427	115.005	108.453	113.929	112.509	95.752	93.0081	123.676	131.219	100.957	127.906	122.142	102.394	107.359	95.4675	103.997	111.682	112.152
Mpp1	55 kDa erythrocyte membrane protein OS=Mus musculus OX=10090 GN=Mpp1 PE=1 SV=1	6.81	52512.4	307.614	P70290	2	10.3	EM55_MOUSE	91.5209	110.569	91.1186			76.5522			102.941	81.9968	127.056	72.4442							104.675	94.1753	138.867	96.831	125.272	92.4402	96.1096	0	111.964
Rab21	Ras-related protein Rab-21 OS=Mus musculus OX=10090 GN=Rab21 PE=1 SV=4	7.92	24505.5	1499.54	P35282	7	43.69	RAB21_MOUSE	65.0823	99.108	80.8044	96.2496	64.6946	95.3318	83.2322	76.0617	70.7862	84.402	93.8134	91.6729	104.232	100.577	83.6092	89.1438	85.4833	92.6283	125.215	84.167	111.419	131.632	104.743	83.5451	83.3281	92.6124	111.435
Ywhah	14-3-3 protein eta OS=Mus musculus OX=10090 GN=Ywhah PE=1 SV=2	4.61	28382.9	2322.66	P68510	8	42.68	1433F_MOUSE	112.516	124.18	116.842	115.958	62.6509	57.8347	77.592	112.784	128.275	112.632	157.805	85.0832	131.89	137.117	126.293	103.886	80.2365	145.607	108.908	133.864	143.363	72.6609	98.3055	98.3304	112.362	120.838	111.42
Rras2	Ras-related protein R-Ras2 OS=Mus musculus OX=10090 GN=Rras2 PE=1 SV=1	5.65	23627.7	1196.36	P62071	6	44.61	RRAS2_MOUSE	75.5806	99.4429	106.99	102.22	85.5802	105.208	96.4035	85.9114	102.929	90.7753	113.248	99.2544	110.655	93.8344	85.9193	96.0949	78.9042	101.188	121.113	107.332	104.438	111.843	108.837	95.8368	98.0869	94.4327	110.712
Arpc1a	Actin-related protein 2/3 complex subunit 1A OS=Mus musculus OX=10090 GN=Arpc1a PE=1 SV=1	8.14	42196.6	260.597	Q9R0Q6	3	8.38	ARC1A_MOUSE	6037.74	109.253	113.494		12386.7	13639.4		6510.86	11998.4	104.349		96.3754	149.671	114.956	4811.26	149.694	8060.91	5491.05	94.6141	151.597	136.909	92.368	74.6679	6457.32	4677.49	3129.59	110.031
Capza2	F-actin-capping protein subunit alpha-2 OS=Mus musculus OX=10090 GN=Capza2 PE=1 SV=3	5.49	33138.2	488.504	P47754	6	40.21	CAZA2_MOUSE	192.727	95.8386	169.623	84.6447	106.343	114.571	173.152	150.999	98.6972	100.417	120.078	110.945	110.343	97.7171	98.1815	108.704	124.45	122.231	89.711	117.467	105.173	110.454	123.727	127.291	125.715	110.271	109.306
Rab35	Ras-related protein Rab-35 OS=Mus musculus OX=10090 GN=Rab35 PE=1 SV=1	8.39	23310.4	3779.93	Q6PHN9	7	46.27	RAB35_MOUSE	87.8189	123.427	97.2516	81.8919	82.7074	82.7229	73.0913	84.9526	99.9617	73.4898	92.7115	52.9159	112.973	117.96	108.493	122.661	79.3259	96.0058	103.919	84.4712	131.598	115.577	109.514	92.6367	79.5205	106.237	109.016
Cisd1	CDGSH iron-sulfur domain-containing protein 1 OS=Mus musculus OX=10090 GN=Cisd1 PE=1 SV=1	9.51	12268.1	3160.11	Q91WS0	3	49.07	CISD1_MOUSE	113.446	111.569	122.606	176.176	101.045	103.805	92.4787	77.2254	69.9056	97.0935	71.4608	68.5241	86.9501	86.3843	129.707	140.742	98.5265	109.88	101.958	103.017	93.8876	138.457	106.682	121.441	79.448	108.698	108.8
Arpc2	Actin-related protein 2/3 complex subunit 2 OS=Mus musculus OX=10090 GN=Arpc2 PE=1 SV=3	7.01	34471.2	336.176	Q9CVB6	3	8.67	ARPC2_MOUSE	77.3906	94.8633	88.2638	76.9517	61.9352	59.0014		75.6293	82.4791	72.4029	96.1534	76.5218	111.005	108.946	109.321	98.1231	145.801	109.069	113.481	111.627	112.726	74.5666	130.046	76.401	80.6373	113.711	108.489
Napg	Gamma-soluble NSF attachment protein OS=Mus musculus OX=10090 GN=Napg PE=1 SV=1	5.15	35074.6	802.257	Q9CWZ7	7	25.32	SNAG_MOUSE	72.1025	87.6456	80.3516	72.7158	66.179	105.44		90.8173	73.7698	100.283	73.9532	98.6553	138.859	132.065	87.4966	106.378	84.442	112.734	105.243	119.457	96.2356	107.404	112.86	80.7392	87.4958	110.329	108.24
Stk24	Serine/threonine-protein kinase 24 OS=Mus musculus OX=10090 GN=Stk24 PE=1 SV=1	5.13	48238.8	219.477	Q99KH8	2	7.19	STK24_MOUSE	131.66	146.554	143.819	142.168		68.894			160.199	112.097	157.399	124.786	84.5603	82.4136	103.428	121.692	77.0266	71.2809	172.611		69.3402	94.2123	88.0899	126.619	138.62	90.0669	106.063
Hibadh	3-hydroxyisobutyrate dehydrogenase_ mitochondrial OS=Mus musculus OX=10090 GN=Hibadh PE=1 SV=1	8.15	35839.2	423.446	Q99L13	3	14.03	3HIDH_MOUSE	119.125	100.196	94.754	98.264	71.2066	99.9723	75.6679		66.689		80.1765	95.3968	74.2905	82.2718	114.231	126.967	131.874	130.228	89.144	136.435	129.276	101.269	72.2442	97.2529	79.4825	109.977	105.674
Uqcrq	Cytochrome b-c1 complex subunit 8 OS=Mus musculus OX=10090 GN=Uqcrq PE=1 SV=3	10.71	9768.27	2733.03	Q9CQ69	4	45.12	QCR8_MOUSE	91.953	144.668	125.322	149.483	117.382	97.3402	79.9195	106.541	105.842	96.5206	91.4513	105.843	147.365	149.589	171.143	177.354	95.7185	127.655	92.3106	115.439	118.035	109.48	92.1448	121.025	97.6863	144.804	105.482
Ywhag	14-3-3 protein gamma OS=Mus musculus OX=10090 GN=Ywhag PE=1 SV=2	4.61	28473.7	2705.89	P61982	7	38.87	1433G_MOUSE	95.1449	152.907	125.154	128.032	68.298	77.15	100.399	99.5453	124.576	109.167	119.063	121.502	144.154	152.196	139.709	142.783	138.84	137.611	121.494	111.622	99.4278	100.656	85.4693	107.781	112.376	142.549	103.734
S1pr5	Sphingosine 1-phosphate receptor 5 OS=Mus musculus OX=10090 GN=S1pr5 PE=1 SV=1	9.99	43186.3	201.572	Q91X56	2	5.25	S1PR5_MOUSE		79.3363		75.8838			86.1723	66.9479	91.8857				72.2043	85.3816		102.608			111.93	94.0392	135.239	82.2621	92.3977	77.61	81.6686	86.7314	103.173
Gap43	Neuromodulin OS=Mus musculus OX=10090 GN=Gap43 PE=1 SV=1	4.43	23746.5	1126.9	P06837	4	44.05	NEUM_MOUSE	199.18	110.425	69.2223	96.2531	150.756	206.842	213.997	185.956	92.2895	150.604	121.815	184.615	82.3314	191.242	69.9457	212.346	187.017	180.308	84.2191		120.403	69.4713	127.125	138.78	158.213	153.865	100.305
Chmp6	Charged multivesicular body protein 6 OS=Mus musculus OX=10090 GN=Chmp6 PE=1 SV=2	5.21	23472.7	648.379	P0C0A3	2	13.5	CHMP6_MOUSE	96.843	114.918	83.374	103.593	64.7775	61.7932	77.0024	76.6135	87.5989	100.263	118.684	94.8475	70.9751	80.2303	65.6493	76.8365	69.3378	64.4974	101.571	102.321	86.8577	103.518	106.426	87.5498	92.5016	71.2544	100.138
Ndufv2	NADH dehydrogenase [ubiquinone] flavoprotein 2_ mitochondrial OS=Mus musculus OX=10090 GN=Ndufv2 PE=1 SV=2	7.19	27627.6	1538.69	Q9D6J6	8	50.81	NDUV2_MOUSE	250.102	226.288	145.914	273.576	154.753	182.455	194.68	203.791	107.081	165.982	150.945	149.093	101.988	200.687	178.46	360.487	161.155	165.367	81.0854	70.9765	105.912	69.7443	172.264	205.515	161.929	194.691	99.9966
Rab31	Ras-related protein Rab-31 OS=Mus musculus OX=10090 GN=Rab31 PE=1 SV=1	7.19	21673.7	1412.86	Q921E2	7	51.55	RAB31_MOUSE	105.839	114.05	111.602	51.8411	96.2587	96.6095	101.738	119.028	115.559	93.7591	119.306	106.542	100.886	78.4422	111.604	109.037	86.0715	92.4381	101.022	106.101	105.388	102.835	83.4947	96.0334	109.322	96.4131	99.7681
Vamp3	Vesicle-associated membrane protein 3 OS=Mus musculus OX=10090 GN=Vamp3 PE=1 SV=1	8.86	11594.3	4030.79	P63024	4	56.31	VAMP3_MOUSE	181.044	147.71	154.46	162.048	98.0809	124.446	113.747	108.006	129.588	110.041	108.073	111.722	134.501	135.367	170.974	176.757	120.208	126.443	121.734	82.2127	111.985	85.4131	96.5552	144.631	113.529	144.042	99.58
Actr1b	Beta-centractin OS=Mus musculus OX=10090 GN=Actr1b PE=1 SV=1	5.99	42395.5	1908.48	Q8R5C5	10	42.55	ACTY_MOUSE	77.1365	113.865	89.6523	86.9874	68.2515	119.962	59.928	80.5121	62.4024	92.0742	108.755	75.2945	89.6248	103.26	109.184	95.4651	96.6522	122.962	98.1265	97.7842	92.8543	102.146	104.936	92.6423	79.8277	102.858	99.1693
Aida	Axin interactor_ dorsalization-associated protein OS=Mus musculus OX=10090 GN=Aida PE=1 SV=1	6.33	35059.2	428.765	Q8C4Q6	4	18.03	AIDA_MOUSE	97.1591	91.0433		71.4305					81.4666	127.236	67.9828	70.5997	59.1764	51.9804	55.6223			53.3939	142.77	79.6169	72.8565	90.5311	107.386	86.5443	86.8213	55.0433	98.6322
Lasp1	LIM and SH3 domain protein 1 OS=Mus musculus OX=10090 GN=Lasp1 PE=1 SV=1	6.7	30393.6	1088.05	Q61792	4	17.49	LASP1_MOUSE	92.5724	113.037	121.677	86.096	96.0378	75.8377	83.9455	120.276	96.0975	117.275	159.567	127.578	73.2928	102.551	113.592	117.763	62.9618	79.1692	93.4902	80.7502	108.773	84.5907	124.478	97.5429	117.457	91.5552	98.4164
Aldh9a1	4-trimethylaminobutyraldehyde dehydrogenase OS=Mus musculus OX=10090 GN=Aldh9a1 PE=1 SV=1	6.65	54484.3	434.06	Q9JLJ2	7	18.83	AL9A1_MOUSE		100.125		78.267							116.175	128.085		83.2661		91.3893	144.338	112.22	104.496	91.6047	114.222	100.947	79.8232	89.1958	122.13	107.803	98.2185
Apod	Apolipoprotein D OS=Mus musculus OX=10090 GN=Apod PE=1 SV=1	4.62	21757.9	429.947	P51910	3	20.11	APOD_MOUSE	45.7969	90.4631	70.9994	73.4837	61.8566	60.8347	72.9013	70.2181	64.196	68.479	80.9467	65.9433	58.3117	68.1125	71.9473	74.8386	77.4953	63.2041	92.4112	120.796	105.049	99.4152	73.1564	67.2391	70.4474	68.9849	98.1656
Prkacb	cAMP-dependent protein kinase catalytic subunit beta OS=Mus musculus OX=10090 GN=Prkacb PE=1 SV=2	8.88	40879	622.814	P68181	5	23.36	KAPCB_MOUSE	93.6498	132.873	86.8965	71.8419	113.827	79.6915	127.017	109.852	119.127	90.7669	108.144	125.681	100.741	80.9559	108.006	122.594	117.57	104.033	118.497	90.3024	90.767	97.2727	93.7421	96.4633	113.431	105.65	98.1162
Arpc4	Actin-related protein 2/3 complex subunit 4 OS=Mus musculus OX=10090 GN=Arpc4 PE=1 SV=3	8.78	19781.1	857.028	P59999	4	29.76	ARPC4_MOUSE	74.104	90.64	87.9539	75.3539	67.6577	67.1453	73.0276	66.602	76.7898	77.9403	72.6959	89.1228	102.973	90.6029	110.486	101.259	94.2288	114.629	90.7585	106.626	99.4824	101.713	89.2403	77.1425	76.0297	102.363	97.564
Rab3c	Ras-related protein Rab-3C OS=Mus musculus OX=10090 GN=Rab3c PE=1 SV=1	4.91	26100.3	2807.67	P62823	5	26.87	RAB3C_MOUSE	115.307	84.4138	93.3046	95.3461	63.6052	72.1064	58.2095	77.3709	82.4485	76.1937	58.6632	58.6295	103.767	108.69	112.845	128.099	76.7434	75.7137	117.291	89.7154	83.6076	111.36	82.511	87.3472	68.5859	100.976	96.8969
Pitpna	Phosphatidylinositol transfer protein alpha isoform OS=Mus musculus OX=10090 GN=Pitpna PE=1 SV=2	5.96	32121.6	343.348	P53810	2	17.34	PIPNA_MOUSE	85.3604	83.3627	95.2956	86.1651	91.9386	109.763		75.003	153.832		86.5831	75.3451		103.715	85.3161	104.447	135.399	56.2139	75.4031		112.403	56.4465	134.597	91.9809	97.6908	97.0182	94.7125
Dnaja2	DnaJ homolog subfamily A member 2 OS=Mus musculus OX=10090 GN=Dnaja2 PE=1 SV=1	6.07	46373	416.668	Q9QYJ0	3	10.44	DNJA2_MOUSE		131.899		100.954		72.1878	87.6019		106.425	83.2113	80.1082	80.9914	97.6428	90.2455	94.1784	157.255	104.915	96.6035	93.2238	99.9495	101.754	89.4768	88.1732	101.68	87.6676	106.807	94.5154
Mapre2	Microtubule-associated protein RP/EB family member 2 OS=Mus musculus OX=10090 GN=Mapre2 PE=1 SV=1	5.08	37174.3	268.834	Q8R001	2	6.75	MARE2_MOUSE	65.7975	59.9222	54.2658	54.7388	65.0756	69.9954	39.3868	46.5703	61.8021	38.7367	55.5563	85.498	96.6376	81.3365	50.7603	68.0145	120.893	92.3547	69.7837	86.1212	93.5867	140.304	81.6306	61.6326	54.5917	84.9994	94.2853
Taldo1	Transaldolase OS=Mus musculus OX=10090 GN=Taldo1 PE=1 SV=2	6.67	37558.1	328.925	Q93092	3	10.09	TALDO_MOUSE	95.9809	116.158	85.2768	67.3656	74.295	79.1257	98.6675	121.378	107.572	82.9257	114.306	91.7148	91.2696	82.6927	111.347	67.5837	116.269	118.879	78.2366	103.424	103.191	97.0271	88.3446	86.3671	102.761	98.0069	94.0447
Apoo	MICOS complex subunit Mic26 OS=Mus musculus OX=10090 GN=Apoo PE=1 SV=2	9.61	22718.1	1634.44	Q9DCZ4	3	20.71	MIC26_MOUSE	146.463	148.045	139.357	163.199	67.9031	87.5845	101.217	129.463	113.857	106.016	78.2193	104.337	120.793	90.3924	166.016	159.451	60.0843	70.7349	82.3537	100.132	109.713	100.698	76.7186	125.425	105.518	111.245	93.9231
Ncs1	Neuronal calcium sensor 1 OS=Mus musculus OX=10090 GN=Ncs1 PE=1 SV=3	4.51	21935.8	529.982	Q8BNY6	3	22.11	NCS1_MOUSE	104.332	95.9555	66.8413	56.9399	85.4756	69.1425		60.0455	75.6475	72.9271	92.3497	74.6335	55.776	67.3188	55.0872	72.5372	64.9354	65.6074	106.733	52.2221	80.8874	100.434	120.159	79.7812	75.1207	63.5437	92.087
Gnaz	Guanine nucleotide-binding protein G(z) subunit alpha OS=Mus musculus OX=10090 GN=Gnaz PE=1 SV=4	7.5	41363	533.229	O70443	11	41.97	GNAZ_MOUSE	51.5213	74.7638	79.8981	77.1162	91.4496	72.5246	40.1329	65.7981	73.321	55.0176	94.1382	77.9009	75.9825	114.672	111.974	101.721	106.032	102.777	84.9927	97.4257	82.8915	115.025	76.3964	74.5456	67.7181	102.193	91.3463
Flot1	Flotillin-1 OS=Mus musculus OX=10090 GN=Flot1 PE=1 SV=1	6.81	47798.7	341.729	O08917	3	11.45	FLOT1_MOUSE	78.9513	84.2089	79.9092	63.8638	88.7318	81.9073						71.0849	86.68	75.3455		92.6971	100.516	97.189	90.5202	92.363	89.3617	86.5201		79.5954	71.0849	90.4855	89.6912
Ndufb4	NADH dehydrogenase [ubiquinone] 1 beta subcomplex subunit 4 OS=Mus musculus OX=10090 GN=Ndufb4 PE=1 SV=3	10.31	15081.3	2995.34	Q9CQC7	4	36.43	NDUB4_MOUSE	162.647	175.242	183.849	152.437	106.476	103.254	154.207	113.129	141.899	87.3623	67.7321	66.9269	124.204	161.937	238.25	222.512	97.1772	134.028	77.6348	72.8934	126.021	75.4801	94.9219	147.317	105.209	163.018	89.3903
Chchd3	MICOS complex subunit Mic19 OS=Mus musculus OX=10090 GN=Chchd3 PE=1 SV=1	8.54	26562.7	630.533	Q9CRB9	6	27.31	MIC19_MOUSE	95.1895	114.689	142.078	139.163	94.5604	103.68	88.3583	78.8214	86.5696	84.5007	80.4184	70.0889	125.047	113.707	149.979	152.189	96.5464	113.757	105.536	87.3557	79.3057	84.9791	89.533	114.893	81.4596	125.204	89.3419
Ndrg2	Protein NDRG2 OS=Mus musculus OX=10090 GN=Ndrg2 PE=1 SV=1	5.09	41131.5	294.837	Q9QYG0	3	10.24	NDRG2_MOUSE	81.349	97.5002		79.8289		72.5282			94.999	80.4045	85.4444	75.7409	113.785	128.869	118.791	119.26	111.957	111.439	78.3825	95.8318	86.1945	96.8605	87.8297	82.8016	84.1472	117.35	89.0198
Map1lc3a	Microtubule-associated proteins 1A/1B light chain 3A OS=Mus musculus OX=10090 GN=Map1lc3a PE=1 SV=1	9.17	14329.5	599.973	Q91VR7	3	23.14	MLP3A_MOUSE	107.156	114.948	104.874	98.1262	108.015	137.886	109.256	133.808	87.8157	92.8951	102.945	129.52	104.946	196.544	70.9544	115.138	161.111	127.013	81.2812	71.7638	91.4164	83.1467	115.695	111.834	109.373	129.284	88.6605
Vapa	Vesicle-associated membrane protein-associated protein A OS=Mus musculus OX=10090 GN=Vapa PE=1 SV=2	8.6	28083.4	518.308	Q9WV55	2	12.05	VAPA_MOUSE	61.7626	99.4469	91.1931	102.273	55.7965	64.4537	109.733	73.0909	75.715	52.9656	60.6415	64.7403	128.635	149.121	66.0756	105.964	66.7095	92.0782	70.1559	61.1371	128.539	58.6221	123.315	79.1543	72.8143	101.431	88.3539
Ube2m	NEDD8-conjugating enzyme Ubc12 OS=Mus musculus OX=10090 GN=Ube2m PE=1 SV=1	7.71	21185.1	992.033	P61082	3	25.14	UBC12_MOUSE	94.8454	69.343	71.1574	82.0157	70.8366	44.7699		71.7247	61.1432	46.4103	93.6318	78.0904	77.2348	59.0505	65.8256	104.241	107.064	71.5823	56.9445	72.7792	105.75	120.283	81.6143	72.1613	70.2001	80.833	87.4741
Rap2b	Ras-related protein Rap-2b OS=Mus musculus OX=10090 GN=Rap2b PE=1 SV=1	4.53	20732.5	1506.45	P61226	10	62.84	RAP2B_MOUSE	64.9311	72.3986	68.9172	55.628	55.6042	61.9419	55.6756	57.8681	74.1105	68.7906	79.3661	66.1614	75.0629	80.0104	80.633	75.7718	74.9182	71.6174	99.3795	87.8442	70.4521	74.9805	101.374	63.2368	66.9954	76.3356	86.8061
Rab6b	Ras-related protein Rab-6B OS=Mus musculus OX=10090 GN=Rab6b PE=1 SV=1	5.22	23575.8	2327.67	P61294	8	46.63	RAB6B_MOUSE	60.3395	67.7985	71.3089	60.4631	102.668	118.809	106.797	100.211	78.3915	66.0777	54.9004	105.441	79.5991	68.2405	61.8931	53.5212	112.189	69.9235	71.9142	73.7952	82.8609	88.8113	113.826	80.231	85.3032	74.2277	86.2415
Hmox2	Heme oxygenase 2 OS=Mus musculus OX=10090 GN=Hmox2 PE=1 SV=1	5.53	35909.7	279.743	O70252	4	15.56	HMOX2_MOUSE	72.5281	72.055		67.837	65.7245	66.8502		76.7973	69.4737	76.8112	74.9831	64.3887	69.6895	88.0145	72.5106	80.4634	90.6492	86.1933	84.1871	104.42	85.6711	80.3789	70.3466	68.999	72.4908	81.2534	85.0007
Septin3	Neuronal-specific septin-3 OS=Mus musculus OX=10090 GN=Septin3 PE=1 SV=2	6.4	40266.1	323.726	Q9Z1S5	4	13.43	SEPT3_MOUSE	94.8651	83.9274	93.4895	72.3605					75.3445		75.667	76.8737	102.323	111.079	83.5221	100.993	160.21	111.073	84.4546		59.992	127.093	65.8058	86.1606	75.9617	111.533	84.3363
Hadhb	Trifunctional enzyme subunit beta_ mitochondrial OS=Mus musculus OX=10090 GN=Hadhb PE=1 SV=1	9.9	51671.6	399.543	Q99JY0	5	12	ECHB_MOUSE	174.32	148.121	113.682	116.499	105.488	98.3651	116.46	118.556	124.203	103.956	82.5738	73.2211	154.894	156.034	202.079	179.234	124.551	112.511	98.751		75.1566	86.0848	77.0468	126.079	103.162	154.884	84.2598
Fn3krp	Ketosamine-3-kinase OS=Mus musculus OX=10090 GN=Fn3krp PE=1 SV=2	7.86	34696.5	496.861	Q8K274	3	11	KT3K_MOUSE		68.0397	79.594	64.7533	62.8142	52.8402	89.1592	103.255	88.5696	101.655	94.3566	95.2566	65.8897	51.2472	76.6396	89.1488		73.8509	88.7483	87.0844	79.5846	70.0211	91.6394	65.6083	95.3754	71.3552	83.4155
Hpcal1	Hippocalcin-like protein 1 OS=Mus musculus OX=10090 GN=Hpcal1 PE=1 SV=2	5.2	22452.3	1756.78	P62748	10	73.06	HPCL1_MOUSE	69.5243	73.0635	51.2291	48.0674	65.7465	43.9713	137.701	134.444	152.984	193.117	102.052	113.664	59.4895	115.346	71.5122	126.724	85.2584	84.6314	76.0988	57.7598	67.0619	91.7308	119.805	58.6003	138.994	90.4936	82.4913
Tspan15	Tetraspanin-15 OS=Mus musculus OX=10090 GN=Tspan15 PE=1 SV=2	5.58	33869.3	377.538	F7BWT7	4	18.71	TSN15_MOUSE	81.2561	102.85	131.323	98.595	76.2144	94.0694	124.827	110.228	110.513	104.685	81.9611	102.561	66.754	87.1329	69.3315	121.727	73.6384	81.4381	93.606	57.8937	120.62	56.29	83.2731	97.3847	105.796	83.3371	82.3365
Lypla2	Acyl-protein thioesterase 2 OS=Mus musculus OX=10090 GN=Lypla2 PE=1 SV=1	6.87	25136.2	404.297	Q9WTL7	3	19.05	LYPA2_MOUSE		61.9359	53.4723	69.3344	46.6308	51.3485					90.5708	50.6936	43.4028	71.3658		44.9975	54.4986	51.4266	86.9016	99.9019	81.2311	55.3837	86.1727	56.5444	70.6322	53.1383	81.9182
Vapb	Vesicle-associated membrane protein-associated protein B OS=Mus musculus OX=10090 GN=Vapb PE=1 SV=3	7.84	27174.4	547.244	Q9QY76	4	24.69	VAPB_MOUSE	87.1261	62.0159	97.8006	53.118	35.2861	43.3458	80.9401	27.3341	78.0085	45.81	72.7105	46.324	63.1611	103.992	82.8281	50.2594	52.9442	88.0484	89.439	100.82	91.6076	41.0122	85.1509	63.1154	58.5212	73.5388	81.606
Hint3	Histidine triad nucleotide-binding protein 3 OS=Mus musculus OX=10090 GN=Hint3 PE=1 SV=1	5.9	19129.7	501.601	Q9CPS6	4	44.85	HINT3_MOUSE	54.1605	60.3143	82.7032	131.572	89.849	64.836	63.7257	70.3201	101.473	69.0616	66.4522	62.9815	41.3165	59.6912	57.4747	62.0632	51.4698	53.5585	80.7869	100.703	87.6855	78.8003	59.1186	80.5725	72.3357	54.2623	81.4188
Kcna6	Potassium voltage-gated channel subfamily A member 6 OS=Mus musculus OX=10090 GN=Kcna6 PE=1 SV=1	4.77	59130	536.396	Q61923	7	17.01	KCNA6_MOUSE	26.5489	109.752	60.8615	103.584	15.9739	91.6145	13.3217	50.1346	16.1925	46.2216	103.258	101.139	45.3184	92.6079	101.704	81.5642	43.9316	68.5599	86.4484	83.6828	87.0387	72.9945	76.425	68.0557	55.0446	72.281	81.3179
Cdk5	Cyclin-dependent-like kinase 5 OS=Mus musculus OX=10090 GN=Cdk5 PE=1 SV=1	7.56	33744.7	567.136	P49615	5	20.55	CDK5_MOUSE	86.7009	68.5514	67.8235	80.3802	83.3976	93.0175	141.88	106.882	109.811	90.8268	115.42	104.503	65.0066	98.1502	95.9369	79.6845	101.642	97.0826	87.5482	66.1122	98.4728	61.9399	92.1884	79.9785	111.554	89.5838	81.2523
Atp6v1d	V-type proton ATPase subunit D OS=Mus musculus OX=10090 GN=Atp6v1d PE=1 SV=1	10.09	28369.1	571.727	P57746	3	15.38	VATD_MOUSE	56.2438	72.3833	77.5685	77.8309	60.7356				53.3258	54.3101	71.5165	88.2554	96.7559	105.891	99.5391	86.6025	93.9787	85.2391	91.3065	92.9761	73.0546	83.6464	63.3327	68.9524	66.8519	94.6677	80.8633
Glo1	Lactoylglutathione lyase OS=Mus musculus OX=10090 GN=Glo1 PE=1 SV=3	5.08	20980.7	483.17	Q9CPU0	2	8.7	LGUL_MOUSE	67.0463	87.7415	57.6254	71.5052	59.7905	59.2083	69.689	83.3103	54.5825	69.1619	62.8261	71.1937	69.3183	63.2536	56.6	90.1048	63.8713	64.7119	79.6556	80.8875	84.1345	77.8572	79.3268	67.1528	68.4606	67.9767	80.3723
Tmem65	Transmembrane protein 65 OS=Mus musculus OX=10090 GN=Tmem65 PE=1 SV=1	7.75	25203.3	325.71	Q4VAE3	2	8.97	TMM65_MOUSE	101.657	130.449	143.92	124.215	72.4033	92.3755	89.6966	84.2254	92.3799	57.6539	80.2619	84.3948	86.2176	104.425	155.812	157.621	104.325	109.458	86.5491	79.1873	75.0059	83.1671	77.5432	110.837	81.4354	119.643	80.2905
Golga7	Golgin subfamily A member 7 OS=Mus musculus OX=10090 GN=Golga7 PE=1 SV=1	6.9	16020.1	639.134	Q91W53	2	18.25	GOGA7_MOUSE	38.5781	52.3494	56.2352	49.5904	47.9331	43.5304	51.1804	48.0809	59.9233	51.6578	62.212	49.9447	51.6492	36.4628	52.0147	41.2592	49.8751	42.4212	75.7016	86.0041	83.1487	73.3732	78.6489	48.0361	53.8332	45.6137	79.3753
Pip4k2b	Phosphatidylinositol 5-phosphate 4-kinase type-2 beta OS=Mus musculus OX=10090 GN=Pip4k2b PE=1 SV=1	7.01	47718.2	346.845	Q80XI4	5	12.02	PI42B_MOUSE	71.4992	78.1406	70.2664	61.0973	56.7089	70.2883	84.0668	78.1782	52.0196	73.5664	77.1587	69.9751	71.9907	92.6507	84.8273	85.5929	102.092	93.5888	99.3197	68.0736	62.4699	85.1023	77.5246	68.0001	72.4941	88.4571	78.498
Flot2	Flotillin-2 OS=Mus musculus OX=10090 GN=Flot2 PE=1 SV=2	4.95	47437.3	213.881	Q60634	2	5.14	FLOT2_MOUSE													84.6171	80.6703	86.2945	75.4266	78.3054	73.7415	89.809	78.4827		72.44	72.3817	0	0	79.8426	78.2784
Ndufc2	NADH dehydrogenase [ubiquinone] 1 subunit C2 OS=Mus musculus OX=10090 GN=Ndufc2 PE=1 SV=1	9.57	14220.7	1126.83	Q9CQ54	2	16.67	NDUC2_MOUSE	128.772	123.875	135.315	114.31	107.663	85.475	84.0187	94.7722	89.7371	81.2253	62.9906	66.4895	93.124	83.6247	144.356	148.569	96.1362	76.9029	73.658	74.7335	69.6181	88.644	84.3711	115.902	79.8722	107.119	78.2049
Ube2i	SUMO-conjugating enzyme UBC9 OS=Mus musculus OX=10090 GN=Ube2i PE=1 SV=1	8.91	18235	1086.06	P63280	5	46.2	UBC9_MOUSE	49.6674	73.4339	52.1855	45.7522	60.8475	52.633	76.8013	93.3033	61.1959	54.1624	91.1188	65.4814	34.5039	39.5426	57.6209	62.8758	53.1185	49.9171	74.6978	77.9663	74.1106	80.0975	84.0974	55.7533	73.6772	49.5965	78.1939
Atp5mk	ATP synthase membrane subunit K_ mitochondrial OS=Mus musculus OX=10090 GN=Atp5mk PE=1 SV=1	10.32	6438.56	13923.3	Q78IK2	2	43.1	ATPMK_MOUSE	104.358	128.865	101.369	132.109	87.5904	95.6909	82.2046	74.1745	85.5837	82.2006	69.8875	53.1777	99.9656	81.5825	144.3	167.747	93.4089	98.6996	85.9535	75.5357	71.25	82.4272	69.295	108.33	74.5381	114.284	76.8923
Ndufa5	NADH dehydrogenase [ubiquinone] 1 alpha subcomplex subunit 5 OS=Mus musculus OX=10090 GN=Ndufa5 PE=1 SV=3	8.57	13416.8	2779.54	Q9CPP6	4	64.66	NDUA5_MOUSE	104.351	118.701	155.703	152.926	73.3301	70.2171	95.466	101.161	89.255	81.1586	85.1701	77.26	96.7504	108.092	143.061	190.799	81.3413	81.0306	60.7738	53.4179	99.2438	84.1203	78.3382	112.538	88.2451	116.846	75.1788
Hdhd2	Haloacid dehalogenase-like hydrolase domain-containing protein 2 OS=Mus musculus OX=10090 GN=Hdhd2 PE=1 SV=2	5.65	28901.3	285.505	Q3UGR5	2	18.53	HDHD2_MOUSE	93.8818	68.913	72.2038	73.0256	63.2756	82.3477	65.2088	62.8137		72.5872	78.1195	69.0321	75.862	62.6238	69.3406	63.7956	75.5132	80.3089	79.9739	62.4609	77.8902	77.0525	77.4699	75.6079	69.5522	71.2407	74.9695
Prdx6	Peroxiredoxin-6 OS=Mus musculus OX=10090 GN=Prdx6 PE=1 SV=3	5.63	24984.7	514.648	O08709	4	20.98	PRDX6_MOUSE	68.9704	59.1492	53.4727	60.0935	78.3724	60.5958		79.6346	73.803	83.6376	104.265	111.42	52.4652	78.1671	53.3726	91.0889	63.7966	66.5891	59.6391	99.0956	75.6659	58.7935	81.4852	63.4423	90.5519	67.5799	74.9359
Gng3	Guanine nucleotide-binding protein G(I)/G(S)/G(O) subunit gamma-3 OS=Mus musculus OX=10090 GN=Gng3 PE=1 SV=1	7.83	8532.89	4403.68	P63216	3	72	GBG3_MOUSE	89.662	96.5206	73.5598	74.3502	58.8935	62.7619	60.2513	55.9837	75.9396	70.297	83.5757	78.8974	77.5933	75.7827	63.6211	68.0239	79.6066	66.278	69.0299	69.3376	76.6904	78.3223	79.4679	75.958	70.8241	71.8176	74.5696
Cyb5b	Cytochrome b5 type B OS=Mus musculus OX=10090 GN=Cyb5b PE=1 SV=1	4.6	16375.1	984.122	Q9CQX2	4	50.68	CYB5B_MOUSE	83.9688	94.4642	120.819	138.229	122.047	117.489	83.5445	87.139	84.1612	88.1432	88.051	46.3094	111.984	103.365	141.631	135.076	121.809	119.679	84.0353	43.1071	70.6348	84.9634	82.3816	112.836	79.5581	122.258	73.0245
Ndufb6	NADH dehydrogenase [ubiquinone] 1 beta subcomplex subunit 6 OS=Mus musculus OX=10090 GN=Ndufb6 PE=1 SV=3	10.22	15515.1	568.631	Q3UIU2	2	19.53	NDUB6_MOUSE	88.4021	96.9494	104.69	110.747	116.807	87.8071	89.4453	72.8143	69.6411	78.9849			72.9155	116.371	113.953	103.702	124.688	73.7338	64.6795	39.69	75.5768	110.215	72.5644	100.9	77.7214	100.894	72.5452
Map6d1	MAP6 domain-containing protein 1 OS=Mus musculus OX=10090 GN=Map6d1 PE=1 SV=1	10.23	20660.8	1532.78	Q14BB9	3	30.37	MA6D1_MOUSE	75.0055	85.2155	87.7014	69.3226	51.7933	80.8765	46.3665	89.3556	66.0648	71.1109	78.7932	78.3143	63.4984	77.0762	56.8424	57.6756	87.3878	78.3563	81.3004	78.6973	62.3731	57.4076	81.8758	74.9858	71.6676	70.1394	72.3308
Tppp3	Tubulin polymerization-promoting protein family member 3 OS=Mus musculus OX=10090 GN=Tppp3 PE=1 SV=1	9.68	19136.6	2433.38	Q9CRB6	5	28.98	TPPP3_MOUSE	48.0402	65.1023	59.4014	157.894	50.6315	72.995	88.8966	172.96	94.1394	112.749	191.667	288.736	39.646	51.3936	66.8718	105.348	49.3039	63.5558	54.7143	68.2515	86.5937	47.9797	102.629	75.6773	158.191	62.6865	72.0337
Gna12	Guanine nucleotide-binding protein subunit alpha-12 OS=Mus musculus OX=10090 GN=Gna12 PE=1 SV=3	10.49	44266.2	1788.05	P27600	6	15.83	GNA12_MOUSE	14.9628	61.7767	52.1986	60.2072	83.2608	67.2601	34.444	29.8678	41.9993	27.2359	57.0702	53.0718	55.3328	73.1505	52.1962	57.9741	101.433	83.6929	78.2385	70.8933	49.8811	79.6262	80.8619	56.611	40.6149	70.6299	71.9002
Gng2	Guanine nucleotide-binding protein G(I)/G(S)/G(O) subunit gamma-2 OS=Mus musculus OX=10090 GN=Gng2 PE=1 SV=2	8.23	7964.22	4921.67	P63213	4	52.11	GBG2_MOUSE	117.979	118.346	67.9998	97.0653	82.4626	94.5225	59.6219	56.4655	102.862	75.5999	114.863	97.8091	105.766	114.52	76.629	79.8179	107.621	91.3711	82.3319	72.8623	65.9001	73.6481	61.8409	96.3959	84.5369	95.9541	71.3167
H1-0	Histone H1.0 OS=Mus musculus OX=10090 GN=H1-0 PE=2 SV=4	11.64	20860.9	606.892	P10922	2	10.82	H10_MOUSE													34.497	32.2568	54.3853	42.3031	45.1638	41.7706		92.6527	78.8475	38.8022		0	0	41.7294	70.1008
Capzb	F-actin-capping protein subunit beta OS=Mus musculus OX=10090 GN=Capzb PE=1 SV=3	5.35	31630.7	437.549	P47757	3	14.08	CAPZB_MOUSE	85.8568	56.4552	107.393	86.1475		93.0086			95.5015	102.878	73.6891	64.7855	85.6493	81.4926	96.7138	50.332	89.8522	63.6616	65.6269	50.6325	63.4538	70.8674	98.2039	85.7723	84.2136	77.9503	69.7569
Rab8b	Ras-related protein Rab-8B OS=Mus musculus OX=10090 GN=Rab8b PE=1 SV=1	9.55	23774.2	3601.32	P61028	4	19.81	RAB8B_MOUSE	43.6865	60.9161	46.7226	45.0731	43.4639	33.7619	55.5938	39.1263	62.2192	54.5885	40.1413	59.8343	45.3403	61.8475	62.3863	75.0832	48.2964	52.6355	97.5248	66.6898	61.0896	66.2959	55.5297	45.604	51.9172	57.5982	69.426
Fyn	Tyrosine-protein kinase Fyn OS=Mus musculus OX=10090 GN=Fyn PE=1 SV=4	6.25	61188.2	328.395	P39688	3	7.26	FYN_MOUSE																			73.4006	56.834	68.0559	69.1067	77.2385	0	0	0	68.9271
Rab39b	Ras-related protein Rab-39B OS=Mus musculus OX=10090 GN=Rab39b PE=1 SV=1	7.85	24864.3	2222.71	Q8BHC1	2	21.13	RB39B_MOUSE	58.7729	50.2694	61.8846	57.8463		48.9084	59.8242		65.2021	56.6124	72.9943	48.7622	72.8135	53.4283	48.2841	54.0703	77.5654	44.3118	84.6675	61.11	74.4317	60.637	62.3378	55.5363	60.6791	58.4122	68.6368
Arpc3	Actin-related protein 2/3 complex subunit 3 OS=Mus musculus OX=10090 GN=Arpc3 PE=1 SV=3	8.83	20752.8	491.907	Q9JM76	4	23.6	ARPC3_MOUSE	63.8305	73.1979	100.075	65.1956	55.3505	57.1152	49.6437	50.0205	60.9728	60.1615	66.1209	61.5588	47.9445	77.6337	76.0573	65.5505	82.6923	89.7563	75.4019	65.6887	65.6487	67.679	68.318	69.1274	58.0797	73.2724	68.5473
Nebl	LIM zinc-binding domain-containing Nebulette OS=Mus musculus OX=10090 GN=Nebl PE=1 SV=1	8.34	31512.4	198.905	Q9DC07	2	9.26	LNEBL_MOUSE		71.7121	63.8546	63.2993		92.1009	68.7401	66.8655	70.1266	86.3535	87.4281	83.8414	59.843		50.9713	58.9533	51.6621	55.1116	71.4775	82.821		59.2293	58.578	72.7417	77.2259	55.3083	68.0264
Slc25a31	ADP/ATP translocase 4 OS=Mus musculus OX=10090 GN=Slc25a31 PE=1 SV=1	10.06	35543.1	2194.5	Q3V132	4	11.56	ADT4_MOUSE	85.2622	69.5357	86.1194	75.3963	52.4212	72.717	61.2842	64.3594	65.7627	66.4982	67.0933	69.8717	84.1559	82.7708	110.451	103.395	69.3002	60.2805	75.4962	61.2849	69.6799	67.8782	65.2363	73.5753	65.8116	85.0589	67.9151
Ncald	Neurocalcin-delta OS=Mus musculus OX=10090 GN=Ncald PE=1 SV=4	5.05	22359.4	978.554	Q91X97	7	35.75	NCALD_MOUSE	72.5328	66.9597	54.3901	66.9858	65.8867	62.1809	103.787	104.676	113.016	153.294	89.3979	87.1046	77.0508	114.543	56.5077	101.341	104.641	99.7602	51.4379	62.0544	53.7405	58.6095	109.586	64.8227	108.546	92.3073	67.0857
Syt2	Synaptotagmin-2 OS=Mus musculus OX=10090 GN=Syt2 PE=1 SV=1	8	47776	703.48	P46097	8	18.96	SYT2_MOUSE	34.485	64.1477	52.8066	91.5713	41.4863	57.5498							115.477	147.094	127.341	124.583	59.2396	74.1053	73.5407	69.7056	62.995	58.9259	69.8864	57.0078	0	107.973	67.0107
Ppib	Peptidyl-prolyl cis-trans isomerase B OS=Mus musculus OX=10090 GN=Ppib PE=1 SV=2	10.24	23713.5	350.346	P24369	4	20.37	PPIB_MOUSE	70.2176	78.9731	66.5929	77.1392	55.2324	55.1351	76.1598	79.8726	70.0335	66.1471	81.4554	78.6463	57.608	80.4125	77.9954	81.5363	70.2475	89	72.6919	52.9473	72.6057	64.0747	71.4336	67.215	75.3858	76.1333	66.7506
Palm	Paralemmin-1 OS=Mus musculus OX=10090 GN=Palm PE=1 SV=1	4.59	41785.5	284.507	Q9Z0P4	3	12.53	PALM_MOUSE	86.6995	78.4382		75.7585		94.5636				78.0581	84.107	72.0951		75.5767		72.8763	81.5813	75.6898					66.4218	83.865	78.0867	76.431	66.4218
Mpc2	Mitochondrial pyruvate carrier 2 OS=Mus musculus OX=10090 GN=Mpc2 PE=1 SV=1	11.22	14343	2426.21	Q9D023	2	25.98	MPC2_MOUSE	135.673	143.927	125.213	108.01	70.7616	123.544	80.6091	84.5988	86.6106	65.5269	67.1181	55.9275	103.009	130.412	106.297	176.236	68.2129	55.0703	64.9855	59.8352	83.3552	64.4483	58.2207	117.855	73.3985	106.54	66.169
Sft2d2	Vesicle transport protein SFT2B OS=Mus musculus OX=10090 GN=Sft2d2 PE=1 SV=1	9.36	17898.4	398.155	Q8VD57	2	16.98	SFT2B_MOUSE		87.9315	100.483	85.588	50.5505	57.1971		94.1505	80.8851	69.0934	54.3076	78.2849	51.015	49.1634	68.9997	50.3512	41.1072	94.1736	89.8415	75.4823	53.2214	41.4604	69.6987	76.3501	75.3443	59.135	65.9409
Ndufs4	NADH dehydrogenase [ubiquinone] iron-sulfur protein 4_ mitochondrial OS=Mus musculus OX=10090 GN=Ndufs4 PE=1 SV=3	10.7	19841.8	1202.2	Q9CXZ1	7	48.57	NDUS4_MOUSE	128.066	133.645	109.204	186.487	103.433	104.861	76.9702	83.0798	89.8372	77.7784	80.5391	89.1722	98.6311	119.662	149.646	152.491	118.021	103.345	68.1373	53.6309	70.3616	60.2008	76.9001	127.616	82.8961	123.633	65.8462
Myl12b	Myosin regulatory light chain 12B OS=Mus musculus OX=10090 GN=Myl12b PE=1 SV=2	4.49	19836.2	1859.2	Q3THE2	6	44.19	ML12B_MOUSE	78.9549	88.2415	65.2372	94.5681	55.7279	88.6072	74.0018	76.3311	60.1817	94.1944	96.5529	111.02	58.972	116.754	56.6108	101.405	104.817	102.269	67.2319	48.8295	58.6782	43.2961	103.632	78.5561	85.3804	90.1382	64.3335
Arf4	ADP-ribosylation factor 4 OS=Mus musculus OX=10090 GN=Arf4 PE=1 SV=2	7.05	20510.7	4901.64	P61750	9	61.11	ARF4_MOUSE	49.2615	58.6327	63.1698	57.4426	45.9508	53.8929	60.4234	56.609	68.5639	60.4373	56.2785	67.7897	59.552	53.8047	43.7961	54.1171	59.617	62.3953	56.747	81.1575	69.6786	60.1914	52.9738	54.725	61.6836	55.547	64.1497
Nme3	Nucleoside diphosphate kinase 3 OS=Mus musculus OX=10090 GN=Nme3 PE=1 SV=3	6.27	19270.2	914.65	Q9WV85	6	42.01	NDK3_MOUSE		68.8347	39.6135	73.9866	50.3426	40.9551	42.3846	76.7746	96.1383	42.3412	77.7602	84.4522	54.5732	52.9316	39.0163	55.5621	37.4899		84.4322	52.9485	47.923	70.4255	64.4017	54.7465	69.9752	47.9146	64.0262
Atp6v0d1	V-type proton ATPase subunit d 1 OS=Mus musculus OX=10090 GN=Atp6v0d1 PE=1 SV=2	4.71	40757.4	508.84	P51863	7	29.34	VA0D1_MOUSE		83.5401	89.622	104.804	111.313	118.172			92.4424		71.6361	76.5304	197.266	152.621	140.573	187.594	135.989	153.638	58.4194	64.3379	53.8015	70.2415	72.8981	101.49	80.203	161.28	63.9397
[truncated: 50 more rows]

## Sheet: 3_MSe EP1-cKO vs Ctrl
gene name	description	IEP	mw	max.score	accession	reported.peptides	sequence.coverage	entry	Cdc42ep1_KO.1	Cdc42ep1_KO.2	Cdc42ep1_KO.3	Cdc42ep1_KO.4	Cdc42ep1_KO.5	Cdc42ep1_KO.6	Ctrl.1	Ctrl.2	Ctrl.3	Ctrl.4	Ctrl.5	Ctrl.6	AVG_Cdc42ep1_KO	AVG_Ctrl	logFC	minuslog10q.mod	q.mod	zdist
[truncated: 459 more rows]

[truncated: 5 more sheets: 4_UDMSe EP1-cKO vs Ctrl, 5_MSe EP2-cKO vs Ctrl, 6_UDMSe EP2-cKO vs Ctrl, 7_MSe dcKO vs Ctrl, 8_UDMSe dcKO vs Ctrl]
